# Supplementary material for: Functional characterization of 5′ UTR cis-acting sequence elements that modulate translational efficiency in Plasmodium falciparum and humans
Source: Malar J. 2022 Jan 6;21:15. doi: 10.1186/s12936-021-04024-2 (PMC8739713; doi:10.1186/s12936-021-04024-2)
Supplement: Supplementary file 1 — Additional file 1. 5′ UTR analysed. The data on the 2088 genes used for the analysis in Fig. 1 and Additional file 6: Fig. S1, including the 5′ UTR sequences used. [file 12936_2021_4024_MOESM1_ESM.xlsx]

## Sheet: Late_troph_filtered_genes
Gene_name_x	geneId	rm	rpkm	te		five_utr_length	Max_UTR_Sequence
PF3D7_1244400	pfl2130w	89.1107	22.5141	0.324408		1915	TATATAATACATATAATACCTATATGTTATATATATGTATGGAATGTTCGACAGGTACATTTTTCGCGTTGAAAAAATAACACTATGAGAAAAAAAAACTTATAATATCGTTGACGAATACTTAGTCAAGATCATTGCTATAGTATTTGTGATGTTTTATTGTTATAAACAAACAGATTTTCAAAAGTGATGATGAACAGACGCTGCTCTAAATTGAATTGTTTTCGAATTTTTCAACTTCTTAGGAAATTGTAAAACTTCCGAAAAATTACATGATATTATTTTGTTGGCAAATTGAATTTTTATTTTTTTTGCCAATAATAAATAAATGAGCTTGCGTCCGCTGAACTTACTAAAAATTATTAATAAATAATAATTATAAATTTAATAAATAAAAAT…
PF3D7_1245100	pfl2165w	133.152	34.028	0.780397		1038	ATTTATATTAAGAATAACATGTGAATTACTTTTTGTGATAATATAAAAATGTGAGAGAATGTATACCTATTATTTTCTTTCTTTTTTTTTTTTTTTTTTAAGTATCATGAGGGGAATATGATTATGTATAAATTTATATTTAATTTATTTATTTATTTATTATTATTACTATTTATTTTTTTATTTTATTTTTTTTTTTTTTTTTGTACATATTTCTTATAAGTGTGCATAAAATATAAAATAACATGATACCAATAGAAATATAAGGTTTCCATATAAATATGACAAAATATTATTCATAAATATTTTATCGCGTTTGAAAATATAAATTAAAAAAAATTATATTTTAATACAAAGTAAGAATATTATTAATTATATATATTATATATATAATATAAT…
PF3D7_0210200	pfb0460c	218.215	28.6635	0.800194		664	AGAAAAAAAGCAAATAGTAAAAAATAAAAGAAAAAAAAAAAAAAAAAAAAATTATTTTATGTATTTATCCTAGCTTCAAAAAAAAAAAATTTTTTTTTTTTTTTATAACATATATAATAATATATATGTATAAATGTTGAGGGGAAAAATAAAAATAATAACAAAATTAAATGTAATTATATTAATATGTACGATATATAATTATATGAATTAATATAAAGATAAAATATATATATTTTATATATATATATATATATATATATATTTTTTTTTTTTTTGAGTATGCTATTTTATTACTTTTTATAGTAAATATCAAAAATGCACATAAACAATTGGTATTGAGATGACATACTTAAGTAAATTTTTATTATAAATAATGACAAAAAAAAAAAAAAAAAA…
PF3D7_1341200	pf13_0224	866.206	1715.26	2.7971		890	ATATATTATAATAATATATATTAAAAAATATATATGTTATTTATATATGTATAATAATATATATATATATATTATAAATTATAAAAAAAAAAAAATTATATAGAAATTTGTTTAATATAAAAAAAAAACGTATAATATATTTATAACAAATCATATATTATTATAATGTGTTTAATTATATGGTTCTCATTCAATATCGTTAAAATATTATATATATTAAATATATATGAAATATATTCCCTCTTCATATATAAATTTCTTTATAACAATTTTTTAGAATAAACCAAAGGAGAAGAATTATATACATATATTATAATATTATAATATATATATATATATATTTATATATATTAATTAAAAAAAATCAACTTCAACTTTTTATATATGTATAAAATATAA…
PF3D7_1341900	pf13_0227	140.629	202.635	0.901072		1361	ATATTACAATTATATATTTTATATAAATATTGGAAGTAAAATATATTATATATATACTGTTTAATATATGTAAATATTATACTATACATAAATATATTTTTTAATCTATTTAAATTATTTTTTTTTTTTTTGCCCATGTTGGTAGGAAATCCAAAAAAAATATATTATATATGTATATATATATAATATAAAAATATATTGCATATGATAATATTGTTTATATTCCTTCTTATTTATTTTTATTTTTTTCATTTCAAAAAAGTAAGAAAAAAAAAAATATATATATATATATATTTTTTTTTTTATGTATAATTCCCCAACTTGAGAGTTTGCAAAATTATGGATGAAGAATAAAATACCATAATTTTATTTTATTTTTATATATTTATAAATTATATA…
PF3D7_1342000	pf13_0228	1157	1328.36	2.18495		1559	ATAATATACCATTTACAAAAAAATAATTTTTTAAAATAAAATTAGATTATAATACAACATTTATATAATTATAATTAATATATTATTATATATAATATATATATATATAATATAATATATATATGTTGTTGGAGGGGGTGTAATTATTTATATATTATATAAATAATATATACATAAGAAAAAAATATAAACTTATATATATAAATATTCAATTTAAAAAAAAAAAGAATTAGCACTGTTCCTTATATAATTTAATATATTATGTATTTATATATGTATTTCTTCTTATAAGTTTATATAAATATATATTATTATTAATTACATAAGTTTTTTTTTTTTTTTTTTTTTTTTCAAGCCCTTTCTTTTTATTTAAAATATAATATATATATATATATATAT…
PF3D7_1342100	pf13_0229	166.697	62.2003	0.706505		1753	AAAAGAAAAAAAAAACACCACGCACTCAAAGTTGGATTATTAAAAAAAAAGAAGAAAAATATAAATGTTTACATATATATATATATATATATATATATGTATATGTTCTTTTTTTTATTTATAATAATATAAATAAATATCTATATATATTTTACTATTATATGATAATATTATTATACTATGTATATTATATATATATATATATATATATATTATATTTTAAATAAAAAGAAAGGGCTTGAAAAAAAAAAAAAAAAAAAAAAAACTTATGTAATTAATAATAATATATATTTATATAAACTTATAAGAAGAAATACATATATAAATACATAATATATTAAATTATATAAGGAACAGTGCTAATTCTTTTTTTTTTTAAATTGAATATTTATATATATA…
PF3D7_0923800.2	pfi1170c	327.288	181.424	0.862612		395	TTATACATTTATTAAAATTCTCTCTTTTTTTATTTTTACACATTTGGCTATATTTTTTTTTTTTTTTTTTTTTTTTTTTTTTTTAAATATAAATAGCTTTAATATATACATATATATTTATATTTACATTAAAATAAAAAAAAAAAAAATAAAATAAAATAAAAATTATGAACAATGTAATTTCTTTCATTGGAAATTCATCAAATAAATATTTCCAAATTAATCAACTTCATTTTATTAGGATCATCAATAAAAATATACATTCTAAGAATAATCTTATTAACTCTAATTCATCTTATAATGTTTTTTATAATAAATATTTTATAAAGAACACATTCCAAAATAAAAATAAACTATCCTCCATATATTCCAAATTAAACTTTTCCATTAAAAAC
PF3D7_0420300	pfd0985w	339.91	33.1329	1.3338		2360	TTTTCTTTTTTTTTTCTTTTTTTTTTTTTTTTTTGGTAACAATGAATAAAAAAAAAAAAAAGGTACTATTATTAATATAACCACAAAAAGAAAATATATAATTGAAATTTATAAAAATAGAAACCAAAAAAAACTAAATGTGTTACAAATATAGAAAAACTAATTATATGAAAAAGAAAAAAAAAAATATATATATAGATATATATATTTATATATGTATAAAAAAACAAGGTTGCAAAATAAAGCCAAATCATATAATACTAAGTAAAATTAATAAGCAAACAAAAAAAAAATAAATAAATAAATAAGTAAATAAACAAATAAACAAATAAACAAATAAATAAAATATAACCCCCAAAAAAAAAAAAAAAAAACCAAGCAACTTGTAATTAAATGTGC…
PF3D7_1361900	pf13_0328	732.711	945.434	1.94733		862	GAGAATATTAAAATTATCATGACCTTTTATCATTTTGATTTTTCTTCATCCTTATATTTTATAAATAAAATTAATATAATTCATAAAATATTTAATATATTTATATATATATTTTTTTTTTTCATATGCTAATATAATAAACAATATATATAATGAATTACACATAAGTTATACATTAAGAAACATTTATAAATAAATATATATATATATATATATATATATATACATATATATATTATATGTTTTTTTCTCCATAGTGTTAAAAAAATAAACTAATAAATATATATATAATATTAATATATATACAATATATATAATATGCACATTATCATTTATATCTTTAAAAATAACTTTTGAAGAGAAATTTTTACACAATAGTATTTTTAAGGTATAAGTTTT…
PF3D7_1361100	pf13_0324	546.669	197.14	2.00928		944	ATTATTTATGTATAAAAAAATAAAATATATAGTGTAAATGCATATTTTTATAAATATATTTATTAAATTATTTTTCAAGAAAAAAAAAAACATTTATTCTTTATATTATATATTATATATATGTATTATATATTTAATAAAAATAATATATTGATAATATATACATTAAAAAAAGAATCCAGAAAATTTTAAAAAATAAAAATGTTATATATATATGTATTTAAAATAATTATATATATAATATAATTTATAATTATATTTTAACATAATGTATATATAATATATATATTATATATATAATAAATATATTATATAAATATTTATTTTATATGAAAAATAACATTTGGCAAAAATAAAATATACAATATTATATAAAATATATATATATATATATATATA…
PF3D7_1361000	pf13_0323	37.5925	17.6906	0.691495		2124	TATAAATTATATTATATATATAATTATTTTAAATACATATATATATAACATTTTTATTTTTTAAAATTTTCTGGATTCTTTTTTTAATGTATATATTATCAATATATTATTTTTATTAAATATATAATACATATATATAATATATAATATAAAGAATAAATGTTTTTTTTTTTCTTGAAAAATAATTTAATAAATATATTTATAAAAATATGCATTTACACTATATATTTTATTTTTTTATACATAAATAATATATTTTAATTTTATAATATTACATTTATGCGTATAATTTTGTTCATTTCATATATAATATGCATAAAATAATTATATATTATCATTGATATTATTTTAAAAAAATATATCTAAAAGTGCTACTTTATTTTTTTTCTTTTTTTTTAT…
PF3D7_1360800	pf13_0322	1423.92	403.148	1.12309		746	ATATATTTTATAATATATTATATATTTTAATTGTATATTATATAATTATATATATATTATAAACTATATTATTATATAGTAAAAATTATATATTAATACTATATTCTTATATGTTAAAAAGTAACATTATAATAATAATATAATATAATATAATTAATATTATAATATTAGAAAGCTTATTTTTTATTCAGGTTTTTATTTTTTATCTATTTATTATTTTTTTTTTTTTTATATTTTGTTCTAATTATTTTTATATATTTATTTTTTTATATATTATGTAAATGATTTGTTCATATGAAAGAAAATATATGCAATTTTCATGTATTATATTATTATATTATTATAAATATATATAATTATAAAATTATTTGTTATACAGAATATAAAAAACAAATATAT…
PF3D7_1447000	pf14_0448	1062.95	1382.25	0.670297		2334	GTAAGGTGATAAAAGTGGATAACAATGAAATAATATAATATATATATTTATAATATTTAATCAAATAAAAATATTTGCAATTATTCATTTTATATTTAAAATAAATTTTGAAATTATTGTCAAACGAAATATAATTAAAAAGGATAAAAAAATTAACACTTTATTTAAAAAAAAAAAAAAAAAAATATATATATATATATATATAAATTATAATGTGGAAAAATAAAATAATAAAATGATAAAATGATAAAATAATAAAAAATATATAGGTATTCGATATATTATATATAATATAAAAAATATTAATATTATAATAATATATATAAAAAACCTCTATTTTTTTTTTTATACACAATTTTATTTTTTGTGGATAAAGGAAAAAAGAAAAATAAAACATAT…
PF3D7_1446300	pf14_0440	47.1278	13.3658	0.255073		2054	AGCAAATATATAAGGAATATTTAAAAAGCAGATAATAAAAATTATTCCTTTATTTATATTACTTTTGTATTTTACATTATTATTAACCATGCACAAAGGCTTTTTTTATTTTATTTTATTTTATTTTTTTTTTCCACTGTGTATAGTAGATTTTAGGATATAAAATAAAATAATGTACAATTAGAAATATGCAAGTATTATATTTCTGTAATACATAATGTAACATATGTATACAAAAGGAAAAATAATAAATATAATATAGCATTACATAACGAACATATTATAAAAAAATATATATATTATAAAATATATTATATATATATATATATATATATATATATATTATATATATAATATGTATGTATTTTATTTATTTAATTTATTCCCCTTTAAATAGTA…
PF3D7_1446500	pf14_0442	358.844	40.2607	0.791668		920	ATCAAGGAACAAAAAAAATATATAAAATTTATAATATATATATATATATAATATATAATAAAATTAAAGAGTTATAAATGCTTTAAGAAATTATATATTATATGATATATTAATATATATATATATATATATATATATATATATATATATATATATTATATATTATGTATATATCTTTTTATTTCCTACAATGTGATAATAATGTAATTTATATATTATTCATTTTTGTTATTATATATATTATATAATAATATAATATTATAATATCATATATATATAATATATTAATACACGTTTTTATATCTTTTATAAATTAGATATTCTCTTTTTTTATATTGAATGAATAAAAAAATAAAAAACATACTTATTTTATAAATAATTTTTTTTTATTTTTTTTTT…
PF3D7_1446700	pf14_0444	83.6914	81.7299	1.45515		423	TATTTTTTATTTTTTTTTTTTTTTTTTATTTTATGAATGATAAATTTTATATGACATAAGAAATATAAAATGATTAATAATTTGTAAAAGCAAAATTGTAATATATATAAAGAAAAAAATAATATATATATATTTATTTTGTATATATGATGATTTTATTTGAATCAAATTTACAAAGGAATAGAAAATATACAATATTTAACATATATATAATATATATATATATATATATATATATTATATTTAATTATATATATGTGTATTATTTGAATTTAATTTTTTTTTTATTCACAATTATAGAAATATAAATAACCAAAAAGCATAAATCCTTTTGTGTATTATTAATATAAATATATTTCTTAATATATATATATATATATATATATATATATATATATA…
PF3D7_1446900	pf14_0447	91.7175	85.1602	1.02424		2198	TATATATATATATATGTATACACATAAATAAAGTTTTTTTTATATTATAATATATATATATATTATTTAATATATATTTATTAAAATATAAGATGGTTTTAATCTTATACCTATAATATATTATATATAATATATATTATATATATATATATATTTATTTATTTTATTCAAATTAATTATTTTTTATTCCATTTATTTATTATAATATTTATAATAATAAACATTATAATAATATATATTAATTATACATATATAGAGATTAAAAAAATATATGAACTCTTTAGAATATAAATAACGAAGAAGACCTACATACAAACCCCTTTTTTTTCTTGCATATATGTATATTATATCTCTAAAAAAAAAAAAAAAAAATCCAGGGTAATATTTTAATAATATAAG…
PF3D7_0110100	pfa0495c	44.8641	17.6145	0.433075		482	ATAAACAAATAAATAAACAAATAAATAAATACATACATATATATATATCTTTATTTATTTATATATATATTTATTTATATTTATTTATATTTATATTTATATTTATATTTATTTACCACATATAACGAATAAAAATGTCATATCCATATATAATTTTGTATATGATCAAATATGTACGCATCATTTTATATGTATATATTATTTTATTTTAATACTTGAACTTAATTTTGAACCTCCAACTTGATAGATAAATATAAACATAAAATATATAAATATAAAAATATATTTATATGTATATATTTTTTTTATTTTATTTTATTTTATTTTATTTTATTTATTTTTTTTTTTTTTTATTTTTTTTTTTTTTTTATGTACCATATTTCAATGGGATCACTTATA…
PF3D7_0606600	pff0325c	187.757	26.8723	1.11422		1533	TATATATTATATGTAAACATTAAAATTTTATATACGAAATTTTTCTTTTGGTAAGTATAAAAAAATATACGTTGGAACAATGATATAATATTATATATTATATATATATAATATGAATATTTTTAATGAATAAAAAAAAACAAAAAACAAATATGTATTTATTATATATATATGTATAATATTATTTTTATTTTTTAAAAAATAGATAACATTCATGTATTTAAAAATAATTTCGTTTCTTTTCTCTCTCGAAAAGGATAAAGAAGAAATAAAAAAAAAAATAAAAAGAATAAAATGAAATACAATAAAATACAATACAATACAATACAATATTATAGAAAGATTAAATATATAACAGATAATATTTAATATTTTGTTTTAAAATTATATTTGACATTA…
PF3D7_0613500	pff0655c	72.0981	19.2982	1.1787		645	TACATATTAAAAATCTTCTTATAATGTAACATATTATTTTATGACATTCCCTTTTGTAATATGATCAAAAAATTGGAGAATTAAAAAATAAATAAATATTAATATAAATATATTACATATATATATGTTTGTACATACATCAATGTTTATATTTGTAAATATTTTATTAAAGGCTTAATTAATCATTAAACTAATTTATTAAACATGAACAAAATGAAAAATTAATATGTATAATATATATATATATATATATATATATATATATATTACATTATTTATATTTTTACAAAAATTTCCCTTTTCCTTTTTTTTTTTTTTTTTTAATTTTTCATCGAATTATATATAATTATATAATTATATATATTATATAATTATATATATTAATATATATTATATATA…
PF3D7_0903900	pfi0190w	584.536	1689.41	1.04202		1219	AAATATATTATATTATATTTTTTTTTTTTTTTTTTTTTTTTTTTTCAAATTTTTATAAATAAAAAAAATAAATAATTTTAATGATATGTAATCAGATTATATTTACATATTGTTAATATTTTATTTTAAAATTTGATTAAATAAAAATATTTATAATATATATAATATTATATATATATATATATATATAATATATATAGGGAAAAATAAAGGCTTATATAGGAATACCCCTTATATAACCATTAAGAAGGTATAATTTAAGGTAAAGGTAATACATATAAAAAATTATTAATATATATATAATAAAATAATACATATAAAAAATTATTAATATATATATAATAAAATAATACATATAAAAAATTATTATGATTCATATTAATATTTTTATGTATACAT…
PF3D7_0307700	pfc0325c	241.059	46.5184	0.550798		797	TCTTTTTTTATAATATTTTTTTATTTCATATATAATTTAATATAATATAAATTTATTTTTTTCATTTTTATTTTTGCATAAGTAATACAATACACATAATATATAAATATATTATGTAAAATAAAAATACACGAATATAAAATATTTATATTATAAATAAATTATGTATAATATATTTATTTTATTTTATTTTATTTTAATTTTTTTTTTTTAGAGAGATTTGATTTTTTAATTTTAGAATAATGTTCAATAAATTATAATATGTATTTAATTATATATTATATATATTATATTTTATAATTTATTTATATATATATATATATATATATATATATATATTTTTTTTTTTTTTTTGTTGAAATATTGTGATGAATATATAATTATATATATATATATATA…
PF3D7_0215000	pfb0685c	83.8286	32.2294	1.39052		1102	ATATTTATTTTATATAAATGTGAAATTGCAAAAGGTAGTGTTTATATAATATGTATTACATATATTTATATATGTATTTTTTATTTTCTTCATTTTTTACACATTTTAAAAATCATAATCAATCAAGAAAAAAAAAAATAACTATATATATATATATATATATATAATATATATAGAGAATGTATTCATTTATGAAACGCTGAAGGAAAAAAATATCCATACATAAATATACATATAATATTCTTTATAATTTTAAAAGGAATATTATAAATTTACATAAGTATTTCAAAATAAGTAAAAGAAGAAAAAAAATAAAATAAAATAAAAAAAATAAAAATAAAAAAAATAAAAAAAATAAAAATAAAAATAAAAAATAATAATAAAAAAAAATAAGACTTC…
PF3D7_1208900	pfl0445w	444.387	103.853	0.344419		2538	TTTTTTTTTAAGGAATATTATATTATATAATAAATACTTAAAAGAAGAAAAAAAAAAAATTCATACATATACGCATACTAATAAATTCATATAAAAAAAAAAAAAAAAAAAAAATAAGAATTATCATAGCATTATCATAAAAAAAGGAAATAACACAAATGTATCATATATTACCATAAAAATCATAAGAGGAAAAATATCATATAACAAAAATATATATATGTACATATATCATCATAATATATAATAATTATATACATATTAATATTATCATTAAATATATATATTTTTCTTCACAATACATATATATTATCCAATGATAAAAATAATTCAAACGTAAAATCAATTTTATCATTATAAGAAAATAATATATTATAAACACATGCACATTAATAATAA…
PF3D7_0618000	pff0870w	250.045	106.948	3.12545		756	TAATCAAATATATATATTATTATATTGACAGGAAATATATTTTTTATTCAAGTGTGTAAAAAGAATATGTGTGTATATAAATACATATATATATATATTATATATATATATATATATATTATTTATTTTTATTTAGAATCAACGGTGTGCGATAATAATATAGCACAATTCTACAGATGCATAATTTTTTTTTTTGATATTTATGTACTATAAAATATATTTATATAATTGTAATTTTTTTTTTTCTTTTTTCGGTGTTGTCTATATTATTTTGTTAACCCTTATTTATATATACTTTATTATAATTATTAAAATAATATATATATATATATATAATATGCAAATATTTTTCTAATATTTTGAAAAATTTTTATATGTGCACATGTTATATATAATTAT…
PF3D7_0311300	pfc0475c	142.824	50.7909	0.429974		2402	TTTTTTTTTTTTTTTTTTTTTCTTTTAAATTACTATGAAAAACGAATGAATGAATAAATAGAAAGTTACAAATTTTATAAAAAAATAGATTTCTATTTTCTTTATATAATTAAAATATTAATATTACATTATATACATATGATATATATATATATATATATATATATATACATTAATTATATGTTATTATATATAATTACATATACATACACGTATAAATCCTCTATCATATATAATATAATATATATTATTTTTAAACACATAACGATATAGTCATTATTATGGGAAATGTAAGTAATAATTTTATAATTTATGTTTTTTAAAAAAAAAAAAAAAAAAAAAAATGAACGATGGAAATAAATGATATGTGAAAAATGGTGAAAGATGGATTGAAGAAAA…
PF3D7_0904800	pfi0235w	437.253	311.212	1.58564		189	TTTTATTATACATATATATTATTTATATATTTTATAAATATATATATTCATCCCTTTTATGTGTATATATATTTTTTCTTTATTTATTTATTTATTTTTTTTTTTTTTCTTATTTTTTAAAATATATTATTGAAAATTTTATTTGATAATAATATATTATTATATTTATTTATGTATATATATAAACCATAAAAAAATTATCCTTATATATATATATATTATATATATGTATATTTTTCGTTTTGATTATATTGAAAAATTTTAAAGATATATAAGATATAACGCAGACTTCTTAATGAATTGTACAAA
PF3D7_1414600	pf14_0144	59.7502	39.4912	0.482206		2135	TTATTTATATATTATGTGTAACAGGAATATAAAAAAATATAAATGTATATATATATATATATATATATATATATATATATATATAAAATATATTTATTGCATTTACATTATAATATTATAAATATGCACAGTAAAATATAAAAATTTGAAAGAAATAATAAATCAAAGAAATCATTACATTAATTATAAATTTTTACAAATTCAGCAGAAGTATAATGTAAATTTGTATATCATTCTTTAACATAGAATAAAATAAAATCACATAAAAAAAGTATTTGTTTTATTTTTTTTTGTTTTTTCTTAATTTCTACATAATCATATATTATATAATATATTATTAATATGTACACTATAAATTAATAAAATAAGATAAAACATATTTATATCTGAAGATTTTTT…
PF3D7_1466400	pf14_0633	246.066	103.563	0.707126		6020	TTAAATAAATAAATATAAGATAAAAGAAAAGAAAAATATATATATATATATATATATATATATTATAAAAGAATGTTCTTATTATTTTATAAAGTGTGTAATATTTATAATGTAATATTATTTAATTTTTAGGATATGTTACATAAGAAGTTATTTGATTATATCAGTGTTAATGAAGTTTATTTTATTTTTTTTTATCTTTATACGCAGATTTATGCAATAATACATATTAACAGTTTATCTATGGATTGGTTCTTATTTATTAAAAAGAAATAATTGTAAATAAGTAAATTTATTTTACCACTCAGTTATATGTTTTGTGATTATATTAGGAAAAAAAAAAAAGATAATCAATGAATAAAATAAATAAATTAAATAAAAAAAAAATCCTATTCATAT…
PF3D7_1414200	pf14_0140	116.345	100.644	0.732609		1564	TGAAATAAATTAAAAATTATAGCATATATATATATATATATATATATATATATATATATATAATCATATATTTATATAATTTTATTATTATAAATTATTTATATATATATAATAATATATATTATATAATGATTTTATATTTTTTCAAAAGCAATAATATATATATACAATAATAATAAAATAAATTGAAATTGTTTTTGATTTAATTTTATATAAATTTTATAAAAAGTATTTTGACAAAAATACAATTATTTATTTATTTTATTTATTTATTTATTTTATTTATTTATTTATTTTATTTATTTATTTATTTTTCTTTCTTTCTTTTTTTTTTTTTTTCTTTCTTTCTTTTTTTCTGACTTTTAGCCTTTTTTGTTTTTTTCCAAATTTTTCTTCAAT…
PF3D7_1466900	pf14_0637	104.203	24.9169	0.725826		1134	AACAATGTTTTATTTCACTGTGATTTTTTTTTAAATAATTTTTTTTTTTTTTAGAATTTTATAATATAAAGAGAATAAATATAAAAGAATATAATTATTTTTATGATATAATATATATATATATATATATAATAAACATAATAATATATTTTTTTAATGACATAAAAAATATTTGAATATAATAAAAAATATTATATATTTTTTTTTTAAAATATATAATTAAAAAAAAAAATTTTAAATTAATATAAAAGAAAAAAAGCATTAATGTTATTGTATGATTTATATTATAATATTATATATATATATATATTATACATTAGTCGATTCATTTATATTATGATATTATTTTTATTATAAAGAGGAGAAAAAAATTGTAAAATTTCATTTATTTATTCATTT…
PF3D7_1414400	pf14_0142	171.156	197.868	0.675367		1945	ATAATTATTGCATATATATAATAATATATTACATATTTATATTTCATTTTAGTGTGTAGATTTTGTTGATTAAAACATTTAATTTATATATTATTTTTATTTAATTTTCTTTTTTTTTTTTTTTATTTCAAATATGAAATAATAAATATACATAATCTTTACATATATTTTTTTCTTTTTTTTTTATTTATTTTCCTGTTTTTTTTTTTTTTTTCTTTGCTTTAAAAAATTTTATATATTTAATATGAAAAAAAAAAAAAATATATATATATATAAATATAATACATAATATATATATATATATTATTTATATATATATATATATATATATATATATATATATATATTTAATTGATGATTAAAATATTTCCCATTATAAAGAAAACAGAAAAGAAAGAA…
PF3D7_1414500	pf14_0143	198.115	24.1134	1.27018		1913	AAAAAAAAAATTAAAATAAAATAAAAATAATTAATATTTAATTGAAATGTTTATACATTTTTCAGAACATCAACTAAATATATGAATATATATGTATAATATATATAATACATATGTATATTATATATATATATATATATAAATATAATTATGTATTTTTGTATGTTTAATATTATTTTTTTCGTTTATTCTATATATGAATATATTATTATATAACATATTAATGTTTTAATTTTCATGTTTGATATAGAATTCAATCGGTATTTTAATTCTTGTATTTTAATTGAATGAATATATATATATATATATATATATATAATATATATATATTTATATTTATTAATATGTTTGTAAATATGATAATATGGATCAATCTTTTCATATATAAAAAAAAAAAAA…
PF3D7_1415000	pf14_0148	65.5125	71.2867	0.878356		824	TAAATATATAATATTATTAAATGATTGTGATAACACAGAATATTTGTGTGTAATGTTGTAAAAAAAAAAAAAAATAAAGTAAATAATTTTATAATATTATATTACATTTTAAAATAAAAAATAAGAAAGAAAACATATAAACAACATATTATATATATATATATATATATATGTATAAGATTTAATTATTTTTTTTTCCCCCCATTATATTAATGGATATTCAAATGTCACATATATATATATATATATATGTGTAGGAAAATAAAATTAAAAGAAGAGGCAGTATTTTTCCAAGTCCTTTTATATTATTAATTTGAATAAAATTTAAAGTAATCTTTTATTAGTCAAGCTTAAATTTTATTATTCCTATTAAAAACAATTTAATTTCACTTGTATGTA…
PF3D7_0709000	mal7p1.27	205.867	168.055	2.44521		1370	CAATTCTCATATTTCAATATATTCCTTTTAAAGCTCTAAATAGATTCTAAAAAATTAGAACCCTAAGAATATCAGCTCATATATATATGTAAATAAAAATAAAAGTAACTCCTACTGTATTTATATAATATTTAGAAATTTTATATAGTAGTTGAGTGATTCTATATACATATACATAAATAAATTACATAATATTATAAATTTTTTTTATATTATATTAGAATGTTTACTATATAAAAATAAATATTTTCTTATATATTTTTTTATTTTTCCATATGAAAAAAGAAATTTTTTATATATTTTTTTATTATATTTTATAAATAAAAAAGAACTTATACCTATTATTATTATTATATATAAAAAATATATATTTTTTATAAATTCCTATTTTTCCGATTA…
PF3D7_0705300	mal7p1.21	143.099	58.9368	0.868352		618	TTTTAAAAATACACTATTAATTATATTCCAAAATAAAATAGACGATAAAAAAAAAAAAAAAAAAAAAAAAAACACACACATATAATATATTTAAATATAAAATAGACGAAAATGAGAAAAATAAATATATACTATATGCCCTAAAAAAAAAAAGGACAAATGAAAACTCTATTTTAAAAATGAGAAAATATATTATATATATAAATATTCATACTAAGGTATTATTATGTTTATGACAAAAAAAAAAAAAAAAAAAAAACTATGAAAAAAAATTTATTATATATATAATATATATATATTTTATTTTTTTATTATATATGTATACATCATTTTATAAGTGTGTTACGCATACTAATTACACACAAATAGATGAATATATAAAATATACTTGTAAACATC…
PF3D7_0707500	mal7p1.22	47.4022	9.96683	0.438638		1036	TAAATATATATATATATATTATATATATATAATAATATATTCATAACCATCAAAAACAATTATATATATATATATATATATATATATATATAATATAATATATAATAAAATTACGAAATATATATTTTGTTATATATATAATTATATAAAAATGCAACCAAAAATTGTTCAACCTAAAAAAAATAGATATATATATATTATAAAAAATATATATACATATAAATATATAGATACTGATATTATTCTATATAAAACAATAATATAAGAACAATTTTATAAATAAAGAAGAAAAAATATATAATATATATATTTTGTTTGGTTTTTATCTTTTTTAAAAATAAGATTTTACATTTTGGTATATTTATATATTCTTAAAAAAAAAATATCGAGTATACATTT…
PF3D7_0709600	mal7p1.28	49.0486	14.3375	0.470892		555	TAATAATAATATTTATAATAGATGTTCTCAAAAAAAAATATTAAAATAAAAAATATATGTATTTATATAATAATATATTCACATATAAAAGGGCAAAAAAAAGAAAAGAAACTCTAGATTTTCTTTTTTTATAGAAAAGATAATATAATATATTAATTTTTGTAGTTTTAAAAAATGATAGAAAAAAGGATGATTCTTTTGTTTTTTTCATTTATAAATATGTTGTAACCATAATGTTCATAAATATATTTATTTATTTTAAATTATAATATGTAATATGTATATTTTATCATATTGAACGTTTGTTTGTATGTTTCTCACTGTTTTTTTTTTTTTTTTTTTTTTTTTTTTTTTTTTGTTTCCTTAATATTGAATTATAACTTTATAATTCCCCCCCAA…
PF3D7_0320000	pfc0886w	63.5231	164.995	0.640047		1017	CCATTGACATGTATTCAATACAATTTTATGAATATAAAAGGTGTTGTTCCTTTTTTTCATATATTTTTATATCAAGCGATTGATTAAAAAAAAATAAAGGATATTTAAAAATAAGATATAGTGAATTTATAAAATGAAAAAAATAAAATAATGAGAACTGTAATAACATCATTATCATCATATATATATATATATATATATATATTATATGTAACCTGAGAAAGCTAATAATAGGACTGATATCTATTCCTTGCCCTTAAAATTTTTTTTTATTGTGTACTTATTTTTTTATATTTTATATGTATGAGAAGTGTTCAGTAAGTTGAATATTCATAGTAGATGGTCAGTATATATAAACATAAAAAAAAAAAAAAAAAAAAAAACGATATGTTGTTTTTT…
PF3D7_0916000	pfi0785c	69.7657	17.0785	0.850607		965	TTTTTTTTTATATATATATATTGCCGTGCAACCATACGCGTGTGTGTACCATAAAAAAAAAAAATAATAATAATATATAACAATATAATAGAATAAAAATAAATATAAATAAATATATATATTATATATATATATATAATAAATAATTATAATTTACAAATTAAAAAAAAAAATTTCACGATTAATATTAAAATACATACACATTGTAAGTTGTTATTTAAATAAAAAAAAAAAAAAAAAAAAAATTAATAATAATAAAATAAAAGACCAACATAATATATATATATATATATATATATATATATATATATATATATATACATGTTATGTATGAATAAATACCCTTGTTTTTTTTTGTTTTTTTTTTTTTTTATAAGGATATTTTCTTTAGATGTATAT…
PF3D7_0913200	pfi0645w	1114.88	1427.5	1.85992		470	CATGTTTGTTTTATATATATATATATATATATATATATATGTATAAATGATTAATATAATAAAAATATAAACGAACAAAATGTTATTATTTATATATATATGTATATATTTACATTTTTTTAAAACTTATTCTTGAAAAAAAATATTAAATATTAAATATTAAATATTAAATATACATATATATATTTATATATAATTATTATAATTAAATATTTACATATTTATATTTATTATACAGTTCTTCAAAAATATTATGTTTTTTTCTTTTTTTTTTATATAAAAAATTTTACTTTTTAAAATAAATAATACATTTATTAGAATAATTTTTATTTCATACTTATTTTGAATTATAATAAAAAATATAACATATATATGTTATATATATTATATATATATATA…
PF3D7_1205600	pfl0280c	262.324	275.551	0.99528		1085	ATATATATATATTTTTTTTAAATTATGTATGAGATATATTATATAATGAAAAAAAAACAAAAAAAGAAAAATATTTATTTTATATTTTTTATATATAAAAAAATTGCATTTTTTGGTAAAATTTTTTTTTTTTTTTCTATGTTTTATATTCAATATATTTAAATTATATATTTATCATATTTTTATAACATTCAAAAATAGTGGAACCAAAAAAATTTAATTTTAAAATAAAATAAAAGAAAAAAAAGGATATTTTGGAAAAAAGAAAAATAGTATTATATATAATATTATTGCATGGAAAAATAAATATATAAAAATAAACATAAATAAATAAATAAATATATATATATTTTTTTTTTTATTTTACCATGATGTGATATCTCACAAAAAGATTCTCAA…
PF3D7_0906100	pfi0300w	53.782	99.9665	1.41703		407	TATTATATAATTATGTACATTATTATGTATTGCCGTACACATATTATCACAGAACCAAATATATATTTTATTATTATTTTTTTTTTTTTCTTATTGTTTGTTCTGTTAAAGGTTTAAATTAGTAAATTTTCTTTTTTTTTTTTTTTTTTTTTTTTTTTTTTTTCACATAATACTTTTATAACATATATATTATATATATACATATGATTATTTATTTATATTATTTTTTACATATAATAAATATATTATATTTATACCATATAAAAATTAAAAAATCTTAACATTTTAGTTTCCTTTTTTTTTTTTTTTTTTTTTTTTTCCTTCATTATTTATAATATTTATAAATAAATTATATGTATATTTATTTATACATACATTTTGTCTTTATTTCATCTTATT…
PF3D7_0306400	pfc0275w	280.229	146.563	1.83632		951	TATACAATTTAGAAGAATTATTATTTTAAAATAAATTTCAAATTCTTATATATTTATATATATTTATTTATATTTATATTTTGAACATGTATTTTTTTTTTTTTTTTTCCTTTCTTTTGTTTTTGTATCATTTTTATATTTTTTTTTTATTTATATTTTAAAAAAATATATCACTTTTGATATATTTTATTATTATTTTATTATTTTTTTTTTTTTATATAATTTATTAATTTAATAATAAATGAAAGTACATATAAAAAAAAAAAAATATGAAATCAAAATAAAGATACGACAAAATATATATTTATACACATATATGTTTTTGTTTTAAACATGTATTCTTAAATAACATATTAGAAAATGTGAGTCTTTTTTAAATTAAATTTTTTGCGTACACCT…
PF3D7_0819600	mal8p1.62	143.442	182.961	1.34498		508	AAATATATATATATATATATATATATATATGTTAATATTTATATATCTTCTACTTATTTAATGTGTTCTTTTCATAATTAAATGCTCGAAAGGAAAAGTAATATATAGAAATAAATAAAGTATTAAATATATGTAACATATAATTTACGCTATAAAAAAGAAAAAAAAAATTCTGTGTGTTAATTTGTTTATTTATTTTATTTATATATTTATTTATATATTTTGTCAAAATATGCCATTTTGTTAACCTAATTTTCAGAACCGTTTGTTATTTGAATATTTCTATTTTGATTTGTATATAATGTGTAGAAATATTTTTGTATATATTTAATATATACATATGTTGGTATGAATTTTGTTATTTATACTTAAAAATATTTATTATATTAATTATAGTGT…
PF3D7_0819000	mal8p1.64	112.092	28.9642	0.423362		647	TACATATATATTATAATTTTATATATGTGACTATTCTTTTTTTTTTTTTTTTACAAATTTGAAGAGATCTTCAAAAAGATATAAGTATAATAATAGGTTCTCATATTTTTATATATTTTTTTTTTTCATTTAAAAATAAATATATTTTTTTCTTTAATATATATATATATATTATATATGTTATATTTTTGTATATGCTTTATATATATGAAATATATATTATTTATTATTTTTTTTTTTTTTATTATAAAAGAACAAAAAACAGAAGAGATTCTGTATTTCATTATTTGTCAAAACAATATCATTTAAAACAGAATAAAAATTGAGAACAATATTTAAAGTAAAATATAAAAATATATATTTAAAAAAGTGAAAATAAATAAATTTTGTGAAATTAAA…
PF3D7_0818700	mal8p1.65	224.526	62.1956	0.592162		1697	TATTTAATTATATATCTCTTTTAAAAATTAAGAGAAAAAGAAAAAAGAAAAAAAAAAAAAAAAATACATAATTATCATCATATGTATAATATATTATTATTTTATGTAATAATAAATAAAAAAAATATTATGTATGAAATATATAATATATATATATATATATATATGTATAATATATATATTTTTTATATAATTGTTATAAGGATATTTTTTTATATTATCATATTTTTCTGCATGAGATCAGAATAAAACGATTGACATAATAAATGACTTTTGTATATTAATAAAAATGAGATAATAAAATACACCCATTCTGAATTATATAAAATTTGTTAAGATGATATTATATATTATATATTATATTATAATATAAGTATTTATTTTATAAATATTGAAGAA…
PF3D7_0818400	mal8p1.67	36.8379	67.3454	0.819595		2520	TATAAATAATATATGTATAATATATAATATTATATTAATAGAATAAATTCACATTATTTTTTAGATATTTTTTATTTTTAATTTTGATGATGAATAAAAAAATATGCATGATATAAATATATATATTATATATATATATATATATAATATAAAAAAAAAAAATCTTCTTCTTTATAAAATTGAGGGAAAGGTTATTTTTTTTTTATTTAAAAGAAAAAAATATGTTTTTTTAAAAATAAAATAAATTATTTATTTTTTACCTATATTGGATTTGTATGGTATTATTATAATATATATATATATTATATATATATATATATATTATATTATATATATATATATTTAATAAATAATAATGTTGTAATAAATAAAAGAAATAATTTTTTTTTTATTTTTTAT…
PF3D7_0818200	mal8p1.69	1691.94	2289.5	0.760187		2189	ATCATTTTTTTTTATGTATTTTTGGTCATATAAATGAATATTTTACTTAAATAAGTTTCAAAAATAATAAATGATTAAAAAAATACATATATGTTTTAATTTTTTTTCTTTAAAATAATTATATACATTTTCCTTATGTGCTATATGATATTTAAAAATATATATATAATTAAATATTATAATAATATATATATGCATATATGTACATCATACATATATATATATACAATATATATATAATATATATATTTATTTTTTCTTATATAACAAAAAAAAAATTGTGTAAGAAACAAAACGTATAAATAAAATTATGTTCAACCTTTTCAAATATGGGAAAAAAAGATATATGATGAAGTATAAATTTTTTTTTTTTTTCTTTTGTAATATATATATATATAT…
PF3D7_0307200	pfc0300c	1635.48	2258.95	2.08457		661	TTTCTTAATAATATACGTTTAATTTAAATTAAAAAAATGAATATGTAATTCACAATATTAATAATAATTTTTAATAAAATTTTATTTTAAAATTATTTTCGTATATCAAAATATATATATATATATTTATAATATTGTATATATATTTTTTGAGGGTCTTGTCATCATTTTAAATAGGCTTAATTTGATGTGGGAAGAAAAAGTAAATAAACAATATTACGTAAATATATATATTATTATTATATATAACTAAATATATATACATATAAATAAATTATATATAATAAAATTATTATATATATTTATATCATTATATATTAAAAAAAAAAAAAAAACAAAAAAAAAACACATAAATTAAAAATATTTTATAAATATATATAATTTTAATAATATAATATA…
PF3D7_0316200	pfc0705c	71.8237	9.94512	0.573377		540	TTTATAAAATTATATGCAATACTTGTACTTACAAATATGTATAAATAAAAATAAATATGTGTATAACAACAGTTCTTAGGAAATATAACATGTATATTAAACATATAAACATATGTAATATATATAATATATTTTATTAAATTTTTTAAAAACATGCAACCAAAGCATTATACATCTCATCGAAAATAAAATAAATAAATATATATATATATATTTTTTTTTTATGCATATATTCATTTGCTTATTTTTCTTCTTATATAAAAATTATAATAATCCATATGTAGTTCTATAAATTTATGGTCAGGATTATATACACGAGGTATTCACAAGCCACATAAAAATAAATTTATATGAATTCAAAAAAAAAAAAAAAATAAATAAAAATAAATAAAAAAATAA…
PF3D7_1465300	pf14_0620	35.3287	13.9805	0.751271		609	AAAAAAGAAAAAAAAAAAAAAAAAACACATAAATATTATAGATATATATATATATATATATATATATATTTTTTTTTTTTTTGTAACTAAAAATGTATATTAATATATATCATATTACTTTTTTTCTTCTTTTTTTATTTTTTTTCATATTTTTTTAAATTTCTGTATTTATATATCATCACCAGAAAAAATTATATTGTTCGATTTGCATATATATCTAATTATAAAAGGATAATTTTCTTTTTTTTGCTTTATTTCTTGCTTTTTGCCTTTTTCTTTTTTAATAATTTTTTTGTTGTTATATTGTTTTAGTTATTATTCCGTTTAAACAATTGAAAGGATATCTATATCTATGTACAGTTAAAAATAATAATAAAAAGTTGTTCACTTTATGATGTA…
PF3D7_1118300	pf11_0189	498.375	114.516	0.842089		2064	TAGGGATAAATATCGAAGAACTTATTATATATATATAAAATATATATATATTTTTTTTATCACGTTATTATTTTATATAAAACAAAATTATTCATTTTTTAATAATAAAAAATATATATATATATATATATATATATATATATATATATATAATATATATATTATATATACATGACACAATATACATTATTTTATTATAATCTTTATTTTTTAATGTATGTTAAAAAAAAAACATCTGTACCAATTTTTATGTACAAATTATTTATAATTTATAATACTACAGAAAATAAAAATTTAATAAAAAATAATATGTGTATAAAAATGTAATATATATATATATATATATATATATATATTATATAAGTACATACATATATAATAATATATATACTTGTATGT…
PF3D7_1118200	pf11_0188	420.172	158.615	1.12793		854	ATTATTATATTATTATTTATACGAAGGGTCCGTTTCTCATTTTTTACAATAAAATGAGAAATATTTTCCTATAAATCATATATTTTTTTTTTTTTTTTTTATAAAAGGCATTTATTTTTATAAATAAATATTAAAAAAAAATAGTAAGGTATCCTTTTTTTTGGGGTTTCTCCTTTTGTATTGTATTATTTTATAATATTGTATTGTTTTATATATTTGTTTTTAATTTAAAAAAAATAATAATATATTTATGAAAGGTACTTTTTTAAAATTCATACCATTTGAAATTACTGTATTATTCAATGTATATAATATATATATATATATTATATATATATAATATTTTTTTTATAAAGTAATAAGTTTGTTTGTGTTTTTTTTTTAAGATTATTACAAAAT…
PF3D7_1117900	pf11_0185	59.27	13.7549	1.56813		721	TATATATATAATATATATATGTATATATGGATATATATACATAGTAGTATATGCATACTTATATCTTATGTGATAATATTCATATTTAATGACATATAAACTGAGTTGCATACATAAATTTATTTAGACAAAAGGAGAAAATATATTTGCTTAATTTATATGTTTATTCAAACCATTCTAACATTATCACAAAAAAAAAAAAAAAAAAAAAAAAAAAAAATATATATATATATATATATATGTATATATATATTTATTTGTTCATTTATATGTATGTATTTTTTTTTTTTTTTTTTTTTTTGTGTGGCAATTAAAAAAATATAATATACTTTGAATTTTTATAGTTTTACCATTTTTTATTCCGTATAATGACAAAAGAAAAATGTAATGTTACATATG…
PF3D7_1117800	pf11_0184	76.0082	25.489	0.38153		603	TTCGTTTTTTTTTTTTTTTTATTATTATTTTATTTTATTTTATTTTATTTATTTATTTTTTTTTTATTTTTTTTTTTTTTCTTCTTTTGTTAATCTCTCTATTTTAAATGGGTAAAAATAAAATAACGTCAAATTAATAAATTTACGCTTTATTAAATTAAATAAAAAAGAAAATTAAAGAAATAATGTTATTGTATAAATAAAACAAATTATATATATATAACATATAATATTTATCTTGTATTTTATATCTACGTAGAATGGTTTATGAAAAAAAAAAAAATAAAAATAATTATAAACATTATATATATATATATATATATATACATATATATATATATATATATATTTTTTTTTTTTTTTTTTTTTTTTTTTTTTTTTTTTATGGCTGAATCATTA…
PF3D7_1117700	pf11_0183	1115.43	1874.67	1.66621		1627	TACGCTCCTAAATAATATTATATATATATAATATATTTTTGGATAAAATACATATAAAATATTTATAAATATATTATTATTATTATTATATATATCATATAATAATAAAAAAAATGTGCTCTTTTTTACTATATATATTTTTATATATAATAAATATAACATATTATTATTATATTTTTATATTATATTCTTAATGGAAATATATAATAATAAATAATAACTTTTTCTTTCATATATAAAAATATATTATATATATAATATATATATATATATATATATCATGATATTATTTAAATATATTATGTATATATATAAATAAATATATATATTAATAAATATAAAATACATAAAAAAAATTATAAGAAAATATTGTATATTATATAATATGTACAAAAAATA…
PF3D7_0528400	pfe1415w	43.1491	36.8481	1.21989		2013	CTACAACCAACAAATAAAATAGCATGGGAAAAAAATAAAAGAAGAAAAAAAAAAAAAAAAAAAATTCAAAAAAAGAGAAATTCGTTTTATGTCTAAAAAATATTAAATGAAAAAGTACAAACAGTCCTATATTAAATATACAAGAGGATGAATAATATATATATGTTATATATGAATATAAATTTTTTTCTTATTTTTTCATGCATAACAATATTATATGAAAATTGTAATTTTTAATAATAATATATATATATATATATATAATATTATGAAAGTTATATCTATCCATATATATATATATATATATATATATATATATATAATTGTCTACTTAAATTAACAAAAGAGAAAATTGTTATTATTATACTATCACATTTAAAAATTTTTTTTTGTATACTT…
PF3D7_1005500	pf10_0057	180.142	39.0341	0.422995		1076	ATAAATAAATAAATAGAAAATATATATATATATATATATATATATATATATATATATATATGTCAACCTTTTGTCATATATTTTAAATTTGTTATATAAACATATTATAACATATCACTGTAATTTATATATATATATATATGTATTTTTTATAATTATGATAATAAAAATATTTGATGAGCGAATAATAAATAATAAACTTAAAAATGTACATATATTTATTATTACATGTATGTATATACATAAAGTGTACGTATATTTATATATATACATAATATATATTATAAAAAATGAGGAAACTTAAAAAAAAGTGTTAAAATAAATATATATATATATATATATCACATATTTATTTATAAATGGTATCCCTAAATAATTTTTTTTTTTTTTTTTTTTTTT…
PF3D7_1005100	pf10_0054	43.0119	12.8547	0.513182		429	AAATTGAATCTTAAAATATATAAATTTAATAATTTTACATAATAATAAATATCTTATAATTAATGGAACAGTTTAGTTAAATTTCTCCATTTATTATTTTATTTTTTTTTTATTTATTTTTTTGTATTTTTGTATTGTTCTATGATGTTATATTTTAATAAGAGAAAAAATTAAATATAAATCCTATATATATAAAAAATAATTAATATTATGTATATTACATATATATATAATTTTTATATTATTTAACTTTTTTATTTATCATTAAAATTTTGCTTCTTTTCTTTTTTTCTTGATGTAATAATATATGTTTTCATGTTATATATAAATAATGAAATATATATGTTTTTATAAAATTGCCTTTAATAATATTTTTATATTAATGTAATAAATCAGTCA…
PF3D7_1219900	pfl0960w	50.4206	79.5278	0.656334		473	TTGTGAGGAACGCTTTTTAAGGTGAAAATATTATTAATTATATTACATATATATAAAGCAAAATCTTAATTTTTCGCTTCTTTTTTCATACCGAAAAATATGATTTATTAATATAAATAGTTAAATAAATAATATATTAATATTTACACATATTTTATTATATATAATGTGATTATCTCAATTATGTAATTTTAAGAAAACAAAAAAATTATATTTTAAAAACGGATATGTTCTTATAATATTATATGAAGTTTTAGATTGTTTGAAGTATAATTTTTTTTTTTTTTTTTTTTTTTTTTTTTTTTTACAGATTCATTCATTATATATGAAATATCAAATATTTAAAAATTGAATGGTTTTATTTTTTTATGTTCAATTGTACATATACATATATATATA…
PF3D7_1028300	pf10_0277	41.6399	46.3696	0.489637		366	TATGTTGTTGTTTTTTTTTTTTTTTTTTTTCTTTTTTTTTAAAGGTTTATAAAAATTATATATATATTTTACCATATCGGCAATTATATGTGATTAATTTTTATTTCTATATAATAGTAATAGTACATTTAAAAAAAAAAAAAAAAAAAAAAAAATTATACTATTATATATATATATATATATATATATATATATATATATATTTATTTATTTATATATATTCCATAAAAATATTATTATTATGTACATAAATATTTCTTTTTAATTTTTTTCTTTCATAATATATTTATATATATATATATATATATATATATATTTATTTATTTATTTATTTATTCGTATTATCTACAAATATAAAATATATTTTATTTCTTTGAATTCTTTTGTTTTTATTAATTA…
PF3D7_1027800	pf10_0272	2579.13	2321.45	2.15787		1052	TATATAGAGTATTAAAATTAACACATATAAAATTATTAATATATAATATAATATTATATAGTATACCTATTTTTCTTATTTTTATTTTTCAATCTTACTCTTTTATGATATATATATATATATATATATATATATATATATATATTATAATTATAAAATATTTGACCAAAGTAACATTGATGAATTATATATATTTTTATATTGCAATAATATATTTTATTATTTTATATAGGCACAATAAAATAAAAATTTAAAAAGTAAATTTATTTCTTTTTTTATTAAACCTTAAAAATAAAATAAGGATATCAAAATATATTGAGAAATGTATTATACAAATTAATTATACCATATAAATTAAATACCCAACCCCATAAAATATACATTATAAAAAAAATATAT…
PF3D7_1027700.2	pf10_0271	171.567	350.137	2.24159		390	AATATATATTTCATCTCCTGCATTTAAAATTTTTCTGTTATTCTTTTTTTTTTCTCTTATTTTTTTTTTCTATTTACTTATGCTTATAAACTATTGGGTAAAAAATGAGCAAAAATAATTATATATGATTATTATAAGGAATAAAATGCTATCTTTTTTTTTTCTTTTTTTTTAATCATTTTCAACTTACATTTGAATAATAAAAAAAATAAAATAACAATCTTATAAATAATATAAAATGTTTAACACATAATTTGTCAGGTGTAATGTTTGATTATTTATGTATTTACCAATATTTTTTATTTTTTAATTTTATCACATTTTATGATGATATAAAATTTTAAATGTCCACCTTCTTTGGTATTTAATTTTTAAGTTAAGACTACATATACATATATG…
PF3D7_0901700	pfi0085c	62.3569	98.3548	0.786244		893	ATAAATAGTATTACTCTTACTTTAGGCTATTTATCATATAATTAAATAAGTATAAGCAGATATATAGTTTAAAATTATTTATTATTATTTGAATTATTAAATGTTTCATATTATTAGAATATATGTAATATTAATATATATATTTTTTTCATATATAAAATAGTTTTTTTATAAATATAATTCTTTAATATTAAAAATTGTATTGTATGAAAAATTCATTTTGTGTTCAATGGTTTAATAAGAGAGATGATTAATTACAAAGAATTAAAATATGTTACAGATATAGCAATTTATTGTAATTTACAATAGAGAATTAAATATTTTATTATATTTTATAATAGTGTAAAAATAATATATTATTTCATTTATATAATTATATTATTAATATAAAATTCCTCA…
PF3D7_1028400	pf10_0278	57.1434	46.3074	1.39987		378	TTAAATGTACTATTACTATTATATAGAAATAAAAATTAATCACATATAATTGCCGATATGGTAAAATATATATATAATTTTTATAAACCTTTAAAAAAAAAGAAAAAAAAAAAAAAAAAAAACAACAACATATAAAAAATATATATATGTATATATAATTGGATATATATTTATAGTCAACTGTTGATGTTTATTAATTTGTTTTTCCTTTTTTTAATTTCATATTTTTTTTTTTTTTTTTTTTTTTATTCATACATTTTAATAATTAAAATATTATTATATTATGTAACTGAAAAGATTATAGATAGGTTACAATATATATATATATATATATATATATTTATTTATTTATTTATTTTTTATTTTTAACATATCTTAAAATTTTTCAAAAGTACATAA…
PF3D7_1028500	pf10_0279	77.3116	31.9602	0.418366		886	TAAATAAAATAAAATACTTATAAAAAAAAAATTAGTCCATTTGGTATATTTCAAATGATTAAGTGTACATGTTTGCTTGCTCTTAAAATTTATTTAAGATTTATGTATAACTTTAAAAAATGTTTATTTATTTTATTATATTTCATAAGGAATATTATATTATTATTTTTTCTTTTCTTTTCTTTTCTTTAAATTTATAAAAAAATTTATATAATCATTTATTATATGAAAATAAAATGATGCACGTATTTTATTTTTTACGATTAAGAGAAAAAACAAAAATATTAGGGATATGAAATATTTTTAATTATGAGATCACGATAGGAAATATAAATATATATATATATATAAACCAAAAAAATATTATGCGCTTTATTTTATATATTTATAAATGTACAT…
PF3D7_1227500	pfl1330c	188.374	27.7592	0.639644		747	TTATATATTATATATACATATTTAATTTTCCAAATGTACTTATATTTTTATGAAACATACAAGTACAGTTTTCGATATTCCTGTTGAATTTATTTTTTATAATATATATTTTTTTTTCAAATAATATGGAAAATAGTATAAGACAACTAACATAAGAGCAATTATATATTATTATGAATTTTTTTTTTTTTTTTTTTTTTTTTGACAAAGAACAATGAATATATATTATTGTATATAAAATAAAAGGTAGAACAATATTATTGTTCATATATATAAATATACATTGTATATATATATATATATATATTATTGTTATTTATTTTTTTTAATCTTATAAAAAAATAAAATTCTAACTTTTGACTTTTCGAATTATATTAAAAGGTTTATACATATATATAT…
PF3D7_0729200	mal7p1.159	69.4913	103.256	1.91516		604	AATATTATATTATATATATAAAATTAATATATTTTTATTTATCATAGTATTCTTAATTTTTTTATGAGAAAAGCAGTAATGTAAAATGGTTACTTACTTTACATTTTTGAAATATAAATGTGTATTTGTATTTATGTATATGTATTTATTATAAAAAAAAATAAGAAAAAAATAAAATGATAAATGTTATTAATATGATATATCTTATCGGTCCCTATAATATTTAATTTTTAAAATTTGTGTACTTTTTTTTTTTTTTTTCTTTTTCTGTTCTTTTTATTATATGAATGAAGAGATTCCTTAAGGATTATATTTCTCAAGGAATACTTTTACTTTATATTTATAGGATATAAAATGAACTTGTATGTGTATATATAATTTTTTTTTCATTAAACAAAC…
PF3D7_0727200	mal7p1.150	47.608	29.5335	0.899168		746	TATATTATATTTATTATATGTTTTTCTTTTTCTTAATAAAAAAAAAAATATACATATATATATATATATTTATTTATGTATTTATTTGTTTATTTATTTATATATGAATAATAATATTTCCTATATAATAAAATTCGTATAATATTTCCTTTCTCCTTATAATTAAAATATGCCCTCTACATTTTTGCTTTTTAAAAACTTTTTATTATATTGAATATTATTATATATTAAATATATATATTATATATTTTACTATTTATACAATATTATTATTACAAATTGTATTTTTTTTTTTTTTTTTTTTAAATATGATGGTTTATAAATAATTATCAACCGTAAAATAATAATTAAAATATGATAAATATATTCTATATATATATATATATTAATATGTAAAAA…
PF3D7_0728800	mal7p1.157	66.9531	49.5582	0.746903		445	AAGTTAATGAAAAAATGTACCCAGAGTATTTTAAAATATAAATTTTTTATAGATGAACGATAGTTTGGATGAACTAATGTACCGTTAAAATAAAAAATATAAAGATATATATATATATATGTATTTATTTTATTTTGTTCTTTTTTGAATATGTGAAAATAATTTAATAATATATATTAACTGAATTTTTTTTTTAAGATATATATATTTTGTAAAAATGTAAAAAATTGCTACTTAAAAAAAAATATGGCTCATTAAAAAATTAATCCTTAAAATAGGAACTGATAATTATATATGTATTTAATTACATATTATATTTTAGAGAAATTTTTCATACCTAGATAATATATATATATATATATATATATATATATATATATATATAAATACAATACAGTA…
PF3D7_0728600	mal7p1.155	86.7097	13.6572	1.08554		1112	TATTATATATATATATATATATATAATATATGTATTTGTAAAATATATTATATTATATTATATATAATATATATTATTTTTTATTTTATTTTATTTTTGACCCCTAAAATTTATGCATATATATGTGTATTTATATACCAAGGAAAAGAGAATTCTTCACTTAGGAAATAAAACGTACATTAAATATATACATATGTGTTTAAATTATTATTATTTTTTTTTTTTATGTTTTCATAAAGTTATAATTAAAATATGTATATATGTTTACAATGTGAAAAAACATGTTAAACAAAAATAAAGGAGATACACTTTTGATAATTTTTCCACATATAACATACTTTAATATATGTACATAAGAAAAAAAAAAAAAAAAAAAAAAAAAAAAAAAAATATATATAT…
PF3D7_1144300	pf11_0455a	86.0238	1228.91	0.870349		792	ATATATTATATATAATAATTATAATAAAAAAAAATCTTTCAAAAAATCTACATCAAATATGTAAGAATAAGTTTATCCTTCAATATTCATATTTGTTATTTTGTTTAACATAAATAAAATGTATATATAATATATATATATATATATATATATATAATATATATATATTATAATGTATGCAATTAATATATTATAATATAATATAAAAAATATATTATTACATATATATAATATAATATAATATAATATAATATAATATAATATAATATAATATAATATATTAGAAATCTTTACCTATATAATAAAATAAAATATATAAATATATATAATTATATTATACTATATATATATATATATATATATATATATATATATATATAATATATTTATTTTATATAA…
PF3D7_0507800	pfe0385w	204.289	46.716	0.709002		1259	TTCTATATTGTATATTTTTTAATGATTATTTTTACAAAGTGGGAGAGCACATACTTTTTTCTTTCATATTAAATATATGTAATCCCTTTTTATATATTTATTATATATTAATATTATGAATTAAATATATTATAACTAAAAAATTATTATATATATATATATATAATATATATAACAAGTGCAAAAAAATATAGATATTAAAATTTTTAAACATTATATTATATATATGTATATTTTTTTTTTTAATCAGCTATATGATTTATTAATTATATATAAAAAGAGGAAAATAAAGAAAAGAGAAAAAACAAAAATGAGAAATGAAAAAAGAAAATATAAAATAGAAAACTATATGGTATATTTATATAGTTATATATTTATGCATAATAATATATATATATA…
PF3D7_0816000	pf08_0065	52.8902	37.0899	0.54396		700	TTTATATATATATATATATATATTTCTTTCTATTAAAATATATATAGATTATATTAAAACAGAAATTGCCAAAAAAATACAAATTATTATTTTTTTTTCCCCTTATTGTGTTAAAAGAAAATAACGGTATTTATAAATATATTTATTTTTTTTTTTTTAAGATTTCTAATACCATGAAGCACAAAGGTATTATTTATATATCATAAAATTTTTTAACAATTTATTGTTATTATTATATTATATTATATATATATAATTATATATATTAATTATATTCTTAATTATAATATAATTTTTTTGATTTATTTTTTATATTAATATCATTTTTAAAATAAATAAGGATAAAGAAACAAGAATTAAAAAAAAAAAAAAAAAAAAAGAAACTGTGTTTATATAGCT…
PF3D7_0220200	pfb0921c	580.626	1177.74	1.15084		2065	AACATTTTAATTCGTAAACTATTATTATATATATATAACCTTTTAATTCGTAAACTTTTTTTATATATATGTACCATTTTAATTCGTAAACTTTTTTTCATATATATGTACCCATTTTAAATCGTAAATTTTTTTCATATATATGTAACATTTGAATTCGTGAACTTTTATTATATATATGTAACATTTGAATTCGTGAACTTTTATTATATATATGTAACATTTGAATTCGTGAACTTTTATTATATATTTTATATACATATTATATTTTCCAAAGTTCTTTTATATATATTATATATATTTTTTATTCCCCAAACTTTTCTTACATATATATAATATATAATATATTTTTTTTTCCTACTATTATTATAATATAATAATACATCTATATATATATAT…
PF3D7_1345700	pf13_0242	245.38	180.826	1.09741		1134	ATATTTTATGGTATATTTTTGTTTTATTAATTTATTGTTATATTTTATTATTATTTTATTTTTATGAAATAATATATATATAAAATAATGAGAATGGGCGCATAATAATGAAGAAAGAAAATATATATAAATACATACATATAATAAATATAATAAAATATGTTAATGTAGTATTTATGACCTTTTATTTTTCATATATATATATATATATATATATATATATATATATATATATATATTAATATATAACATAAAATAATATATACGTATCATAATATTTATTGAACACATTCATTCGAAATATAAAAAAAAATATTAAGAATAAGAATAAAATTAATATATATATATATATATAATATATATAATTAAAAGAAAATGTAATAATAATAAAAAAATAAT…
PF3D7_1345800	pf13_0243	145.362	49.8157	0.901913		1350	ACATATAAAACATATTTATCATTTTGATGAGCAGGAGAATAAATAAAACATAAAATTTTATTTATTTGGTGTATCGTGTGACTTCAAGAAAAAGAAAAAGAAGAAAAAAAAGAAAGGTATATATTCCTTATAAATTGCAGTACATTTAAAATTCTCCTTCTCCTTTTTATTTTTATTTTATTTATTATTTTTTTATTATTATTACATTTTCTTTTAATTATATATATTATATATATATATATATATTAATTTTATTCTTATTCTTAATATTTTTTTTTATATTTCGAATGAATGTGTTCAATAAATATTATGATACGTATATATTATTTTATGTTATATATTAATATATATATATATATATATATATATATATATATATATATATATATGAAAAATAAA…
PF3D7_1346900	pf13_0249	45.4129	64.3242	1.17315		733	TACAACACAAATATTTATGTGTATGCAATTATTATTATTTTTTTTTTTTCGTATGTTAATTAAAAAAATATATATTTTTATGCATAAAATGTTATACACATAATGTGTTAGGAATGTTTTTATAAAAATAAAAAATATATTTTATATATATACTATGGATGCATAAAATTAAAAATGAAAAAATAAAGTAATCATCTAGGAAAAAATATTCATATAAAAGTATATATATATATATATATATATATGTATATATTTAGTGAATATATATATTTTATTTAATTTTTTCAATTGATTATATTTTTATGTCTATTGGTATAAAAAAAAAAAAAATAAAAAAAATAGAAGAAATTAAAAATATAAATGAGTTTATAAGAAATATGCTTTATAAATATGTTAAAA…
PF3D7_1356600	pf13_0303	47.1278	33.8319	1.1284		1636	AATATATATATATTTTATACGCTGAGAAAATTGAAGGAAAATAATATTATATAAAATAAAAAAGGATATATTATTTAATATATTGTAATAAACTTTATATATTTATTAAAAAAAGAAAAATATATATATATATATATATATATATATATATTTCATTATTAATAAAAATGTGAAAATAATAATTTTGCTTAATAAAGTGTAAATTCTTATTAAATATATATTTGTTGTTTTCATATTATTTTTTATATGCATTTATTTATTTTTTATATGTTATAACAATGATTGAAGAAAAATATATTATTTTTAATAAAATTTATAATATATGATTACATGATATAAAATATTTTATGTATTTATATTTTATAAATTAAAATTGAATATTTTTATGTATTATTTTTA…
PF3D7_1356400	pf13_0302	40.0621	13.4844	0.623493		692	ATAATTAATTTTTTCATTCTTATTAATATTAAAAAAAAAAAAAATTAATATTTCACATTAAGCTTAATAAAAACAAAAAATATAAGTGAACCTATGTATAAATATTAGACCATTTTTTGTATGACATAATTATATTCTTTTGTTTTAATTTATCTTTTTTTATGTATTTAAAAATTTTTCCCAAAGGAAAAGTTCTCTTTTTAAATTATTATCTAATTTTTTTTTCTTATTTATAAATATATACATATATATATATATATATATATATATATATATAATTTTAAGTAGGATCAGAATTAAAAGGACGAAATAAAATGATATATTATAAATATTAAAATTTATACAATTTCTTCGTATATATTTTATAGAAGAAATTTACCTTTATGAACCATAAGAATA…
PF3D7_1357400	pf13_0307	63.4545	18.2341	0.357581		1194	TAAACATTTATTATAATAATATATATATATATATATATATATATAATACACATAAAATATATAATAGGGGGTTGTATTTAATATAATATATACTTATATTCATATACATAATATATTTATTTTATATAATGTATTATCACAAAAAAAAAAAAAAAAAAAAAAAAAAAAAAAAAAAAAATTATTATATATATAAATATTTAATGTGCAAATAATAAATAAATGGTTTAATTAAAAAACTTGGATAAAACAAAAACAAATTTTTTGGATGTTTATATCATTATTATATTTGTTTTTTTTTTTTTTTTTTTGGTAGAACTGAAAATATTATGTGAAGCAAGATAATACAATAACACAATGAATAATTTCATATATAATGTATATAAAAAATATTCCTATACA…
PF3D7_1305300	mal13p1.26	290.862	27.6275	0.728678		417	TTTACTTAAATACAATATCATATATTTTAGAGTAAGCATATGGAATAAAAAATATATTATATATATATATATATATATATATATTGTACGATTGTAATATATAGCATAATATTGCTTATTACATATTATACAAATTACATGTTACATATATTTACATTATACTATTAGTATAGTTCATAATATAACTAATAAAAAGTATAAATAAATATATATATATTATATTACAATATTCCTTTTTATTTATTTATTTATCATTATTTTAATTTTTTTTTTTTTTTTTTTTTTTTTTGCTTATTATTATTTTTTCATTTTATTCCTGAAATATATTTAAGAATATATTATTTTTAAATATAAAGGAAGAACTGAAATATTATATATAGATAAAAATAAAAATAAAAA…
PF3D7_1304000	mal13p1.21	135.415	44.7654	0.994975		790	TTTTATTTTTTTTTTATTTTTTTTTATAATGGTACGGATATTTATGAAGTAAAATAAATAAAAAATTAAAATATAAATTATTTGCATTACTATGAAAAAAAAAAAAAAATATATATATATATATATATATATATGTTTAATATTATGATTTATATTTTTATTTTTTCTTTTTTTATTTCATCATTCATAAAAAGTGTGTACAATAAAATATTTATAGGTGAATATATAATTTTACAGAATTAATATATTATTATTTTTTTTTTTATACCTTTTTAAATTTTTATATAAAAAATATATATATATATATATATATATATATATATATATATATTTATATATTAATAATATAATTCTGTGAATATTTTAAATTATACTTATTTGTTCATATGTACATTTTAT…
PF3D7_1430300	pf14_0282	142.07	18.7353	0.988721		720	TAATTATATATTTTATTGTTCTACAGCATATCTTCATATTATATATATATTATATTATATGCTTATTATATTTCAATATATACTATCTTATTTTTATTTTATATTCCATAATGATAATTCTTTTTTTTTGACGTTTTTTAATTTATAAAAGGAATATTTGCATGTGGTAGTACATAACATTCTTTTACATAATAATAATGAACATTATAACTGTTATCTATTTTTTCTAAATATAAAAAGAATGAAGAAAAAAGAAATATGTTTTTTTTTTTTTTCTTTTTTTTTTATGTATAAAAATGAAATATATATTATGACCTTTTGAATATAAAGGATATATTCTTGGAATATTTTTTAATATATAAATTAATAAATATATACATATTATATATATATATATAT…
PF3D7_1430600	pf14_0285	38.9645	15.0967	0.523078		340	TGGAAACCCCATATAATGTGAATATACATATATATATATATATATATATATATATATATATATATATTTATTTTTGACATACTTTTAATATATCTTATTTTTTCTTTTCCTACAATCATTTTTGAAGGAAAAAAGAATTATATATGAAATGAGAAATGGAAAAATCATTTCATATATTATTCTGACGCCACATCAATATAATATATATAAATATATATATACCATTTATTTATATATTAAAAATGTGTGTGCGTACATAATATTTCGAAAAAGAAAAAAAATGAAATGTTTATTAAAACTGACAATGTATGCTTGACTAAGAAACTATTAATAATTCAAAGGAAATCATATTATTCATTAAAATATATATATGTATATATATATATATATATATATGTA…
PF3D7_0610100	pff0500c	42.1887	32.8317	0.229082		491	TATTTTATATATATAATATATAATATATGATAATAATAGTAGTATAATAATAAATTATTCAATAAACATTTCAAAATGATTTACTTAAAATTATGTATATTTTTTTTATGTTATAGTAAATATGCATAAATTATTAATATTTCTAAATATATATATTTATTTATTTTTCATTAAATGTTAAAATATAATAAATGATATATATTAACGAAAAAATATATAAAACCATAGTATTTTTCATTTATTCTATTTTTTTTTTTTTTTTTTTTTTTTTTTTTTTTTTTGATAATTGAGAATAACAAAATATATATATATATATATATATATATATTATAAAATTATGATGTTACTCTTTTTTTTTTTAATTTAATTATTAATATATATATATTTAATTATATACTT…
PF3D7_1358700	mal13p1.288	282.561	685.828	1.44228		1483	AAAGGGATGATCGTGGTTTTAATAATATAAAATATATATTATATTATATATAATACTTTTATATATATTTTTTTTTTTTTCATAAATTTTATTATATATTTTTGTTTCAGTTTTCAAAAAGAAAAAATATATAAAATAACTATAAAATTGTTTAATTTTTTATTTTTAATATTATATATATACAAAATGAAATAAAATTTTATTTTTATATATATAATATATTTATATATATTATTATAAACCAAAAAAAAAAAAAATAAAAATAAAATAAAATAAAATAAAAAAAGAAAAGAAAAAGAAAAAGAAAAAAAAGAAAATATAATGTTTAGTAAAATAAAGAAATTGTTTTATTAATATATTAATTATATATAAGTTTCACTAATTTTTTATATAATAAAG…
PF3D7_1359300	mal13p1.289	124.714	39.3171	0.543294		434	AAAATTAGATTATTATATATAGTATAATTATAATATATATATATAATTTATATATATATATAATATACAGTGTTTTTCTATACCTATGATCGTATATAAATATAATATATATATATATATATATATATAATTATATTTTTTTTTTAATTATTAATAAAAATTTAATTCATAAAATTATATATATATTATATTATATATATATATATATATTATTATATATTTTGATATTTCTTATTGAAATATATAAAAACAATAAAAAAAATAACATATATATTTATATATATATATATTTTTATTTATTTTATATATTTTTTTTTTTTTTTTTTGTTTTTTTTTTTTTTTTTTTTTTTATTTAAATATTAATAAATGCAGCCATAAAAAGGAGTATTGGAAAAAAGA…
PF3D7_1449100	pf14_0468	101.596	33.6745	1.11149		644	TAATATATACAGGTTTGAATTAAAAAATATATCTTAAAATTTTTTGAAATTAAAAAATGTTAGTTTAATATACTTCCCTTTCTAATTATAATTAAAGAAAGAAATTTTTTTTTTTTTTTCTTCGTTATATTTTTTTGGTAAAGATTGTTCTTACTACATATTATATATATATATATATATATATATATATATAATTTAATAATATTACAGTGTGTGCATTTTATTGATAAATCGTCTGAAAAAAATATGAAAGAATAAATAATAAAAAAAAAATAATAATAAATAATAATAATATAATAAAGTATAAATATAAATGTAAATATAAATATATATATATATATATATATATATATATCTTAGAGAAAACAGTGTTTTTTTTTTTTTTTTTTTTCCTTTATA…
PF3D7_1448500	pf14_0463	190.021	17.7258	0.747669		694	TTTTTTTTTTCTCTTTTTTTTAAATGTATGTTTTTTTATTCTCGTAAATTTTTATTTTTGCTTATCCTTTGAAAAAAAAAAATTGAAGTTTTTTTGATTTTTTTTAACTTATTATTAAAATGAATAATATTATAGGTATATCATAATTAAATGAAAGTGGTATAATAATGCAAAGAATAAAATATATATCAATATTAAATATATATATATATATATATATATATATATATATATATAATATATACATATTACATATATATATTTACATACATACCTTTTTTGCATCGTTAGATTAAGTTCTTTTATTTTCAAAAGAACAAAGATAAAAATGTTTCAAGTTTAAAAAAAATATATATCTGTAAAATTTTGAATGTGTACATATTTTTTATTTTTTTATAT…
PF3D7_1448400	pf14_0462	103.036	41.1159	0.695279		361	CAATATTTATCATTTCTGAATTTTTTAATATAAATTTTTTAAGCTTAAAAATATAAAATATTTATAACAGTATATAAAATATTAACTTTTTTTTTTTTTTTTTTTTTTTTTTTTTTTTTTTTTTTAAAAGATTGTATAATGAACTCCCAAATTGTTATATATTTATAAATAGTAATACATCAAATTTAATTAAATAAATATATTAGGATCATTTGTTAACGAAATAAAAAATAATAAATAAAATAAAATAAAATAAAAAAAAGAAAAAATGTGTATATTATAATTTATATTATCTTTTTTTCTGATTTTTTTTTTTTTTTTTTTTTTGTGTATGCTGTTATTTATTTATTTGTTTTTTTCTTTCTTTTTTTTTTTTTTTTTTTTTTGTAAAATGTTTTA…
PF3D7_1357800	mal13p1.283	481.157	312.439	0.850804		1060	TGGTATATTTCTTTCTCATTTTAATTAAATATAAATAAATATAAATATTTACATTATATTTTCACATTTATGAAGAAAAAAAAAAAAAACCAAACAAAAATGAAAATGGATTATATAAAAACAACATAAGAAAGGTATATATTTTATGCTATATATTATATATATATATATATATTATAATACATAAATATATTTTGTGGAATGTTATAATATTGAATTTAATAAGTATATATTTATTCTACATTATTTTTGTTTTTCTATTTTTTAATAATATTTTTTTAATTTTATATATGTTGTTGCTTTTATAAAATATTATAATTTTCAAAATATGTTCAAAATAATTCGCCAAAAAAAAATAAAAAAACAAGCATATATTTTAACAAAAATATACTTAAAATA…
PF3D7_0924100	pfi1185c	40.2679	19.8854	0.631027		576	TGTATTTAATAATTCACTTAATTAGAACTATTGATATGATATATTATCCATAAAATAAAATAAAATAAAACAAAACAAAACAAAACAAAACAAAACAAAATATTTTGTATAATTATAATAATATTATATGAAGAACATTAATTTAATCCATAAAAATATATATATATATATATATATATATATATATATATATTATATGTATATTTTTATGTAAATATATTCTATCAGCTTTTCAAGGTTTAGTTGTTTTTATTTTTATATATTTGTTAGTTTACCTGATGTTTTTTTGAGATTTCATTTTTTCTCCTAAAATTATTTATTAAATAAAAATAAAGTATAATAATATATTATATATATATGTATATATTTTATTCATTTATATTTTCCATTTCTTTTTGT…
PF3D7_0404300	pfd0207c	110.651	62.8342	0.951786		795	AGAATGGATATTAAAAGTATAATATTTTATATATATATATATATAATATATATTGTATATACGTATAATATATATTATATATAGTAAGTATATATTTTTAAAATATAATAATTTTTTTGTCATATTTTAAAAAAAAAAAAAAAAAAAAGAACGATAGAGAAAGAGCACAAATTAATTTTTGGTAGTGAATTATATTTATTTTTATAAAAAAGAAAGAATAATGATATATATATATATATATATATATTCCTTTTTAGATAAACAAAAATGATAATAAAATTTTGTAATAAAAAAATAATAAAATAAAATAAATTAATAATAAGGAATATTAGAATACCTTTTGGTAATAATTAAAAATATAAGAGTAATATTTTAATACATTTGTAAAAAAGAAAAAAA…
PF3D7_0620500	pff1000w	56.9376	29.9199	0.425442		867	TTTCTCCTAATCATAAAAAAATATGGCACGATATAGCATATCAATTAAAAATAAATAAAATTAAATAAAAATAAAATAATTCAAATAGAATTTTAATAAATTACAACAGAAAATATCGAATAATAAAAAAAAAAAAATAAACACATATATATATATATATATATGTATATAATTTTTTTTTCTTTTATATATTATGTACAGAAGTCGTAATATATTACTACCAAAAAAAAAAAAAAAAAAAAAAAAAAAAAAAAAAAAAAATAGACATAGAAGTAAAAAGTCTAAATAAATATATATTATTTAATATATTTTATATTTTGTTATATATCTAATAAAAAATAAGAAAAACGTTAAAAGAATAATAATTAGTTTTTCTTTATATATATATATAATAATACG…
PF3D7_1019400	pf10_0187	243.254	878.172	0.544643		1162	ATATATTTTTTATTTTATAATAATTGTAAAAAAAATAAATATACATGGAAGCTAATTATTCTTTAAAAATTTGTAAAACCGTATTATATATATATATATATATATATATATATATATTTTTTTTATATATATACACAAATACATAATATACTATTATTATATTACATATAATAATTATATAGTAAATTTAAAAATAAGGTATAATATATATAATTTTCTATATTATAATTCCTTTTGTTATTTTTTTTCCATATTTATTATTTTTTAATTTTTTTTTTTCTTTCTTTCTTTTTTGTTAATTTTATGAAAAGAATAAATAAAAATAAAGTATTCAAAAAATATAAATATATATATATATATTATTTATATGTATATTTATTTATTAATAATATTTATGTA…
PF3D7_0929200	pfi1435w	141.178	172.168	0.981869		1522	CGTTATATGTACGCATCTTAATACGTATTAAAATCATTTATTTTATATATATATTAAATATAACAATAATATAATATATAAATATTATATTATATATATATATATATATATATTCTATATTATATGAATAAATATTAATACTTGAATAACATGTATATAAAAAATAATTATTTTATATAATACATTTAACAAATTCATATAAATGTAATATTTTATATAATATTTTCTTCCTTCATTAAATATATAATAAAATATATTTAAAAAATAAATTTTATACTCTTTTTTTTTTTCCCCATGTTGTGCAAAAAAAAAATATATATATATTAAAAAAAAAAAAAAAAAAATTTAAATTATATATACTATATATATAAATATTATATATATATATATATATATATA…
PF3D7_1019000	pf10_0183	329.826	46.6713	0.977012		1414	ATATAATATATATATTATATATGCATTTCATAATTATATATATAATATATATATTATATATGCATTTCATAATTATATATATAATATATATATTATATAATATATATTATATATATAATATATATATTATATAATATATATTATATATATAATATATATGGTATAATATTTATAAATATATAATATTCATGTAATGAACATATGATGAATAATTTTTTTTTTTTTTTTTTTTTTTTTTTTTATTTATTTCTTTACTTCTTTACTTCTTTATTTCTTTTCTTTTTTTTTTTTTGTTTAAAAATTTCTTTTTTCCCCTTTTATTTTATTCTTCATGTAATATTAAAAAAGTATAAATATATATATATATATATATTATATATTATATTTTAATATATATAT…
PF3D7_0217800	pfb0830w	383.128	1398.28	0.989497		1081	TAATATCATAAAAAAATAAATTTTTTAAAATTATACGTTTTATGTATTTTTTATTATTTTTTTTTTCTTTTTGTAATATCAATATAACATTTATTTTAATATTATAAATTTAAAAAAAAAAAAAAGTTTTAAAAGGGGTTTAAAGGAGCATGAGAAAAATATAGAGGGATTTCCTTCCATATAGTGTTATTATATTATATTATATATATATATTAATATATATTAATATAAATGAATATATATGAATATTGTATATATATGTTTTGCTTATAATAATTAATAATTCTTTCATATATATAAATTATATTATAATATTGGAATATATATATATATGCTTAATGTATATTTTGTGAGATTGTGCTTACAAATATAAAATATATATATACATATTTAATTATA…
PF3D7_0307500	pfc0315c	124.645	111.29	2.71796		590	TATATATTATATATATTATGTATTCTTACAATTAAGGGCTTTATATTTATATGTGTACATTTTTTATTATTTATTTTTTATTTTTAATTTTTTTAATTTTTTTTTTTTTTTTTTTTACTTTTTCATTATCATACGTGAAGATTGATTAATTTAACAAATATTTACATTAAATTTGTTTTATTTTTAAAAGTATAAATTGTGAATGATAAATATATGAAGAATCATTTTGAAATATTAACATGTGAATATAGTGGGGATAAACCATATTCCTTTATTAAATAAATAAATACGTACATACATACATACATACATATATATATATATATATATTTAAAAGTATATTTTATGGGAAGGCAAACAAAAAAATAACTAATATATATATATATATATATATATATA…
PF3D7_0503600	pfe0175c	42.8061	18.169	0.803218		740	TTCTTTTTTCCTTTTTCTTGTTTTCCTTTTTTTCTTTTTCTTTTTTTTTTTTGTGGAAATTAATTTTTTTTTCCTGAACAGTTCATACAAAAAAATAAGGTGCACACAAAAAAAAAAAAAAAAAAAAAAAAAAAATTTGGTAGAGAAAAACTAGATCATGTTATTTTATTTATTTATTTTTTTTATACAGCTGAGTTTAAATCTTTTTGTACATTTTTTCATTTAAATGTATTTATTTATAAAATAATTGTTCCTTCTTAAAAACAATATTTATTTAAAGGGTTTTATGACATGTAGAATTGGTCAATAAAATAATTAAATAAATAAATATATATATATATATATATATACATATATTTTATTATATATATATATTTATACACATTTGCTGGTACATAC…
PF3D7_1242000	pfl2020c	35.0543	22.6742	0.605514		1342	TATTTTTTTTAATATATAAAAATTATGTTTTATATAAAATTTTAATCACATTATTTTATTCTATTTTGTTATTTTTTAGTTTTTTATTACACTTTTTTTTAATGATATTATTATATATTTGGCTCATATGATTTATCTCCTATCCTTGAATATAATATATTAATTATATATAAATAAATATATTTTTTTTTTTTTTGAGTTCTTAAAAAAAATGTTTATGTAATATAATAATATATGTTAAATAGATTATGAAAAATGTATTTAGCATATTTTTTTAAGTTCATACATATAAATATATATATATAATTGGATATGTATTTTATTATATAAATATGAGAAAATTCTGAACCTTTAAAATGAACATATATTAGTAATTTTATAATAATCGATATATAATAT…
PF3D7_1243100	pfl2075c	36.7007	54.0511	0.403325		398	TTCATTTTTTTTCTTATACATATTTCAGGACTTTTACATATTAATAATACAGCATGAAGATACTATGCCAGTAAAAAAAATAAAATATTATCTTCAGAAGAAGAAAATAAAATTTGAATATACATATTTTTCGTTTTATAAAAATTAAAAAAAATATATATATTATGTTTCATTTATAAGGAAATATAGTACCTTAGATATAATTTTTTTTTTTTTTTTTCTACCAATACAATTTATATTATATGTACTTAAAAAGTACGTAAATTATAAGCTATTCATATTTCGTTGTATGAATGATATAATTATATATAATATATATTTTTTTTCTTTTTTTTTTTCTTTTTTTTTTTCTTTTTTTTGTTTCCTTTTTTTCGTATTTGATTTTTATAATGTGGTATA…
PF3D7_0624400	pff1175c	59.1328	33.333	0.423505		1562	TTACTTTTTATGTACTGTGCATAATGAACAAAATATAAATTATATATGAATGTTCATGTGAATGTTAATTTATATATATATATATATTTTTTTTTTTTTATTATGATTTCTTTAAGATATATATAAAAAATTTATTCCAATGGTTAAATATATATATTTTTTAAAAATACATTTATGATATGTTATAAAAAAAGAATGAAAAAATTAAATAAATGTAAAACTATACATGTTTATAAATATTATGTATGTATTACAAAAAAAAAAAAAAAAAAAAATTAAAATGGTCATGTCGTGTCGTATCAGTGTAGCTTTTTAAAAATATCAAATATATAATATTTAAGAAAAAAAAAAATATACATATATATAAATATATATATATAATATTTATTATGAATATAT…
PF3D7_1244600	pfl2140c	166.011	174.932	2.70985		851	ATAGATCAAAAAAAAAAAATAAAAAGTGATAAACTAAAAAGAATTAATATTTGTTACACTTCATCATATTTGTGATATATATATATATATATATATATATTTATATTTATATATTTAAGTGTAAAATGGTTTATTAAAGATATATATTTAATATATATATTTTAGCATGTATAAATTATTATCTGTGTTAAAATGAAATTATTTTATTTAATTTTTTTTTTGATATGACATCAAATTGTTAATTATGACATATATATATATATATATATATATATGTGTATGGATTCATATGAATAATATGCAATTGTAGTTGTCTATAAATTATACATATATATTTATCGATTAATTTTATAATATATATACATGATATAAATCCATTTATATGTGTATCCATACATT…
PF3D7_0603400	pff0165c	100.978	30.956	0.7206		1723	TTATTTTCCTCATTAAGTAGGAAAATATAATTTCATATAAGATGAGCCATTATGATTAGAAGTATACTATACTAAAATGTACTATATTGTAATTTTATATTTTTTACAAAAAAAAAAAAAAATAGTAAAAGTGGGTTTATGAAAATATTTATAAATTTTTTTATACTATAAATAATTAAATCATAAGTAAGGGAAGGCAATTGTGTCCTTTCCTTTTAATAATATATATATATATATATATATATATATATATGAATTTATATATTTATTTATTTATATATTTATTTATTTATTTACATGAGAGCAAATGTTATCTTTTCTGTGTCTAAAAATGTACGGGAATATATAAAAGTAAGATCTCTTGAATATATGTAAAATGATAATTCAAGTAAACTTCAT…
PF3D7_0312800	pfc0535w	241.539	729.724	0.741786		526	CATATGAAGGTGATAAGTGGATGGTGATATTTTTTATTGCCCTTCCAAAAATTCTCATTTTATTTATTCATAAATATATTATATAATAATAGAGGCATAAATAAAAATAATATATATATATATATATATATATATTATTATATATTATTTATTTTATTTTCTTGTTTTAAAACAAAAAGTATCATAAAAAATAAAATCCATATATATTATATTTAATATATATAAATTCTTATCTCAACATTATGGTAACTTTATATATATATATAATATATATTTATATATATTATAATAATATTTTTTTCTTATTTATACTTATAATAAATAAATAAATATATACATATTAATATATATTACATATACTATTAAAATAATTTCATTTATTTATTTATATATATATAT…
PF3D7_1022400	pf10_0217	472.925	301.803	1.09183		579	AATTACAAACCTGATTTATTATCTTTTATTAACCTTATTAATTTATATTATTTATATATATATAAATAGTACATGAATAATTATACAATATTATATATATTGTCACATAATATAAAAGCTTATATTAATTTTTCACTATTTTTTTTTATTACATATATAATAAATATTTCCAGTATTATGAAAAATAAGCTCTTATTATATTTTTATATATTATAATAATATATATATGAAAATCACAAAAAAAAAAAAAAATTTATCTAATAAATATATATGTAAATTTATATATGTTTTTTATACATTTAATAAATAAAATGTTTATAAAAATAAACTAAAATATTATATTGTTAGACTTTTTTTATATATTTTTATCACTTATTATTTATATTAATCTAAAAAAAA…
PF3D7_1465200	pf14_0619	37.2495	34.4584	0.39147		474	CTAAAACAATATAACAACAAAAAAATTATTAAAAAAGAAAAAGGCAAAAAGCAAGAAATAAAGCAAAAAAAAGAAAATTATCCTTTTATAATTAGATATATATGCAAATCGAACAATATAATTTTTTCTGGTGATGATATATAAATACAGAAATTTAAAAAAATATGAAAAAAAATAAAAAAAGAAGAAAAAAAGTAATATGATATATATTAATATACATTTTTAGTTACAAAAAAAAAAAAAATATATATATATATATATATATATATATCTATAATATTTATGTGTTTTTTTTTTTTTTTTTTCTTTTTTTCTAATATGAATTATTTTAACATATCTATACATAATATAGAAAGATAAACCTTTTTTTTTTCTTTCTTTTTTTTTTTTAATTGTACT…
PF3D7_1464500	pf14_0613	195.714	20.2729	0.345014		1837	CAATTATATTAAACGATACATTATACAATATATATTTATATATTATAATTAAGATTAATAATATTTTCTAATTAACTATTTATATAAAACATTTTACTTTATATTATATATATATGTTATATATTTTTCTAATAGTTATATATAATGAGAAAGAGAAAAAAAAAAAAAAAAAATAGAAAAAAAAGAATACATATAGTTATATTTTAATTTTAGGATAAAAGCTTCCTTATCACGCTAATTAAAATTATGTATAAAAAAAAATAAAGTATTTTTAATAAATTAAAATTAAAAATATAAATAAAAAAATAATAAATGCAAAAATATATAACAAGTATAATGAGAAAAATAGAAAAAGGAAAAAATATATATATAATTTTTACTATTTTGAAAATGGTTATT…
PF3D7_1464700	pf14_0615	152.291	138.572	1.53348		846	TTATATATATATTTTTTTTTTTTTTTTAATTTTTTATTAATATATATATAAAATAAAAAGGAAAAAATTAATTATAATATGTTATTATATAATTATATATATATATATTTTTTTTGTTTTTATATATATATATATATTAATGATGATTATAATATAATATAGTATAAATAGCACTGTGAATATTACTTTTTATAATTCAAGTTATATTAAAAAAAAAAAATGTTATTTTTTTTTTTTTTTTTTTTTTTTTCTGGGAATTTTAACTGTATAAAAAATTAACATATAAAAATTTTCATATTCTGCATTTTTTCAAAAAAAAAAAAAAAAATCGAAACAAATTAAGTATATTTCTGCACACAAAAAAAAAAACCAAAAAAGCCTTTTAAAATAAATTTGTAT…
PF3D7_1464900	pf14_0616	156.681	75.6549	0.806493		668	CTTAAAAAAAAAAAATGTTCATATATGAATAATTAAAATATGAACAAAATTAATAACATATAAATAAATTATTCAAATAAAAAATATTCACAACGTTTAATCATTTTATTTTCAATTATTATTTTGAATGAATTATATTATAAAAACATAAAAAAAAAAATATATTTATTATATTATATATTTTATAATTACTTTTTTTTTTATATTATAGAAAGATTTATTAAATATACATCTTCATTTTTATACACAAAAAATAAAAAAAAATATATATAATATATAATATATAATAATATATATGATTATTGTGGGAGATATTTATTATATATGATATTTTTATAAATATATAATATATATATAATATATAATTCTATATATATAATATTTTTATGTGCTTTATTA…
PF3D7_1465000	pf14_0617	61.7395	78.4492	1.20551		586	TGTAGAAATTTAATTTATTCATTCGTTCAAATTTTCAAAAAAAGGAAAAAAAAAAAAAAAAAAAAAAAAAAAAGTATATGAATAACTGCTATAATAATTTATTTCATCATATATTTCTTTTATTGTATACACATAAATGGTATGTTAACACTTTTTTTTCATTTACATTTGAAAGGAAAATATTAAATATTTTGGAATCTATTAATTTTTTTTTATAAATTATATTATATGTATAAATTATTTTAAATTTAATTCAAGTATAAAATATATATATATTTTTCTTTTAATTTAATGTACAATTTTTTTTTTTTTTTTTTTTTCCTGTATGAATATTTGTGTGCATGGTATATAATTATGTAAAAAATATATATTATAAATATATAATACATATGTGCAACA…
PF3D7_0213900	pfb0630c	67.6391	19.9938	0.479773		839	ATATAATCATTTTATATACCTTATACTCTTCTATTATTTTTATTACGTTGTTTAAATATAATATATTTTAAATGCTACTATAAGAAAATAAAGTATTTTTTACAATTATATTAATAATATATTTTATATTAATTTAATATATATTTATTTCATTTATTATATATTCTAAAATATAATAAAATATGATTACATAATATATATAAATATATATATTAAAATATATATATATATATTTATTTATTTATTTATATATGGAGGAAGTAAATAAAAAAAAATCACATCCATATAATTATGATATAACAATATTCTTTTTATGAGTAAAAATTTATTAAAATATAGAAAGTTAATATATATATATATATATATATATTATATGTATATTTTTTTTAATGTTAAAAA…
PF3D7_1422400	pf14_0214	108.113	22.3281	0.500577		391	ATTTATAAATATATAATGATTAAGAAAAAAAAAAAAAAAAAATCTATATTTTTATATAATTCAAGGACTAGATAATTATAGCATTATTTATATGATAGTAATATATAATATATATATATATATATGTATATAATATATTATTATTTTATTTTTTATTTTTTTTTTACAAATTAAAAATGAATTTTTTTTGTTTCATGTGCATTTTATAAATAAATAATAAAAAAAATTATTTATATATTATTATACAATTTATTTATTTGTTTCTTCAAGATGTTGTTTTTATAAAAAAAAACAAAAACAAATTAAATTAATTTAAATTAAATTAAATTAAATTAAAATGTATATTTAATAATTATATACATATATTATATTATATATATATATATATATATATATATA…
PF3D7_0905200	pfi0255c	66.1299	18.6281	0.712678		1113	ATTAAAATATCTATACGTGGTATATATTTTTTTAATTTATAATAAATATATTGGTTTATTTTGTAATATATATAATTATATATATTACATATTTATATAATAATTAATATATTATATATTATTATGTCATTATATTTTATATATTATAAAATTAAGGGTAATTATAAATACTATATATTTATTTGTATAAATTTTTTTAAAATGAAATAACAAAGTCCATAATTTTATTTAGTACATTTAAAGGTTATTAATATATATATATTATATAAATATTACTGACGAAGATATACAATGTAATAAAAAATATGTTCTATATTTATAATATATTTTTGTTTAACTATAAAATACAAGAATATGTATTTTATAAATAATATATGGATTATATTATATATTATTATA…
PF3D7_0423100	pfd1090c	42.1887	107.899	1.24599		307	AAAAATACAAAATAAATAAATAATAAAAAATAAATAAAAAAAAAAAAAAAAAAAAATATGCATACATATATAAACCAAAAAAAAATATATATATGATATATAATATATATAATTATTATTATATATGTATACAGTTTTATATATATGATTTTTTGTATATGTAATATATTCAAATTTGAACTTTTTTTTTTTTTTATTTTATATATAATCATTTATATTATATATATATATATATATTTTATTAAATGGTATGAAAGGCAAGAATGAAAGAATATATTAACCAAAGAACAATGAAACAATAAAACAATAAAAAAATAAAAAAAAGAAAAAAAAGAAAAAGAATCAATTTTTTTAAAA
PF3D7_0323100	pfc1030w	104.203	22.7566	0.314031		1498	ATATAGTATATACACAAATATATTTTGTAATATTTGTACATATATTATACATATAACATGTAAAAAAAATATATTTCTTTTTCTTTCCTTTTCTTTTTTTTTTTTTTTTTTTTTTTTAATATCTTTTCCTACAAAATTGTATTATTATTATTTTTTTTTTTTTTGAAGTATCATAAAAAGGTTATATCATTGAAAAAAACAAAAAGATATAATAATATATATATATATATAAAATACATATTTATATGTTTATATAATGCAATATTCAAATAAATTATAAATATCCACAATTCTGTATATTTATATGTAGTATATATATAAAAAAAATATAATTTTATATATTATAAAAATTCTTAAAATTTTATTCTAGTAATAATTCTTAAACATAAGATTATATAT…
PF3D7_1219000	pfl0925w	126.909	14.3595	0.573065		1465	ATAAAATTATTACAAAAAAATAGTTCTTTTATATTTATTATTATTATATTATTCGCATATAGATAAGTTAAATATAATTATATTATATATATATATATATAAATATTAAATTTATATGTTCAACTTTAGTTTTTTATTTTAACTTTTTTTTATTTAACATTTGCTCTTTTTTTTTTTTTTTTTTTTTTTTTTGTTGTATTTTTTATACGAAATATTTATTTTATTATTATTTCCCTAAGATTATGTAAAATATAATTTCTAATATATTATTATTTTATTTTATTTTTCTACATATTTTTGTTTTTTCTTTATATATATATAAACTTACATCTTTTTGTTATAAAACGTATACATTTGTATATAATTTTGCATGAACATATTTTTTTGTACTTATGAAAA…
PF3D7_1142800	pf11_0440	87.9445	104.2	0.932267		368	ATTTATATATGTAATGTTTATATAATTTACCAAATATATCATTTTTTTCTTTTTTTGTGAAATTAAATATTTTCTCATATATATATAAAATATATTATGTTATATATGCATACATAAAAGTAATATAATTTATATTTTATAGTATATATGTGTAAACATGTGATATTTTATAAAAAAATAATATTTTAATTTTTATTATAATAAATGTATGCCTTGTCATACGACTAATTAGGTCATAAATATATATATATTTATATATATATATATATATATATATATATATATAATATATTAAAGTTATCATTTTTTGCTTTTTCCATTTTCTTAAATTTTTTTTTTTTTTTTTTTTTTTTTTTTTTTTTTTTTGA
PF3D7_1008000	pf10_0078	228.23	32.5346	0.432962		1541	ACTTATAATATATATAATATATATATATATATATATATATATGTATATTTTATTATATTCAAAATATTATTAATTTTTATTTATTTTATTTATTTTATTTATTTATGAATTTTTTTTTTTTTTTTCTTCTTTTATCTTATTTCTTTTTTTTGTTATATATATTATTTTTAAAATTCATTATGATGGATATTTCTTAATAAAATTTAATTTTTAAAATAAATGAAAATATAGATAAATATAAATACATATATATTATTATTATTATTATTAATATAATATAATATTGTATTATATATATATAATATATATATATATTTATATGAAAAAAAAAAAAGGTCAATCCAATTTTATTAATTATTTAAAAAAAATAAATAAATAATATATGAAATATCCTCTCTT…
PF3D7_1008100	pf10_0079	407.207	35.4247	0.780886		1116	TAGATTATGTTCCAATCAAATATATTAAAAAAAAATTAGTATATATATATATATATATATATATATAACTTTCTTTTAAGCAATTATATATAAAAAGAAAGAAATCATATTTTTTCTTTCTATCATTCTTTTATAAAATTGGTATATGAATAAAAATATACATTTAAATAATATATATATAACATATTTTATATTTGTATATGTATATATGTATATACTTGGTAAATTACATAAATTTCTTTTACTAATTTACCATATTTAATATATTTATTTGTTATATATATATAATATATATATATAATTATATGATTATTAATTTTTATATAATAATATAATACTTATATTTTATACTTTAAATAAAAGAAGAGAGTTACTAAATTAATTTTATATTTATATGAT…
PF3D7_1007200	pf10_0071	57.4864	34.2589	1.51337		865	ATATATATTATATAATTGTTGAATAAGTGTAGTTGTGGAAAGAAGTTGTACATAAAATATTATATAACAGATTTTATTTTTTTTATTTTTTTAATTTATTAACTTTATATAAAAATGGACAAACCTATTTTTCTGACCACATATACATATATATATAATATATATGGTTGTGTTTATTGAGGATTGAATATAATATTTTGATATATTTTTATTAATTTATATATATATATATATATATATATATATATATATATAAATATTATATAGGAGAAGAAAAAGTAATTTTATTAAATTCTTATTGTATATTACTTTTTTTTTTTATAATGAAAGGAAAATATTGGAAAGTAATATAAATATGGATGGGAATATCATATATACCATAAGTATAAATTTATAGAT…
PF3D7_1007700	pf10_0075	646.276	139.735	0.344901		2742	AAAATAGTTTATAAAATTTAAAAAACCTTTACATATGTTTATATTGATAACTAAGTAAATGCCTTAAATAAAAAATTCTTTCGATATATACCATAAATACATTGATATATCAAGGTATTTATTTAATTTATTCATATAATATTTAATCATAAATGTTTTTGTTTATTATAAAATTGAAGTGTTCAATATATTTCTATTTTTTTTTTTTTTTTTGACATATATATATGTGTATGTATATATAATGCACATGTTAAAAAAAAAAAAAAAAAAAAAAAAAAGATATATGTATATATATTTTTTTATAGTTACATATTAATGTAGATATAACTCCATTTATAATACATATACAATAAATATATTTATGGCTATTTAAATATTGTAAGGGGATATAGATGCTAA…
PF3D7_1007900	pf10_0077	508.048	321.143	1.53706		809	ATGTAAAAAGAATATTACGGTAAATATAACAATATATATATTCACTATACGTTTATTATATATAATAAGTTTATATATATACATAATAAAATTATATTTCGTATATATATATTAATAATATGTATATAGAAAAAAAAAAAAATATATATATATATATATATATATAATAACATATTAGTATATAATATATTTTTTTAATTTTTCCATGAATTTTCTTGACTTTTAATTTTTTTTATTTTTTATTTTTTATATTATATACGCTTTTAATATTTTTACATTTTCATAATATAATAAAGTATATATATTTTTTTAAGAATAATATTTATATATAAAGAAGCAATTTATATTTTATAAAATTATTTTTTTGTATATATATATATATATATATAATAATATAGA…
PF3D7_0811600	pf08_0091	760.974	212.385	3.58458		1468	CAAATTATTTATTTTATTATAAGAAATATCTATATTGTCTTTTTCATGAACATTTTTTTTTTCATCATCTTTGAAATCTAGACTACAATTAAAAGAACTCTCATTTAATGAATTTTCAGATAATGAGGAAGAATCATTTTGAATAATTTCAAAAAATTCAGCTTTTTTCATTATATAAATATATCTTATAATATATTATGTAATAATAAACTATATAAATATATTACATTAATATAAATAAATAAATAAATAAATATATATATATATATATATATATATATATTTATAATTTATCTTTCTAGTTATTTTAATTTTTATATCTTTATTTTATTTATTATTTTATTTTATTATTATTAATTTTTTTTTTTTTTTTTTATGCATTTTCTGAAAAATTTCATA…
PF3D7_0810600	pf08_0096	429.501	155.055	0.543556		2472	AGAGATAAGATATATTATATATATTTTTTCTACAATTTAAAAGGAATATTTATTATATATAAAAAATACAAATATTATAAAATATTATATAATTTATATATTATTATATATATATAATTATATAATATATAATTATGCTAAATAAGTCTCATATGCATAAAATAAGCAAAAAATATTTAAAACAAAGTATTAAAAAAAAATAAAAAATAAATAAGTATTTTTTTATTATTATTCTATAATGATATATTATATATTATATATATTTTTATATATTCATATTAATAATGTATAAAAAAAATTATTAAAAAATTACTTTTTTTTTTTATTTTTATATATAATAATAATGTATTTATTTATTAAAACATATGATAATACTATAATATATATATATATATTTAA…
PF3D7_0810800	pf08_0095	212.796	102.75	1.10033		331	ACAACTTAAACTATAAAAGTGAATAAAAAAAAAAAAAAAAAAATATTAAAAAAAATGAAACATTTACAGTAATAATAATAGTAGAAAATAAAACAAACTATTTAGTAAAATAAATAAAGTAGCAGTTAAAAAAAATTCTAAAAAAATATTTGCGCCAAACTTTTTAAATTAGTATCTATATCTAACTAAAAGAAATAAAAATATATATATATATATATATAACATATATATAATAAAAGTATTTAATTTTAATAATAATAAATTTTGCGTAAAGAAATCTAATATATATTTTACACATATATTTATTTATTTATGCCCATATATATATAAT
PF3D7_0811000	pf08_0094	122.93	50.3813	1.26144		1318	CAAATATATATATATATATATATATATATATATATGTATTATTTTTTTTTTATTAAATTATAAGTATATGAAAATATATTTTACCATCATAATATTTAGACTCATTCATATGATTTTTCAAATATTTCTACCTTAAATGTTCATTTATGTTTTTATATATATTCTAAATTGAAAAATAAAAATGTACACATGTAGCATACCATAAGAAAACATTTTCAATATTGTAAACATATAGAAATTCAAGGAAATAATATATATATATATATATATATATATTTCATATTAGTATAAAATACGTTTTGGTAGGAAAAAAAAAAAAAAACTCATATGACAAATAACTACTGGAAGAAATAAGTAATCAAAAATTTACATTAAAAATTATATTGAAATACGATTAAA…
PF3D7_0810000	pf08_0099	50.0776	224.563	1.35427		847	TTAATACAATTTAACAATTATATAAATATTTGAATAAATATTAAAATATAATATATAGCATTTAAAATAAAAATAAAAAAAAAAAAAAAGAAAAAAGAAAAGATATATTATAATAATATATTACATATAAAATATTTATATTATAAATACTATGAAATATTTAAAAAAAAAAAAAAAAAAAAAAAAATTAAATAATTATTTTAATTACTTTTTTATTTTCAACTTCTCATAAGTTTTTTCCATATTATACCTCGATATATATATATTAAAATATTTTATTTTATAAAAGGATTATTTTTTTTGTATTTTGCTTTTAATTATTTCTTTTTTTCTTTTTTTTACAATAATAAAAAGAGATTTATATAAAATAATAATATAGCGGTAAGTTATATAAATATA…
PF3D7_0810200	pf08_0098	55.9086	20.1618	0.684021		388	TCATATATACAAAAAAATATAAATTGCCTTTATATTTTAAGTACATATATGCATATATATATATATATATATATCTTCCATTAATTTTCTTAAAATTTATCTGCTTTTCCACAATTAATTTTTTTATAGATATAAAATATATATATATATACTGTATGTATATTTATTTATTCTTTTAATTTTGTAATTTATTTTTCTCACGAGTTATATAAGAAAAGCTTCCTAAATGTAATTGTGTATAGGCTCATTTTTTTGTTTATTTCTTATATATATATATATATATATATATATAATAATATATTTATATTTTATACATATATATGTTAATATTTTAAAAATATTTATATATTTTTTTTTTTTTTTTTTTTTTTTTTGTTTTTATTTAAAT
PF3D7_1026000	pf10_0257	109.691	105.269	0.901748		1131	TTTTATTTTATTTTATTTTTATTTTATTTTTATTATATTTATATTTTATTTTATATGACCTTCGGAAATTCTTTGTGGAACATTATTAAAATTTTTAAGCATAAAATAATATTATATATATATATATAATATGTTATAATATATAAAAATGTAAATATAAATATGTATATATAAATTATATGAATTAAATAAATTATTATTATTATTATTATTATATTTTTTATTTTTGTTCTATTCTTATATTATTTCTATTTTAATTTTACATGCAAGGATTTCATTTTCTTTTTAAGAATATTATATATACATATATATTTATATATATATATATATATATATATATATATATATAATAAAGTTGATGGAAAATTAATTATTTTTTCTTTATTATTATCAAGAGGA…
PF3D7_0501600	pfe0080c	1323.42	1153.81	4.7115		624	TAATAAAATATATATTATTTATATGCATATGAAGTGCAAATGATAATATAATACATATATAGTATATATTAAATATATTTTTATATAAAAGAATATATACATAAAATAAAAAATAAAAAAAATAGACAACTTTGTTGTTCCTTTTCATTTTATTTTATTATGTTCTATATATTTTAATGTGTATATATTACAATTATAATGCCTGATAAAATCTTTAGGAAAAAAAATTATGAATAAAAAAGTGATAAAAATTAAAAAAAAATTTATTAAAGTACTAGATAATCATATAAATTTATTATTTTATACATTTCTTTTTTTCTTTTTTTTTGTTTTGTTTTTTTTTGTTTTGTTTTGTTTTGTTTTCTTTTTTTTTTTTTTTTTAGTGATTTCACCTTTTTA…
PF3D7_0312500	pfc0530w	123.891	73.3081	1.78628		1463	TAAAATATTGTAAGAATATGTATAATATATTATTATTGGTATCTTTAAAAAAAATAAGAACACACTATCATATATATATATATATATATATATGAACTTATAAACATATTCTTATAAATTTAAACATGATAATAATATACGAGTCTATTAAAAAGAACTATCATACATTATATCATATATATATATATATATATATATATATATATATTATATATATATTATTATTATATCTTTATGCTTATATAACAAAATATTTTAAAAAAATGTTTTATAAATATACATATGAGAAATGTATAACAGGTAAGAATAACTCTTTATAACGTTACTATTTTTTATTTTTTTTTTAAATAAAATCAAAGTATATTATTTATTATATTTTATTATATTTTATTATATTTC…
PF3D7_0912800	pfi0625c	74.0188	41.0987	0.844114		861	TAAATATATATTTTTATTAAAATATGGTGTGCCATATTTTTAAAGATTAAATATGTAAAATAATGTATCTTGTTATCAGAAAAAAAAATAATTAACTTGAATAAGAGCTGTAAAGTAGTCACCATATTTAAAAATAATTATTAATTCGTATATGTATTCATAATTACAAATGTATATAATAATATATATATATATTATATATATATATATATATAATATATGCAAGGAATTAATTTTAATTATATGGTATATTTAAATATATACTTTTACGTATAAAATATAAATTAAACCAGATAAATAAACCATACAAGGATTTAATTATATATATATATATATATATATATATATATATATAAATGCATAATAATAATATATCAAATATAATTATTTTTAATATAG…
PF3D7_0907700	pfi0370c	296.83	375.734	0.945711		960	TTATTAAAATATATATTTTCTTAGGTTTATAATACATACTATAAAATACATGTATATATATAATGTACTATACTTACAATATATTATTCGTAATATTTTACATATTATAATGTAATATATTATACATATATATATATATATATATATATATATATAAAATAAATAAAAAAAAAAAAAAAAAAAGGTATAATAATAATATAATTATATATATAATACATATATATATATATATATATATATATATATAAAATAAATAAAAAAAAAAAAAAAAAAAGGTATAATAATAATATAATTATATATATAATACATATATTATATATATATATATATATATATATATATTTTTTTTTTTTTTTTTTCAATTTTAAACTTTTTATATTTATCCCATAATTTTCATTA…
PF3D7_0302900	pfc0135c	571.502	153.836	0.778402		2169	AATAATTTAATCTAAGATGTTTATTATTTAAAAAAATTAAAATTTTTTATTATCTTTTTAATTTATTATGGTAAAGTTAAAAATCTACTTTTTATTTTCTTTTTAACTATTGGTTTAAAATTCTTGTGCGATATAAGTATTTTTTTTTTTAATTTTATTATAATTATTTTTTTTCTTGATATATATATATATATATATATATATATATATATAAAATGATATTTTTTTCACTTAAGAAAAAAACTTAAACCAGAAATAAAAAATTATGTATACATTATTCTTTATTATACTATTAAGAAAATATATTTTTATATTTTTTTATAAGAAATATTAATTTATTTTTAAATAAAAGGAAGTAAAATTAATATTCTTTCTTTCATATAAATAGCAATATAACTT…
PF3D7_0903500	pfi0170w	141.658	34.5086	1.17458		788	GCATATAATTTTATATATATATAATAGAATAATTATAATAAATAATATATATAAAAATATTGAAAGTACTTATTAAAATATTATTATTTTTTTATTATGAAAGCTTTTATTTATATAACATAAAGAAGCAAATAATGCTTCATTTTAAGAATGCTTATTTATATATATAATAAAGAAAATTTTTGATATATATATATATTTGTTATTTTTAATATATAATAATATATTATATATAAATACATTTATTTATTTATTTATATATATATATATATATTTTTAAATATTCCATATTATGATTTTTTTATTAATATATAAAATATTATATTATTTATATTTCCTAATTTTCTTATAAATAAATATAGTTAATATTTAATAAAATATATTGTATAAATATATATT…
PF3D7_0731300	mal7p1.174	123.205	136.288	0.922985		1278	TTTAGAATGAATTCATTTTTAATATAAATAGAAAAAAAAGAAAAATTAAAATAAATAATTTCTTTTATACTTTTAAAGTATGTTTTATTATTATTTTTTTTTTTTTACTGCATGTACTTGATGTAAATAAATTAGAAATGGGGAAATGAATTAATATTTTTGGATATACGGCATTAAAAAAGTAAATACGTGTAGTTGAGAAATAGTATACCCATATACTAAACGCATGAGAGCAAATAGTATTTATTATTCATTTGCAATCATTATATATATATATGATTATTTTTATTTTAAATTAATTTGCAATTAAAATATTTGTAACTAATTTTTTTTTTAACATAATTCATGTTTAACTTTATATTAAAAGGTTATAAGTAAATATAATATATATATATATAT…
PF3D7_0731500	mal7p1.176	597.09	133.907	2.39325		681	TTCTATAAAAAATTCTTAAAATTTTTTTTTTTGTTTTTACACTATTAAGAAAAAAAAATTTACTATAATGACATATTATATGTATATATAAAATAATAATTTTATTCTAATGTAAAATAATTGTTTATTTTTATTAAGGAGAAAAATAATTATTTAATAATTTCTTCAAAAAATTATAAAACTAAATATTTTTTTAGAACTTTTTTTTTTTTTTTTTCTGGTGCCAGATTATAGAACAATATGTAATGGTTATTTTTTTAGAATTTTTTAATATAAAAAAGAAAAAATTAAATATGCATGTATAATAATTTTATGTAAAAATATATAAAAAAAAAAAAAAAAAAAAAAAAAAAGTAAAGAAAATTATTTTAATATATTAATTTGTTTAGAATTGAAAAT…
PF3D7_0730800.2	mal7p1.170	86.9841	104.548	2.29946		332	AGATATGATAAAAAATAAAATAGAATAAACGTTTTTTTTTTATATATATATATTATATATGTAGATTAAACGTACTTACAACGGAATTATCAAAATATGTTATAATTGAACTAGTGCATAAATATATTTTAATTAATATTTTTTATACATGTTAAAAAAAAATAAATAGTACGACTATACATATATTTTAATTTATTAATATTATATTTATATATATATATATATTTATAATATATTTATATATTTATATAATATATATAATAATTATAAGAATACTTTTTTCTATTATTTAAAAAAGAGAGAACTACATGTAAATAAACAATAAATTATTTAAAATATAGAAAAATTCATAGGAAACGAAAAAAAAAAAAAAGAAAAAAAATCTGACCATGTATATAT…
PF3D7_0731100	mal7p1.172	98.2345	37.4512	0.548222		2205	ATAATTGCCTTAATATATAAATGTTTAAATAAAAAATAAATGAGCAAATGAATAAAATTGTTGGAATATAAATATATATTTTTTGTAAATATATAATTTATTTATCGCCTTTTTGTTTGTTTATTTTATTTTATTTTTTTTTCATTTAAAAGTGTACACCAAAAAGTATTTATATATTTTATATCTAAACTTTATATTAAAAATGGTATAATAAGGTATTTTGTAAAATATTAAATATATATTTATAATAATTACAAGAAAAAAAAAAAAAGAGAAAAATATTATATGAAATAAAATAAAATAAATAAATGAAAAATATATATATATTTGTAATATTATCTTCATTATATGATAATATCCATTAAAGAATATCTTATTTTTTTTTTAAAAAAAATACAA…
PF3D7_0403900	pfd0190w	40.7481	11.6058	0.278097		1110	TATAATATTATATATATTATTTTAAAAGGTCACATATTTATATGTAAATTAAACTTAAGGTTAAATCTGAAATGGTCGATGTGAAAAAAAAAAAAAAAAAAAATTAAACCTACCAATTATTTTATTAATATATAATGTATATAAAATTATAAGAATATATAATATTTATTTTTACACATAAAATAATATTCAAATGTAAAAAAAAAAAAAAAAAAAAAAAATTATTACATAAATATAAAAATTATGAGTGTGAAATTTAATATATATATATATATATATATATATATATATATATTTATTTATTTATTTAGTATGTAAAAAGATTATGTTAAATATTTATGTAGATAGTATTATAATTATATATCATATGTGTATACTTTTGAAAATATATAATTCATT…
PF3D7_1351400	pf13_0268	1562.22	2779.74	1.98521		629	AAACATATTTTACTTATATGGTGAATAGCATATATATTATTATATATATATAATATATATTTTTTTTTTCTGTATATTAAAAATATATATATTTATTTTAGAAGACCTTAATTTTGTATATGAGAAATAAAAAAAAAATTAGATTACAATATATATTATATTTTAAATATATAATATTATATACAATATAATATTTTATATGTGCTTTTTTTTATTATTTATTTCTTTTATATATTATAATTTTATGGAAAAATTATATATATATGTATTTTATTTTGATTCATATAATAAATATAATATTATATATTAATTATATATATATATATATATATATATATATATATATATATGATATATATATATTTTATTTATAAATATTTCATTATTTATTATTTATTT…
PF3D7_1224500	pfl1180w	304.582	394.536	2.97909		815	TTTCCCTCATGTGCTTTTATATTATTACTTCATTATATTTATTTTTAATAAAAATATTATATTATTTTTTTTTTTTTTTCAAAGGGTAATTCTTATTTAATTTTTTTTTTAATTTATATATTTTCGTATTTAAAAAAAAAAATACAAAAATATATATTTTTATTTTTAGTTCCTTTTTTATGTAAAAATGTTTTTATATTGTGTAATTATACACATGATATAACAAATATATTTTAATGATACATATATGATTATATATAATATATATATTATATATTTTTTTTTTTCAATATATGTGTTTTTAAATTATTTTTTTTGGTACGTTATAATAATATATTAATGTAATTATTATTTTCATGATTTAAAAAAAAAAATTAAATATCAAATATATTTATTTAT…
PF3D7_1350500	pf13_0265	184.258	54.8388	1.07754		589	TATTTTTTAAAAGTAGTACAAATTTTTATAGAAAATTATAAAAATATTATATTTTATTTATATATTATATTAAAAAAATATATATATAATATTTTATTTTAATTTTGTTTCTTAAAATTAATTATATGTATTATATATATAATATATATATATATATATATATATATATATATATATACAAATATGTTGATTTATTTATAAATTTATACTTTTTTTTAATTTTTTAAAATTTTTTTAAAATTTTTTTGAATTTTTTTTAATTTTGTTTAACTTTTTTTATTTAATTTTTTTATTTTTTGTGTTTGTTCGTTCAGTATTTTTGTTTTTTTTTCAATAGATTTTATATGAAATAAATATTTTGTTTTTCATAAATTAATGATTTTTAAAATTAATGACAAT…
PF3D7_0306100	pfc0265c	98.5089	53.6249	0.582194		609	TATTTTGAAAATAAATATTATTATATATATAAATACATAATTTTAATATATACCAATAAAGAAAAAAATATATTTTTATTTTATATAATAAAAAATATATAATTATATAAATTTTAAGAAACTCCAATAATTTTAAAGAGTGTCATGATATTATAAATTTGTATTATATAAAAAACTATTGTTTTTTTTTTTTTTTAAGCATTTATATATATTAAGTTATTAATATATTTTTACTTTTGTATATTTTTCTTTTTTATATATAAAGTAAAATTAATGATAAAAAAGAAATTATATTTTCCTACGTTTATATATAATATATATATATATATATATATATATATATTATAAATATTTATATTTACCTTGTCATTTTGAATTTTTTTTTTTTTTTTTAAACTG…
PF3D7_1350100	pf13_0262	563.819	331.269	2.30352		530	TTTTTTTACTTTGAATAATAATTAATTTAACTACATTATTCAGTTAAGTGATTAACATAGAAAAAGATATAAAATGCACTCTTAAAATATAAAATATTTTTGTTCGAAAAAATAAAAAACTTTATATAATTTATATGATTATATGTATATATCTTATTTTTTATATTTTAAGAAAGTTGAACAAGGAATTGAATTTAAAAATAAAAAAAGATAGAATTTATGTTATATATTAATTATATAATATATATATATATATATATATATATATATATATATGTAATAAATATATGTATGTATAATTATATAATAATATATATTTATATGTATATATTATATACATTATTTTTTTTTTTTTTTACCTAGAGAAGTTAAAAATATATATTTCTAAATATTATAATA…
PF3D7_1350300	pf13_0263	36.7693	44.0879	0.57906		299	CTTTATGATGCATCATTATATAAATATTTATGTACAATTTTGTTCTTATATTAATATATATATATATATATATATATATATATATAATTATAATAAAATAATAAATTCTTTGAAAAAAAATGAAAAGATTATTATATAGAAATAAAATATATATATATATATATATATATATATATATATATATTATTATATATATATAATATAATCAATACATTACCGTCGTATATATTATTTCCTTTTATCAGTTTATCCAAAGTATTAAATAATTAAATAATTAAATAATTAAATAGTTATATATTTAAAAATATATAAATAAATATATATATATTTTTAAAATGACCAATTAAAGTATTTAAGAAAAGAAAAAATTGATGATTACTTTTCATTTTTATTACCGAC…
PF3D7_0416000	pfd0775c	61.4651	36.3699	0.653533		1356	AAAAAAAAATATTATAAATATTATAGTGGCTTATAATTATGAACAATTATAATATGCAGCATGTTATAACATTACACTTACTTTCCTCTATGAAACATTAGAAAAAGAAAATAAATAATACACACAAGGATTTGTAAATATATATATTATATATATTATTATTATAAGTTTTTATGAAAGGGAATATTAATATTTTACCTTTATCTACAACCTTTTACAAAAAAGAAAAAAAAAAAAAAAAAAAAAAAAGAAGAAGAAAACAAAATGTGATAAAAATGATAAAAAGTTTATATGAATTGATTAACAATCACTTAAAAATATATTTATATGAATAAATAAATAAATAAATATAAATATAAATATAAATACATATATATATATATATATATATATATATAT…
PF3D7_1212400	pfl0615w	46.5791	47.8716	0.704877		432	GCTATATTTGTGTAATTTTTCTTTACAAACAAAAAAACAATTTAGGAATTAACTATATTGTTAATTTGTTGTTGATATAATTTATAATCATATAAAAATATATTCTTTTTTTAATAGCATATATATAAATATATAATTATATATATTATATATATTACATTTATTAATCCTTTCATTTTATTTTATTTTATTTTTTCTTTTTTTCTTTTTTTTTTACATTATTTTGAAAAAATAATTCATATTTATTTGTTTAATTAATTTTATTTTAACTGATTTCTTTCTTTCTTTCTTTTTTTTCTTTTTTTTCTTTTTTTTTTTTTTTTTTTTTTTTTTTTTAAATTGATTAAATAATTGATTCATGAATAAATAATAAGTGTTATATGTATATTATATATATAT…
PF3D7_0526900	pfe1340w	138.365	232.546	1.13483		965	CCCCTAATAATTAAAAATAATACAAATGGTATATAAATAAAAATATAATATATATATAATAGTATACTCTGTACTATATAATATATATATATATTATACCTTATAAGGCGACTTTATTTTTTTTTTTTTTTTCAAAATAGATAAATATACATATATAATATTATATATATATATATATATATATTATGATTATATAATATTTTCCTAAGTATTATATAATATCATATAACGAAGTAAAAATTAAAAAAAAAATAAAAAAATAAAAAAATAAAAAAGAATAAATGTGTTAGATTATACAAATGGAATATTTTTATTCTTAATTTAAAAATTTTTAATTTTAAAAAAGGTTAACACATAATATGTATATAAATAATATATATATATAAAATATATATATAA…
PF3D7_1316100	pf13_0089	70.1087	14.7815	0.309063		1539	TTTTTTTTTATTTATTTTTATAAATGGATAAAAGAACAAATATTGTTATTAATATGAATATACAAATAAAAAATTAAAAAAATTATTTTATAATTTTATGAATTTATAATGAATAAATAAAATAATTTTTATCAGCTAACAAATGAAAAAGAATAAATAAATATATAATAAAAAAAATATATATTTTTTTTTTTTTTTCATAAAAATATAAAGTTTTCCATTTATTATATATATAAAGAGTTTTCATTTTTACCTTTTTTTTTTTCATTAAATAATTATAAAATATTCATTTTTATATCTTCTTTTTCTTTTCTTTTCTTTTCATTTCTTTTCTTTTTTTTTTTTTTTTTGTACATCTAATTTTTTTTATTTTGAAAACATTTTTCATAGTATTATATA…
PF3D7_1227200	pfl1315w	126.635	21.6432	0.32759		1480	AGAAAAAAAAAAAAAAAAAAAAAATTAATAAAATATATTTATTATTTGTTTTAATGTTATTTTTATAAAATATTTCATGTTCTATTATAAAAAAAAAAAAAAAAAAAAAAAAAAAATTGTATCATATACATATATATATATATAATATATATATTTATATATATACATATAATATAATATAACGTTTGAATTATTTTTACATTTTACCATATTATGAAAATTTATAAAATGTTATGAAAAAATGTACAGTACAGCGCCTTGTTATTATTAAAGTTGTAAATTTTTTTGCTTATATATTTGGATAAATAAAAAATATATACATTATATATATAATATATATATAAGTACAAAATATACAGTATGATATAATTAATATAATATAATATAATAAGATGAATA…
PF3D7_1428300	pf14_0261	522.934	482.411	3.36084		775	TTTTTTCTTTCATATATAAAAGTATATAACCGTTTAAAGTTTTTTATTAATTCCAGCGGGAATGCATTTATTTTTCATATTACGTACACAAACATGTTTATATACATTTGTATTTCCTTTTTTTAATAATAAGATAAAAGGTAATTCAAAATGTATACAACATATACTTACTTACTGTATAGGAACGTATTTATACAAATATATATATAAAATATATATATATTTATATATATTCAAATTTATATATTTATACTTATTTATATTTTTTCTTTAAATGATATAGTTGAATTAAATATGATAAGTTTCAAAATAAAAAAAATATATAAATTATTGTATTTTATTATTATTATGTATACGTAGATATTTTTCTTATTTTACATAAATATTTATATATATATA…
PF3D7_1428200	pf14_0260	95.3533	40.0644	0.804079		1430	ATATTAAATTTTAAAACTTATATTTCCATATTGAATATATTTATATTTTATGAATGAATGAACGAACCTTTTTATAATATACAATGCCCAAACATTTTGTGTTTTTGTTTTGTTATTAATATTTTTCTTTTTTTTTTGTATCATAAAAATTGTTATAAAAACCTAAATATGATAATATTATAAATACATAAGAAAAAAAAAAAAAAAAAAAAAACCTAAAAATTACACTATGAAAAGTACAATTATTATTATATTATTTTAAAGGTACCATTTTTAGGTTTTAAAATTATTAAATCTGAAAATTTGAAATTAAAAAAAAAATTACATTATTTTATTTAATTCTTTTTTTTTTTTTTTTTTTTTCAATATTATATAATATTACCCAACAAAAAAAAATAA…
PF3D7_1428800.2	pf14_0267	44.7955	42.5004	0.529488		1279	AAGTACAAATTTATAATATTTTAAAATAAAAAAATTGAAAAAAAAATAAAAAAATTTATATATTAATATATATATATATAATATATATATAATATATTTTTTTGATTACTTAAAAATTGTAAAAAGAAATATATAAAAATAATAATATAGTTAAAAATATGGAAATGGTAGAATTAAATAAAATATGTATACATTAATATATATATATATGTTAGTGTATTTATATAAAGGTTTAACCTTATCTTCTATATATTATATATATACCAAATAATAGAAACACTATAATATATATTATATATATATATATATATATAATATAATATAAAATACTATATTTATATGTATTTATATTCATATTTAGCTCAAAGGAATGTTATATATTTATAATATTATATTAAT…
PF3D7_1428700	pf14_0266	37.7983	30.3601	0.475081		1498	ATATATAAACAAATATATAAACAAATAAACAAATTAATAAAGATATTTTTTCATTTACCAAGTTGCTAAAAAAAAACAAAAACAAATAAATTCATAGTTTTAAAAAAAAAAAACCACATATTTTTTTTGTTTTGTTTTGTTTTTTTTTTTTATTTCTTTCATTTACCATTTATTATTTTATTTTTATATTATTATATTTATATTATATCATTATAAAAAAAATACACGTAAAATAAATAAATACTGAGGTAATATTAATATAATATTATAAATATATAACATTCCTTTGAGCTAAATATGAATATAAATACATATAAATATAGTATTTTATATTATATTATATATATATATATATATATAATATATATTATAGTGTTTCTATTATTTGGTATATATATA…
PF3D7_0213100	pfb0595w	195.44	208.581	0.53175		449	TATTTATTTTATTATACAATATAATATATTAATATTATTATAAAAAAAAAAAAAAAAAAAAAAAAAACCTTATCAACGTAGATTATAATAATTACTATAAATAAATACAGAAATAATATATATAATGTAAATATTAAAAAGAAAAATATATATGAAAACATTTATTTTATATACTAAATTTTTTGAATATTTAAAAATTGAATAAGTTCAATAATTCATTTTACAATTCAATTTTAAAATTTCCAAGAAGAAAAAAAAAAAAAAAATTGAAACAATACTTTGTTATATATATATATATATATATATATATATTTATGTTTGGAGTTTACTTTTTTTTTTTTTTTTTTTTTTAATGATCACTTGTCCTTTATAAAGAAACATATATCTTTTTTTGTGATA…
PF3D7_0406100	pfd0305c	609.781	424.934	0.945074		1023	TATAATATAGTAAAATGAAAGAAAAAATAATACAATGCATTATCTAATTAGAAATAAAAAAAAAAATATATATATAAATGTTCATTATATAATACTTAAATATCAGAAAATATAATATATATATGTATCTCAGATTTTAATTATATATTTTTTTTCTCCCTTAAATTTCGTATATTATATTATTATATTTTTATGTTCATTTAAATATATATTACTAAATATATAAAGAGGGGAAATATAAAATATATATAAATATTATACTTCAATTTTTTTTTTATAAATAATAATATATATGATATATATATATATATATATATGTATATATTATATTATATTATATATATTATATATATTATATATATTTATATATTATATATGCATATACAAACATTTTATAAG…
PF3D7_1442700	pf14_0405	36.7693	4.9124	0.567242		276	TTTTTAAAAAATTTTATTATAATTTCAAAAAGTTTCCTTTAAGAAGAAAAAATTTCATAATTAAAGAGATATAATACAATGAAAAAAGATACATGAAAAATATTAAAAAAAATAAAAACAAAATATGAACCATTGTAACAATTAAAACAAAAGACATATATGATAATATATATATATATATATGTTAAATATTTAATTCTGTAATAATTAGTCTGTTTATAATTTTATTTTTTGTTTAACTTGTATTTTTTTTTTTTTTTTTTTTTTCAATGTAAT
PF3D7_1442900	pf14_0407	310.687	30.7459	0.673078		533	TTAAAATATTTTTTTATCAGAAAAAAATAAAAAAATCAGGGGGACTTTTTTTTTTTATTTTTATTTTTATATTTTTATATTTTTTTTTCAAATAATATATAATATATTTTTATATTTATTATTGACATATTTTATAATATAATGTATTTATTTTTTCAATATTTAATTTATATATATATATATATATATTTATTATATATATATTATTATAAATTTTTTTTTATATTTATTTTTAAATAATATACTTTTTTTTTTGAAAATTTCATAATATATATAAAATATAATATATTATTTAAATCATTACATTTTTTTATTAATATTTTATTTTATTTTATTTATTTTATTTTATTTTATTTTTTTTTTTTTTCATTGTTCTTTCCCATTACTTTAATGTTGCAA…
PF3D7_1442300	pf14_0401	350.681	302.572	1.52121		823	AAGTTCTATATAATATAATTTTGTAGTTGTTTTTCTTAAATGGGATAAAGAAGCATTTATGAACATATAAGAAATTAACAACTTTGGAAATAAAAAAAAAAAAAGGGGGGAAATAATTAATTGACATATACAATAAATATATGAATCTTTTTATTATATATGTTCATTTTTTTAACTCTTTTTTTCTTTTATACAAATTTATTAATCCTTATTGCCTTAAAAGTAAAAAATAAAACATTTAATATATTTAAGTATATATATTTGAACAAAAAAAAAAAAAAAGAAAGAACAAGTTTTTTACATATAAATTAAACATAGGCACATTTATATATATATATGTGAACGATTTAAAAAAAAATTGATGTTTTCTTTAGCAAAATTTTATTATATTAATATATA…
PF3D7_1442400	pf14_0402	89.1107	14.1625	0.386076		394	AAGTGGAACATAACGATGTATAACAATATTTATATTTACAATTTGGAAAACAGAAAAAAAAAAAAAAAGAAAAATGTTACATATATATGTATATATATATATTTTATATTTATATATATTTGAAGGTTAAAGAAATAAAAATAAATTATATTATATTATATCATATCATATTTTATTTTATTTTATATTATATTATATTATTTTTATTTTTTTATTAAATTAAAATATTTTTATTTTTTCCCCTTTTTATAAAATAAAATATATATATGTATAATATTTATATTATTAAATTTATATAATTCAAATATACACATTATATATATATATATATATATATTTTACGTGTATAACCTTATTTTAAATTTTCCTTATATTTTTTTTTTTTTTTTTTTTTTTTAA…
PF3D7_1443100	pf14_0409	177.81	106.155	1.2874		1148	TACAATCCTAACTTTTTATAAAATTAAGAATTAAAAAAGAGGGAAAACAAATGAATGAAAAATTTAAATTGCTTCTTTAATTTAAAAAAAGAAAAAGGAAAAAAAATTAAATAACAATACATTCTATAATTATAATGTGATTATTTATTCAATGGAAAAATTATATAAGTATATATATAATATATTATGTATATAAAATATTCTTGTCGCATATTTCAAATTAGAGAAAAATTTACTTTTTATAAAACTGTTTTATATATATCTTATTAAATATTTTAATATTAACATTTTTTTCATTTTATTATTTTCTTAATTGATATTTATTTTTTCCCTTTTGAAATGATATTGATCATATTTAAAAGCAATAATAATCTTTTAATAAGAATTATTAATATATAA…
PF3D7_1205400	pfl0270c	67.5019	21.0417	0.428622		2607	TTTTACATCACATTTTTTATTTATATTTTTATATATATAAAATATTTTTTATTACATTTTTTCTTTTTTTTAACGAAGCATTTACAAAATAAATAAGAGTTAATATATTATTTTATTTCTAAATAATTTTTATTATTGTATGTTTTTTTTGAGTTTATATTATTTATATTTCACATTAAAAAAAAAAATATATATATTTATTTATTGTTGTTTTGTTTATCTTTTTTTTTTTTTTTTTTTTTTTTTTTGTATGAGTATAAAAATTTAAGAATATAATTTATATATAGCTTGTTGCAAAAAAAAAAAAAAATTTTTATTTATTTATATTTATAATCTCATTTTATATTGGATAGTATTATAAATAGAATTATAAAAATAAAAGTTACTTTTTATGATTTT…
PF3D7_0925800	pfi1265w	65.9927	13.0395	0.432534		1815	ATTTTTTCCCAGGTGAAACAAATTTAATATTTATACATTTTATTATATAATGTAGTATTTTTATTTTTATTTTTATTTTAATTTTTTTCTTTTTTTTTTTTTTAAAATTAAAATTGTCTTTAAATATGATAATATTTATTCTTAGTATAAAAAATGAATAAAAAAAAAAAAATATATGTATTTATTATTATATTAGATGTATATTAATAATATATATTTTAATGTTTCATTTTTTTACATAATAAAATATTACATTATATTATTATTATTATTATTATATATATATATTATATATATATATATATATATATATATATATATGTATCCATTATGTACATAATAGTAATATAATATATTTCCCTAATATATATTTTTTATATACACAACCCAAAAGTAATA…
PF3D7_0518500	pfe0925c	162.924	49.2812	0.618663		480	TATATGTAATATTTAAATGTTTTTTTGTTTTATAATAATAATTTTTATTAAAATTAGGATTTGCTACAAGGTACAAATAAGATATATTAAAAAAATAAAATGTCATACAATATTATGTATGCATATTTATTTATATGTATAATTTATTTTATTTAATTTTTTACATTTTAAAATATATAACATAAATATATATATTATATATATATTATATATATTTATATATATATGAGAATAATCAAAATTTCAACTTTTCAATTTTTTCCAATTAAGAATAAAGTATATATATATATATATATATATATATTTATATATTTTTTTTTTTTTTTTTTTTTTTTTTTTTTTTGGATATTCAAAATATAATATATATATATATATTTGATATAATAATAACATTAGGTA…
PF3D7_1239200	pfl1900w	640.239	83.3211	0.568966		5184	TTTTTTCTTTTAATTTATAATAATACTAAAATGACCAAATGTGTAAGAAAAAAAAAAAAAAAAAAAAAAAAAAAAGTCAAACCTAAAATGTGATAAATGAAAAAATTTTAAATAAAATACTTTATAAATTTCTAAAATATTACATTAAAAAAATATAAAAAAAAAAAAAAAAAAAGCAAATGAGAAGGAGAAATATATTTTTATTTTTATTAAAGAACAATAAAAGAAGTGTGCTTATATAAATAGTTTATTATATAAACATATTAAATTTTTCAAAAATATTTATAACTAAAAAAATTTATTAGTGTATGATAATATGTACATACATTTATATAATATATATATATATTATATTTATTTATAGGTTTTATATATATATTTATATATTAATTTATTTTT…
PF3D7_0304200	pfc0190c	99.8808	64.3562	0.751803		1122	TATATATATATATTATATATATATTTAAAAAAAAACCAATCAAGTATAAAAAAAAATATATATAAATTTACGCTTCATTTTTTTTAATATAATTTTTTTTTTTTTTTTTTTTTTCTTTATATTTAAACCAAATAAAAAATAGTGTTTTTATTTCATTTTATTTTAACATTTTATGATTATTAATTTTTTATAAAGATTATATTATTTATCTATATAATTATATATAATAATATATATATATATATATTATTTTTTTTTTTTTTTTTCTTTATATATATATATATATAAATAATATATATTGTTAATAATTTATAAAAATTTATATATTATAATATATATATATATATTTATATAATATGTTTATATTATATTTTATAACATAATAATTAAAAAATATAA…
PF3D7_1127000	pf11_0281	92.0605	113.096	1.35819		909	ATAATTATTTTTAGAAATATATATATTATATCGTTACATAGTATTAGATTCTTTAATATATATAAAAAAATATATTATATATAATTATAGGTATTAATATAAAATAAAATTAAACCATATATTATTATAAAATATTTATATATATATATTATATATATATAACACTAATTTGTTTGTTTTTTTGTTTTTTACATATACATATAATATAAAGAAATCATAGATCTTAACGAATTCTATATAAATAAAACTACCTAAATTTATTTCTTATTTTTTTTTCATATATATTTTTTCTAAAAATAGAAAAGTTGAATTTTTATTTTTTTTTTAATCTTTTATTTATTATTATATATATATATTATATTATAATTGTATAAAAGAATTATTTATGAAATATATTTT…
PF3D7_1127100	pf11_0282	190.775	404.185	0.886159		720	TATATAATATCCTTTTAATTAATATATAAATAATTATATTGTACTCTTTATATTTTTCTTTTCTGTTATAGCCACTTTCTTTCTTTTAAATTAAAATAAATGAATAAACTATCCATTTAGAAAAATTTTGTACACTCTTGTATTTTTTATAAAGCTTAGAAAAAATAATATATATATATATATATACAATAGTAATTTTTTAATATACTTCTATGTGTATTTTTTATTAAATATATATATAATATATATATGTATGTGTATTATTCATATAAATGTGCTAGCATGTCATGTGTTAGGCTTCTAAATAATATATAATTAATTATAAAAAAAAAATTAATTTCATACAAAAATAATTTTTTTTTTTTTTAATAAATGCCTTTAGAAAACATTATAAAAACA…
PF3D7_1127800	pf11_0289	74.3618	17.8754	0.544363		513	TTTATAATATGATGTAGATTATAGAAAATTGTTCATACATATCGATATAAACACAACCCACATAATTTTCCATATACATTTAATAAGCACAAAACCCATATAAATATATTTGATAAAAATCAATATATTATAATATATATATTATATATATATATATATATATATATATATATATATAATTATCAATATATTATTTTTTCTCCCATTTTCTAAATTATCATTAATAAGAGGTATAATAATTTATATATAGTAATAATAATAATAATTATTATTATTATGGTATAGAGAAAAAAAAGAAAAAAAATTTAGAAACACATTATATATATTTTAAAATATATATTTAAATAAACATCTATAAAAAAAATACCAACTTGTAATATTATATATATATATATATAT…
PF3D7_0923000	pfi1130c	57.555	60.0783	1.05869		504	ATACTTATATATGTTATGTTTCTTTTTATTAACAAGTATATTTTTTTTGCTGAGTAAAATAAGAATTTTATAAAAATAAAATATATATATATATATAATAAGATGTATAAAATTTTAAAATAATCACAATTTTATGAATAATTTATTTAATATATATATATATATGCAGTTTAAATAATAAAATATATATATTAATTATTATATATATCCTTCTACATTTATGATAAAATAATATATATCTTTTAAAAAAAAAGTTTCTTGAAAATGTAATAAAAAAAGCCTATATTATTATATTAATACAAAAAATAAAATATATATATATATATATATATATATATTTATATGTTAAATTATTTATGAGTTTCTTTTTTTTTTTTTTTTTTTTTTTTTTTAATGCTA…
PF3D7_1237900	pfl1835w	183.572	55.3095	1.49748		390	ATAAAAATATGCTTTCAATAAGAAAAATGTTTGTCAATATATGTTGTTATTTTATATATATATATATATATAAAATATAAATTTTTTAAAGATTAGAAAAAGAAAAAAGAATTATCTTTCGAAATTCATGTTTCTATATAAAAAAAAAAAATATATATATATATATTTAAATATATATATATATATATATATATATATTGGTAATATTTTTTTGTATATATTTTAATTTTTTTTTTTTTTTTTTTTAAATTATTTTATTTAGATTTTGTTAATTAATTAAAAAAAAAAAAAAAAAAATGTGATCAAAGAATGAAAATTTATATATTATTAATAATATATAATATAAATAAATCGTTTTACTTACATCATATGTATATAAATAGTATATATTATATATTT…
PF3D7_1141300	pf11_0424	99.8808	33.4161	0.996576		745	CTAAATAAAATTATTAAAAATTTCAAAGCCCTCTTCGTTTTTTAATTTAATATATATAAAAAAAAAAAAAAAAAAAAAAAAAAAAATATTTGGAAATACAAATAAAAATATATTATCCGTGAAATATATTTCATTTTTAATATAAGATATATTCTAAAATATATATATATATATATATATATATGATCATATATTAAAAAAAATGAAATAGTAATAAAATAAAAATGTATTTTTAAAAAAATATATATACATATATATGTATTTTTATTTTATAAATTTAAATTAAAAGGAAATTATTTTTTATAATATCCATTTCAGTCTACTAGAAAGAAAACATAAAAAATATATAATACATGTAAAATAAATAAAGATATACACGTATATGTAAGCATATGTTTT…
PF3D7_1141400	pf11_0425	33.5451	33.1474	0.550683		358	ATATTTTTTATAATACACCCTTAAATGTGCACTAAAAAAAAAAAAAAAAAAAAAAAAAAAAAATTATATACATATATATATATATATATATATATATATATATATATATTGTAAGAATACAAAAATAAAAGAAAAAATAAGTCAAAAGCAAGTTGAATGACCTATTTATAATTTAAGAAAAAAGTTGTACTTATTTATTTTTATTTATCTAGTGCTTTTTTTTTTTTCTTTTTCCTTTTTTTGTTAATAATAATGGTAAAATATAATAGAAAATAAAAATAGTGACAGGTGTATTAATAAGATGATTATAATACTCAGAGATAATTTTACTTCAAAACTATAAAAAGAAGAAAAAAAAAAGGAAAAAA
PF3D7_0526800	pfe1335c	66.1985	62.6287	0.776979		896	AAAATTTTTAAATTAAGAATAAAAATATTCCATTTGTATAATCTAACACATTTATTCTTTTTTATTTTTTTATTTTTTTATTTTTTTTTTAATTTTTACTTCGTTATATGATATTATATAATACTTAGGAAAATATTATATAATCATAATATATATATATATATATATATAATATTATATATGTATATTTATCTATTTTGAAAAAAAAAAAAAAAATAAAGTCGCCTTATAAGGTATAATATATATATATATTATATAGTACAGAGTATACTATTATATATATATTATATTTTTATTTATATACCATTTGTATTATTTTTAATTATTAGGGGGAATAAAAAAAAAAATTAAAATAATATAATATAAAATAAATAAATATATATATAAATATATAAATAG…
PF3D7_1141600	pf11_0427	38.4843	52.7182	0.905733		263	TTTATTTTTTTTGTTAGTTTTATATCTACCTCTTTTAAAAAATTCTTCTCTAGTTCTTTGAAGAACGGTATATTTTTAAAAGATATAGGTATAAATATAAAACCGAAAAAAAAAAAATATAATCAAAAAGAATAAATGTAATGTATATATTAAATAATATATCAATGCAATTACATAATATATATATATATATATATATATATATATATTATATATATATATTATTTCCTAGGTAGATATTTTTATATATTCCTTATATTTTATATACGTCCCAAAAGGAGAACAAAAAAAAAAAAATTTTATAATATAATAATATAATAATATAAAAATGTTATTACATATATCATTATATATATTTTTTTTTTTTTTATTCTTTACGTTCAACCCAATAAACAGGTG…
PF3D7_1141700	pf11_0428	32.6534	36.6069	0.64113		418	TTTTATATTTATACCTATATCTTTTAAAAATATACCGTTCTTCAAAGAACTAGAGAAGAATTTTTTAAAAGAGGTAGATATAAAACTAACAAAAAAAATAAAATAAGATGAAATAATTAAATAAATAAATAAATAATAGTATAAATATATATATATACATATGTGTATTAATATCTTTTTATAGTTACCTAATTATTATATATATATATATATTTTTATGAAATGAAAAAAAAAAATGATATGATTATGTTATTTATACAATAAATATGTATTTATACATAACATTTATGAATATTGGCTGAACTGTGTTCCTTTGTTAGTTTATCAATATATATTTATTTTTTTTTATTTTTTTTTTTATTTTTTTTTTTATTTTTTTTTTTTTTTTAATTTTTCCTT…
PF3D7_1141800	pf11_0429	36.5635	32.2146	1.02278		767	ATTTAATAAAAGGAATATACAAAAGAAAAAATACATTCATATATTTTTATATATATATATATATATATTATTTTTTACATACAAAAATAAAAAAATTGTGTGCAATATAAATATACTCCAAAAAAAAAAAATAAAATAAAAATAAAATAAATAATATTAATAATAATATATATATTACATATATACATATCAATAAATTAAATCTGTTACATGTAATGTTGTGTAAAAAAAAAAAAAAAAAAAAAAGTGTAAAAGCACAAGAAAAATATACATTGAGAAAAAAAATATATATATATATATATAATAGTATACATTACATATTTTGTAAATATTATAAAAATGTAAGAAATGAATAAAAGATACATTTGTTTGAATTTTGTAAAACATTAAAAGATTTCA…
PF3D7_0908200	pfi0395w	49.9404	11.2024	0.421577		1757	ACTTCATTGGTAAGTTTTGTTTTGTTTTGTTTTGTTTTATTTTATTTTATTGGTGAGAATAAATATATATATATATATATATATATATAAATTTTTTTTTTTTTTTTCCAGTGAAAAATTATGTTTTAATAAATATATACAATATGTATAATTTATATATATGATACGTGTCCATATATTGTTTTATTTACATAAAACACAAAATAAATATATTAGAATAATCGAGTGTTCAATATAAAAATGAACCATTTTATATATACATATATATATATATATATATATATATATATATATTTATTTATTTATTATACCAATGAAGCAAAAGAAGATCAATAAATCATAACATTTATAAATAATTAATATTTTTATATTTTTTTATATTTTCTTAGAATCATATAA…
PF3D7_0903200	pfi0155c	292.851	512.874	2.0726		795	TATATACATATATAAATATACATTGTACTCAACATTTTCATTAAAAAATATACCCAAATATTTATTATATAAATTATAAAAATATATATGATATATATATATATTATTATATGTTTATTAATATGTACATATATATTGTAAAGTAATATAAATATATTCTTTTATATTTATAATAAATTCATTATATATATATATATATATATATATATTTAATATTTTTCCCATATAATTGTATACAACTACAAAAGGGAAACTTTCATATAATCATTTTAATGTGAACAAAAAAAAAATATATTTATTATGAAGTAAAAAAAAAAAAGGAAAAAAAAATTTGTTAGGGTTTATGAATAATCTCGTATTACATTTTTAATATTATAAAAAAAAGAAAAAGAAAAAGTA…
PF3D7_0909700	pfi0470w	72.5783	24.2818	1.558		3136	TTATTCTATATGGATAAAAAAATATATTAAAAAAAATAATACTAATTAGTAGGATATATAAAAAAACATATTAATATATATAATAATATATAATACAAATATATTTTTATAATAAGTAATATTTTTATTTTATAAATTTTTTTTTGTTCTACTTTTAAGAAAATTTAAAAACACAATTAAAAAAAAATAAATTAAAAAAGAAATAAAAAAATTTATAATATTTTTATGATATTATTATATATTTTTATCATTTTTTTTTTTTATTTTAATGAAATCTATATTATATATATATATATATATATATATATATGTATTTTTCTTTTATATATTTATATAAAAATATTATAATTATAAAAAATATATATATATTATATAATAATATATATTTATACTTAATAT…
PF3D7_0908800	pfi0425w	34.2311	19.8672	0.691349		254	TATGGAAAGTTATATAATATTTTTGTTAATTATTAAAAAAAAAAAAAAATTTAATAATATATACATTGTTTAATATTTTACATTATATTTTTATAATTATTATATATTTTATGTTTTATATTTTCATCTTTTTTTTTTTTTTTTTTTTATTTTATATTTTTTCCCCTTTTATATTATAATTAAATGGTTGAAAAAGGAAAAAAGCACAAATTTATAGATACATGAAAAATAATATACATTTGTAAATAAATAAATAAATAAAATATAAGATATATATATATTTATATATATATATTATATAATGTGTCAACAAAGTATAAGATAATATTATAATTCATATAAGATAATAATATACATTTATATATTTATAAAAAAATATATAAAATAAAAGAATGGGTA…
PF3D7_0614300	pff0690c	491.584	195.694	1.05092		1899	ACATATTTTATTTTAATGCCTTATTTATATATACTTCCTTTATCATTCACGATAAGAATAAATAAATAAAAATATAATAATAATAATTATTATTATAAAAAAAAAAAAAAAAAAAAATTAACCTAAATGTATTTTAATATAATAAACGCATAAATAATAAATATAGAAAAGTGAATTTTAAATAAATATATAAATATATATATTTTTTTTTTTTATTTTATATTATTTTTTTTTTTTTTGTAAGTGTAAATAAAATTAAAAATAAAAAATGAAAAATCGTCATGGCAAAATAAAAAAAACGTATTTACAATATATCTATCCTTTCTAAATATATAAGAAATATTAATATACGAATAAGTAATATATATTTTACTTTTACACAATATTATTATAAATATA…
PF3D7_1354400	mal13p1.271	99.1263	199.851	2.04493		1442	GTAAATATATTTATATATATATGAATTTTTTTTTTAATCCTTTTAAAAAACATATATATATATACCATTTATTAATTACGTTTTACTTTATGAATAATGTATTATATATTTATACTATAATATCTAAAGTATATATATATAATTATATATATTTATTTATATATATTTCTTTTTATAATTTTTAACTTTTACCGCTTTGATATAATTTCATAATATTTTTTTTTTTCCTTCATTTTTTTTTATTGGCAATTTCAAACTGCATGTTTTTGTGAAATAAATTTATATATATATTTTTTTGAAGCTATTTAATTATATAAAAAAAGTGAATAATAAATAAAAAACAAAAAGTAAAAATAAAAATACTGGAAAAGAACAAAAATATATGTATATATATATATA…
PF3D7_1471100	pf14_0678	2352.14	2889.61	1.59445		1628	ATATATAAAATAACTATAAAAATATATTATAAACAATAATAAAATATGGTTAAAACATATTACCAATGAAAAAATAAAAATTTAGGTATATATATTATTATATATATATATATATATATATATATATATATATAAAATCATTTATATTTTTTATATATTATAAAAGAATGCTCTTCCCACCATGTTGAAAAAAAAAAATATATATATTGAAATATATTATATATATATATATATATATATATAATATTAATATATTATATATATACCGGTTTATTATAATAAATATAATTTTTTTTTTTTTTCTTATGAATCATATTTCTCTCTATATGTATACATAAATTTTTTGTATATAAAATATATTATATATATATATATATATATTCCTATGTTAATAAAATT…
PF3D7_1471200	pf14_0679	364.675	187.494	1.09392		1233	ATAAAGAATTATATCATCTATTTATATTTTTTTTTAATTTAAAAAATTTTACACAAAAAATAATTTTTCTTTTTTTTTTTTCTCTTATATATTATTATTGCTTGTTAAATAAATGTATGTGTAATATAAACATACAATTGTATTATTTCATATGTAAATAAATATACATTCTTATATAATATTTTGAATAACACAAAAAAAAAAAAAAAAAAAAAAAAAAAAAAAAAAAAAATATATATATATATATATATATATATATATATATATATAATATATATATAATAAAATAGAAAAAATAAAGAAATATTTATATATAATATATACATATATTTTTTTTTTTTTTTTCCTTTTAAAAAAAATTAAAATATACATTAATACAAAAGCACAATGTATTTTTTA…
PF3D7_1470900	pf14_0676	321.457	597.504	1.64957		1624	AAAAGAAAAAATATATATATATATATATATATATATTGTTAATACAAAATGAAAAATAATATGATTGAATATTTTTTCTTTGAAAAAAAAAAAAAAAAATATATATATATAATATTTTAAGTCTTTATAATATATATTATATATATATATATATATATTATATTTTTATAAACCCAAATATAATAATAAATATATTGATATAATTAACCTAATATTATATTATATATATATATATATATATTTAAGTGAGAAGATTTTTATATAAAGATATATTCTTATTAATATTTTTTATAAGGTTATCATATTTTTATACTTTTTTTATTTTTCAATAGAAATTGTATTATTAATCCAAACATATACATACAAGTTTAATATTTGAAAGTCTACATCATCATAAGA…
PF3D7_1471000	pf14_0677	55.7028	41.1394	1.06408		552	CTTATATTTAATAAAAATATATTAATATATATATAATATTTTCTTGTTATAAAAAAATAAAAATCGTGGAGAAGGGTCTCAAATAATATTTCATATTTCATATTTTATTTTTTTTATTTATTTATTTTTTTTTTTTTTTTTTTGGTCGTTGTTTTATAATTGAAAAGGTAGCTATTATTTTTATTAAACTATAATTTGAGAAAAAAAAAAAGAAGAAATAGAAAGGATATATTATATAAAAGAAAATCCATAATTTAATATATATAACAACATAATGAATAAATAAATAAATAAATAAATAAATATAAATATATATATATATATATATATATATAATATTATATATATATAAAGATGTATATTTTTTAAGTTGAATTTATTATGTTTATAAATTGATTT…
PF3D7_1470700	pf14_0674	65.3753	38.6151	0.936639		372	ATACTATAAGATTTTTATTATAATTATCATACACTTAATATATGTTTTTCTATTTCTTTTGTGAAAAAAAAAAAAAAAAAAAAAGAAGAAATAAAAAGTACACCTACATACACTTTTATATTAATTTATATTTCCATACTTTTGTAACATTATATTAGATATTAATGTGAAGAACCATATTTGATTATATGACTACTTAAAATAATAAATAAAAAAAAAAAGGGAATATCTATCAATAAAATGGTGAAATAAGCCCACATATATATATATATATATATATATATATATATATATATATATTTATTTATTGTTATTATATTATTTATTATTTTGTATTTTTTTTATTTTTGAATTTATAACCTTTTGTAAGAA
PF3D7_1470800	pf14_0675	47.1278	14.5546	0.425435		1134	TTAAAGGAAAAAAAAAAAGTAAAATAAAGTGTGTCATCCATTACATAATATATATATATATATATATATATATATATATATTTTTTTATATGAACATAATATAGGTATTCCTTTATTTTTATTTGTTCTTTCTCTTATTTTCAAACATACAGATTTATTTTAATTAATACATTATGATATTTGTAAAATATGTGATTTGTTCTTTTAACGTTTCCATTTTATTTTTACGTTCATATGTAAATCATATAATTTAAACCTTGCATTTTCCTTTTTTATGTAACTCAGTGAATATGATTGAATAAATAAGATACACAAGTAAATAATATATATTATATATCCTAATAAATTAAATATCACATTGTATTTAATACGTTTTCATGTGTTACAAAAATGTAAGGA…
PF3D7_1470600	pf14_0673	68.0507	43.932	0.962375		178	ATTTAATATATATATATATATTCATTGAAAATTTTTTCTTTTCTACAATTCAAGAATATTACTTTTTATATATGTAATATTTATTTATCCCTTATATGATATACATATATATATATATATATATATATATATATATATAATATATATATATATTTTTTTTTTTTTTTTATATTTAATA
PF3D7_0417300	pfd0835c	78.3406	33.436	0.574948		1108	AATTATAAATTTCTATACATTTCTTTTTCATTAAAATGTTTTATTTATTTTATATTATTTTTTCCTTTTAAAGGAAGCTTATTTTTTAATATATACCTTTTTATAATAAAAAAAATAAATAAATAAATAAATATATATATATATATATATATATATATATATATATATATATGTTATATTTACATAATAATAAATATAAGCTTAAATATATTATAATTAGATAATATATATAATTAATTTTATATATGTAATTATTATATATTTACATCACCTTATTTTATTTGAAGGCATAAAATAATAATGATATTATAAATTATGTATAAATAAATATATATATATAATATAATATTATTTATTTATATTTATATATTTATTTATTTATTTATTTATATATTTATT…
PF3D7_0515900	pfe0795c	73.8816	78.8491	0.664869		2177	AAAAAAAAAAAAAAAAAAACAAAACAAAACATACAAACATACAAAAAATAAGAATAAATATATAGTGTAATGTTAGGAAAACATAACTTTAGAGTTCCTATATTTAATATGACCAGCATTAAAAATATATAAATTTATATATATATATATTTGTTTATTTATTTATTTATTCCTTTATTTTTAACCTTCACTAGGGTCATATTTTATAAAAGATGAGAAAATATATATATATATATATATATATATAGAACATTAATCATTCTATAAAACCAAAAAAAGAACATCTACATATTATAATGAGAAATATTTTGATTAAGTGTATATTCTTCTTTTTTTTTTTTTATACAGTAGATGGAATATATGTGTTTTTTAATACCTTATTATTTATTTATTATAAAT…
PF3D7_0505500	pfe0270c	384.912	96.1558	0.749541		1531	TTTTTTTTTTTTTTTTCTTCTTCTTTTTTATGATGAAAAGAAAAAATAAGAACATATGAAAAGGGTATAATATAAACAAACAAATATAATATGATATATAAATAAATATATTATATAAAATGTATATATAAAATATATTTATATTATTTTGTCATTATTTCAAACATTATATATATATATATATATATATATATAAATATTTATTTATTTTATTTTTAAGGAGGCAAAGAATTAAGAAAGAAAGAAAAAAAAAAAAAAAAAAAGAGAGAGAGACGATACACTTTTAATATATATATATATATATAATATATATATAATATATATATAAGACCATATTTCATTTTGTATATTATTAAAACTTATAAATTATGTGTTACTATTATTTGTTTGAAACATGTA…
PF3D7_0503100	pfe0150c	36.5635	23.3782	0.442735		364	ATATGTATACATATAACATAAATAGTTCCTATTTTTAAAATTATACATAAGGTTATGTAATAAAATGTTCTTATACATTTTTTTAGTAAGGTTGTTCAAAATGTAACGAAATAACTAAATATATATTATATTAAATTAAATTAAATTAAATTAAATTAAATTAAATCAATGTATGAATATTAAATAAATAAATATATATATATATATATATATATATATTTATTTATTTATTTATTTATTATTGTTCTTTCTTTTTTTTTTTTTTGTTGAATTGTTTTGTTTTATTTTTGAGGGTGTGTTCATAAGGTTATAATATATATATATATATATATATATTTTTATTTTTTTTTGTTTCTTATATATT
PF3D7_0612100	pff0590c	439.38	235.466	2.10436		776	ATAATATTTTTTATGGTGGAGAAAAAATAAAAAGAATAAATGAAAGGAATTAGAAAGAATATATATATATATTATATATATATATTTATATATTTGAAACAGAAAGTGAATATATTAATAATAAATATACTTTAATACTTTAATATTTTAATACTTTATTATTATATAAATATTATTTTATTTTTTCACAAAACATATTTATATATTGCAATATATATATATATAATATATATGTATATGTATATATTTATATATATAAATATATTTTTATTATATATTTAAAACTGTAGAATTTTAATATATATATGTATTTATATAAATATAATATTATTCTATATTAAAAAAATATATATAATATAAAAATAAATAAATAAATAAATATATACATACATACATATA…
PF3D7_1410000	pf14_0098	85.5436	103.189	0.900501		541	TTATATATATATATTATTATTGTCACATATTTTTTTGATTGTTTTAAGAACAAAAAAATAAAAAAAAAAATAATAATATATATATATATATATTAATATTATATAACTCATAATAAAATTATCTTTTTAAATTTCATCTTGTAATTTATTTGTTTTGTAAAAAATGTATATACAGAAAAAATAAAAAATAAGTCCTTCTAAAAATATTTTTTATATTTTAATAATTAAATATTTCTAACAAAATGAAAATATAAATTAAAAAAAAAAAAAAATTGTTATATAAACCATAAAGAATATAATATTAAAAAAAATAAAATAATAAAATAATAAAATAATAAAACATATAAAATAATTAAATTATAATCATATAAATTCATATAAAATATATTATGGTATTAT…
PF3D7_1409400	pf14_0092	233.787	316.356	3.4475		764	AAAAAAAAAAAAAAGAGGAAATTTATTTTTAATATAAATTACATAGTTGCTATAACGTATAGACGGGTTTATATATAAATATAGAAAATTATAATTTCAACATATAATATGTATATATTTACATATGTTATTTTATTTATTTTTTTTTTTATATTATTATGCAAAATTTTTTGTTTACATATTGATTATATGTACTAAAAATTAGTAATCGTTTAGTATTATCTAACAATTTTTAATACAATAAAAAAAAATAATAATAATAATTAATATGTATATAATAAATATATTATATATATATATATATATATTCACATATTTACAACATATTATTTTTATTTCCACAATTTTTTTTTTTTTTTATTTTAATGTGTGCGTAGATAATATTTTACCTATGTAATA…
PF3D7_1409300	pf14_0090	153.663	139.821	1.45327		932	AAAAAGGGAAAAGATAAATATTCCATTTTTATATTCTGTTTAGTATATTAAAAAAGATATAAATACTATTTAGTGTATTTTTCTTTTTCTTTTTCTTTTTCTTTGTGTTTTTTTTTTTTTTTTTTTTTTTTTTTTTTGAATTCATACATAATAATAAGTGAAAATTTAATAATACATCATATATAAAAAAAAAAATGTATAATATTTTTTACAAATCCTGTTGATAACTTTTATTATTTTATTTAGAAAATATATTTCAACATAGAATATTTTTTAATTTTTGATAAACAAAATTATTAAAATTATTTTCATATGGTTCAAAAATAAGGTGAAATATATAAATAAATATTAATTTGGTGCTAATTCCAATTTTGATGTTTTCGCATTGAAATTATATCC…
PF3D7_1409800	pf14_0096	123.342	82.5029	1.43811		1008	TGTTTTACTCAAAAGCCTTGTAAAATAAAAATAAAAAAAATAATAATAAAATACTATTGCTTAATTTTTTCCTTTTTTTTTTTTTTAAGGCATTATAATATTTTATATATAATAAAAAACTACGTGTACCTTTATTAAAATTAATTTTTTTTAAAATATTTTGCACAAATGTTTTTGACAAGTTCATTTTCTATTATAATTTTGAAAATTGTAATATTTTGATAATAAAAAAAAAAAAAAAAAAAAGGATATAATATTATAGAGAGATTAAAATGGAGTAGATTATATATATCACACTGTTGACATCATATTATAAGTATATGCTATATTATAATATATATATATATACATATAATATTGAATTATTTTTATTATATATTTATACATAAAAATTACTAT…
PF3D7_1409900	pf14_0097	143.853	73.6198	0.477388		1592	CATATATATACATTATATACATATATAAATTATACCCTCATGTGATATATATATAATATATTATATATATATATATATATATATATATATTTATGTATATCGTTCAATTTATGAAAAGGGGACTTTTTTCATTTTATAAATAATTTATATATATTTGAAATATTTTTTTCTCCCTCTCAAAAAAAAAAAAAAAAAAAAAAAAAAAAAGGAAAAACATTACATATTAATAAGAACAATATTTTAAATATATAATATATATATATATATATATATATTTATTTATATATATATATATAATATATATTATGTATATTTACTTATTTATTTTATATATATATAAGTCATAAATATAAAAGCAAGTAATTATTAATTATATGAATAAGAAAATATCATAAAGCA…
PF3D7_1409600	pf14_0094	165.805	73.4625	1.16773		890	AATATGAATATATATTATAATATAATATTATCTTTCTCCTTTTTGTACTTTTTTTTTTTTTTTTTTTCTTTTTTCTTTTTTTTTCATTTTGTTTTAAATACTAATTTTTTTTTAATATGAATAAAATTTAAGCAGCAATTCGATAAAATAAAATAAAATAAATGAATTTATAAAAAAATATAATAATATAATAATATTTTTATATTTTTTTTATATATATTAAAAAAAAAAAAGAAAAAATATAATTTTTTTTTTAGAGTTTTATTAATAATATTTTAAAATCCAATCATAATTATTAAAACATTGATATATATATATATTATAATAATTTAACCGTATAAAAAAATATAAATATTTTATTATAAATATATTTTTGTTTTTGTATGATTCCTGTAAAAA…
PF3D7_1420600	pf14_0200	157.916	105.559	0.67615		482	ATATTATATTTTATTTTTTTTAATTTTTTCTATGATATTATTATTAACATTTATTATATATATTAATATATATTTATTTTATATATTTTATAAAAGCTATATAAAATAAATATATTCCTACATCATGAAAAAAAAAAATACCCAATAAATATTATTATATTAAATATATATATATATATTATTATATATTTCTGTTTTTATCATTTCATATAAAAGGTGTTAAAATAATATTTTATATATATATTTATTTTCATATGGATTAAAATATAAAAATAAAATAATTTTAATTTTATTCCTTATAAAACAAAATAAAAAATATAAATAAGCATTCTCATATTATATATATATATTATATATATATATATATTTATATCTGTTATAATAAAATATTTAATTTCT…
PF3D7_1421200	pf14_0205	170.538	636.337	0.439945		541	TATAAATATATTATGAATAAATATATAATTATATAATATGATTATTTAAAGTGACATTATTATGTAAGTTTTTATATGTATATATTATTAATATATATATATATATATTATATATATATATATAATATATTATAAATGAAATATATTTTTATATATATTAAGGGATACAATAATATTTATAAAATATTTATAAAATATTTATAAAATATATATAATATATATTATATATATATATTATAATATATATGTAAATATATATACTACAATATAATAACATGTGAGGGAAAAAAAAAAAAAAAAAAAAAAATAATAAGAACAAAATTGGATTTAAAAAATTTATAAGAACTTGAAAGAAAAAAAAAAAATATATATAATAATATTAATTAATAATAAATATAA…
PF3D7_1421100	pf14_0204	73.1957	19.8955	0.962269		1595	AAAAGTCAAAATGAAGTATTTTAAAAAAAAGAACTACAAATTTTTAAGGAAATAGTTAAAAATATATTTTTTTAAAAGGATTAAAAAAATATAAGAAAAAATAATAATATATAAATAAATAATGAAATATATAATGTATTATACATCACATATTATATATCATAAGTTCATTATATATTTAAAAAAGATAATTTATTTTTGAAATGTAAAAATATAAAATGAACTTTTTTTTTTTTTTTTTTTTTTTTTTTTCTCTTTTTACATTGATTTTTAATTATATATCAATGTAACATATTATGGAAGGGGGAAATAAACGTAATACTTATTAATTTTATATATATATATATATTTTTTTTTTGTTTAGTTTTGTATGATCATATATATATATATATATATATT…
PF3D7_0407300	pfd0360w	35.4659	38.8455	0.43408		533	CACATTATGCTATATACTCTGTAGTAATAATATTACCATGTTATTTATTTTTTTTATACCTTATTCAAAAAAAAAAAAAAAAAAAAAAAAAAAAAAAAAATAATGCTTACTATAAATATGGTCCAATCATAATAAAGTATATAAAATATATATATATATATATATATATATATATTTTTTTTTTTTTTTTTCCATTTATCCTTTTTTAAAAAAACCCTAAAAAAATTTGTTCTTCTATATTTATTTGTTTATATTTTTTTATATCACAAAATATAGTAATATCTATCATTTTTTATTATAATATTTTTTTCTTTATTTATTTTTAATGCAATCATAATTTATTTTATATGGAGTAATATTTTTTAAGTTGAAATTTTTTTTTTTTTTTTTTTTAATGCA…
PF3D7_0935800	pfi1730w	905.239	227.848	2.76323		799	TTTCACCGAACATTTATATGTTACATTTTAATTTTAATATATTTTTTTATTCCTTTTATTTGTGTTAAAAAAAAATTCATAATTATGTATATATACATATATATATATATATATATATATATATATATATATATATTTAATATACATATGCGTCTTGCCTTGCACACTTTTATGAAAAAAAAACATATATATATATATGTATATGATATAATATGTGTACTACATATTTTAATATCGATTAAATTATAAATAATTATTAATATTGTATTTTTTTAGCAATACATATAATCATGAAAAAAAAATATATTTTAATAACAATTTTGTATTAATTTTCAAGTAAAAAAAAAAATAATAAAATAAAAAAATAATTCTTATTAAGCAATAATTTTTAATGAGAAA…
PF3D7_1224000	pfl1155w	170.401	152.144	0.85792		344	AAATATATATAAAATATACATATTATTTTATTTATATATACACATAAAAATATATTATGAGAAAATCATATCATTTAGTAATATACATTTATATGTAGTAGTATTACTTTGTTATGTATGAGATAGAAAAGTTATTAATATGAAAAAAAAAAAAAAAAAAAATCTATACTTTGTTAAATCCTTTTGTTAATAAAAAAAATTAATTCAAATATTTTTGTTTTGTTTACTCTTTATTCCTTTTTTTTTTTTTTTTTTTTTTTGGTAATCTATAAATATATATCCAATATATATATATATATATATATATATATATATATATTATACATTTAACTTAAAAATAATATTTTTATATTATTTATACATGTGTTAATTTTTATATTTTTCATTTAATGGACTGGA…
PF3D7_0316100	pfc0701w	37.6611	44.4641	0.718137		589	TATTAATACATATTAGATATGATATATAAATTTGCATATTTAATTAATATATATATATATATATATATATATAGATATATATAGGAATAGATTTTAATTATTAAGCATAGAACACCTCAAGAGAAACTTCAAATAAGAACACGAAAAAAAATAAAACATATAAATAAATATACATATAATAATACATTATATGTATAAATATATATCTTTTGGGAAAAAAAAAAAAAAAAAAAAAAATTAAAACAACAAACTCTATAGGCTTATGGTAATAAATAAATAAATAAATAAATAAATAAATAAATAAATAAATATATATATGTATATTGTATATTATATATATAATACATGTATTAACAAAATGTTCTAGGGAACGACCAGTTCTAGGTTTTTGTTCTTTTT…
PF3D7_1320000	pf13_0116	242.979	65.1944	0.977858		1195	AATATATCATAATATTTTATTCGTAATTTTTGTTATAAAAAAATATATTTTTTATATTTCTACTGATAATTATATATAATATATAAAAATAAATTATACATATATATATAATATATATATATATTAATAAAACTTAATTTTATTTTTCTTCCATTTATTTATTTCTCTTTTGTTCTTATCCATTTAAGGAATGATTTTATTTGTATATTTTATATAAAATTATGAAAATTTTATATTATAAATTTTTAACATTTTATAAAAAAATGCATATTCGTTTTTATTATTATTATTAATATTATTATATATATATATTATATTTTAATTAAAAATGAAGAATACATCAAATTTATTTTTATATTCAAAACGGTATTGTACAAATTTTATAATTTAAAAAAGAAA…
PF3D7_1320200	pf13_0117	38.4843	20.9838	0.468674		574	AATAAATTTCTTTTTTTTTTTTCTTTTTTATCTACTCCCATTTTATAATATATATAATGTATATATATTACGATATATGGTTAAAAAAGAAAAAGAAAAAAATTATTATGAAGCAATAATTTATGATAATTTTGAAAAATATATCCATAAAAATAATAATTAAGCCTAAATTTTTGAAAGTAGCTATAATATGCCTTGCCAGAAAGACTTTTAATATTACATATATATATATATATATATATTAATTTATGTGTTAATTTTTTTTTGTGATGTAAAATAATTAAAGGTTTTCTCATTCTTCTATATTTATCTCATAAACACAAAATAGAGAAATCTAAGAGTTTCTTCCGTTTCCATGTCATATATGTTTTGTTTTATTTTATTTTATTATTATTTTTT…
PF3D7_0110800	pfa0525w	47.608	45.1689	0.366691		2185	CTTTAAATTATGGATGAGTGATTATAGAATATTATATTACACACAGAATAATAAAAAATAAATATATAAATATATTATATATATATATATATATGAGAAGATATATACAGAGGGCATTTGTAAAGGTAATCATTAAAAGTAAATGCAATCTTAATATTTATTTAATAATATATATTATATATTATTTATTATATATTATATATATATATATATATATGCTTTTTATATTTTAATATACTTATATAGTAAGAAAAAGGTATGAACATAAAATAAATATAAATATATAACTTATAAGGTTTCCAAAAAAAAAAAAAAAAAAAAATTAATAATAATAATAATATGCCTTTTTATAGTATTAAGTATTTATTTTTTCTCTTATAATAAATAAAATAAAGTAAA…
PF3D7_0825000	mal8p1.29	109.622	22.1682	0.419879		1010	ATATATATATAATATGAATATTATATATATATATACCAAAACTATTCATTTATTATTTTTTTTTTTTAATTCTGTTTTAATTGTATAATACGAAGCACTATATATGAGTTATATATATATATATATAATATATATTATAAAACAAAACATTAATAAAAAATATGAATAATATAATATTTATAAAATATATTTATTGAACTATAAAAAAATAATAATATAATTATATATTTAAATTTCCTTTAATTTTGTTATTGTAAAATATTTATATGAAGAAATATTCTTTTGCGTTAGCATGTTGTAAATTTTTTTATTATAAAAGATTACATTTTTAAAAATGTAAAAATAAAATAAAAAATATTACAATATATATATATTTATATATATATATATAAAATATTT…
PF3D7_0826900	mal8p1.20	36.1519	16.3657	0.692687		1277	TTTTTTTTTTTTTGAAAGAGGATTCATAAAAAAAGTGAAGGACTAAGAATTAATGTTATTACTATTATTTAAAAAAAAGAAAAAAAAAGAAAGCATATATTTATTTATATATAAATAATATAAAATATAAAATATATATATTATATATATATATATATATATAAACAATTTTATTTTACATATATATAAAATTATGATATTATTTTTCTCTTGTTGTTATATATAAGGGTTTGGATCATTCTTTTCTTTTATTTACAAATATTATTACATATATATATATATATATATATATATAATACATGTATTAATATGATTTTATATTAAAATAAAAATATATATATATATATATATATATATAATACATGTATTAATATGATTTTATATTAAAATAAAAAAAAA…
PF3D7_0826400	mal8p1.22	67.4333	74.5944	2.0274		419	ATTACCGTATGTATATAAATTTAACCGGTTTATGGGTGCACATTCTTCTTAAATAAAAATAACTAATGACATATTAACATTTTGAATAAGATAAAAAAAAAAAAAAGAAATTTAAATATTCTAACTATTTGTTAATAAAAAAGTTATATACGTATATAATTTATTTTGGTTCTTAATTTATACGTTATATATGTATGAATTATATTGTATGTAACTTGGGGAGAGTATTTTAAATTATACTTTTTTTTTTTTTTTTTTTTTTTTTTTTTTATAGTTTAATATGAATTCAGAATATATATATTATATATATATATATATATATATATTACGTATTATATATTATTTATTTCTTATAATTCAAACATTATACTTAAGACTTTATAACTTTTTTTGGTTTCA…
PF3D7_0826100	mal8p1.23	581.724	22.7112	0.46046		1385	TAATTTTTTTATATATGTGAGAAAAAAAGAAATATATATTTTAATATATATGAAACAATGTATTTTTTTTTTTTTTTTTTTTTTCATATAATTCTCACGACGTATAAACTTTATGAATTTAAAGGAAGTAGAAGAATTTTTATTATATATATATAAATATATTTAATATACCCCAATATATATATATTTATATATATATATATTTTATAATTTTTATATATTTTATTTTTATATAATAAATAAACAAAAAAGAATATATTATTATATATATATATATATATATATATATATATATATATATATAATTATATATATAATTGTTTTAAAATAGTAAAATAAATGTTAATCTTTATTTAATTAATATATTTATTTTTATATTTATAAAAATTATGTATGAAA…
PF3D7_0525000	pfe1245w	115.11	55.7433	1.66119		3164	AAACTTTATATGTATGTGTATATCTGTATGGATAATTATTATATATTTATTCTCTATGTATATATACATATATGTGGATAATAGCTTGCATATATATATATAACCATATATAAATTTACAAGGAATATATAGTTTTATATACCCAATAAATGTTGTATAAAAATATATATTAGTCATTTGTAAATTAATAAATATATATATATATATATATATATTTTTTTTTTTTTTTTTTTTCATATTTTTTTCATTAAAAAAAAAATTAATATATGTATATATATATATATATATATATATATATATATATTTATATATTGTTCTGTGTGTTTTTTTTTTTTTTTTTTTCTATTTTCCTTTCTACTCAATTATTATATATATATAGTATTATAATGTGTCCTATTA…
PF3D7_1001500	pf10_0019	101.802	371.539	1.9273		751	TTAATATATATATATAATATATATTTAATAAGATTGTATAAAATGCATAAAAAAAAAATATATATATATATATATATAATAAGCAAATAAATAATATGAATAAAATTTGAATATAAAAATTTAATTTAAAATTTTTTCAGAATAATTATTTTTTATTATATTTATTGTTTTTTTTTTTTTTTTTCCTTTTTACTTTTTCATTTCTTTATTTTTTTTTTTTTAAAGAATATATTTTTTATATATAGTTCTTTTAAATTTCGCATATTTCTTAAACTTGTATTTATATATATATATATATATATATATATGTAATATAGAACGGTTACCAACGAAATATATTTCGTTCCAATTTATATATTTATGAAGAAAGTATACATTTGTCCGCCGAAATAAAATTTC…
PF3D7_1001200	pf10_0016	334.354	1499.34	1.03363		801	TACAATATTATTACTACAATGAGTTTTTTAGATGCCTTTTTAAGAAAAAGTAAAATATACTATAAGAAATATTATATATATATATATTCAATAATAATAATAATAATAATTCTTATATTAAAATATCATATAATAATGTACTTTTTTATCATTAATAGAAAGAATTTAAAGTATATAATATAATTAAATTCTTATTTATGATTATATTGTGTTAATATATATATTCCGAGGAACGTTTTAATTATATTAATAATTTTAACTTAATTTAATATATATATATATATATACATATTTAATAAGTATTAAAAATATATAGTAGGTGTAAGAAAATATATAATGTTCATTTATATTTATTTTATATAGTAAAAATTGAACTTTATAATTAATGTATATTTTTTT…
PF3D7_1001300	pf10_0017	51.7926	65.8102	1.23543		253	AAAAAAAAAAAAAAATATATATATTAGGACTTCCTATAGTATTATATATATATATTTCTTATCTATGAAATCAAGAAAAAAAAAAAAAAAAACTTTATATATATATTTTTTTTAATGTGTAAGATGAGAACTTATCAGATTGTTATATATATATTAGGGCATTATTTATATATTTTATTATTATTTTAAATTGATTTATATATATATATATGTAAAGATATACCTTTCCAGTTTATGATCAATATTTCTAAGG
PF3D7_1001000	pf10_0013	42.8747	66.3695	1.14101		203	ATTTATTTATTCTAACACATAAAATGATAAAATATATACCCTATTAATAAATACATTAAAATCTAAAACTATAAAATATTACTCTAAAAAAATAAAAAAATTTTAATAAATAAAATTATATATTTTAAAATATCTCACATATTTTATTTCTTAGATTTTAATAAAAATTGCAAAAAATTTTATGTTAAATATATTTTTTCAAA
PF3D7_0501500	pfe0075c	478.687	415.167	5.13612		515	TTATTTGTGTTTTTCTAAATAAATTTATATTTTATATTTACCTTTTAATTATAATGATAATTTTAATATTTAATTAAAAAAAAAGGAAAAGAAAATTAAAGTATTATTTTTATGCATGTGAAGTGCAAAATAAAAAATAAAATAAAATAAACTCTCTTTTGAATGAATATATAATTTAAATATAAGTATATATACATATATATACATATAATATAATACACTGATTTTGTTTAAATGGTGTATATTTTTTCTTTATTATATTGTCTTTTTGTCTTTTTTTTTTTTTTTTTTTACTTACATTTTTTTGTTGTATTATATATATATATATATATATATATATATTTGTTTGTTCTATATTCCCTCATGTGCACATATATCGTTTCATATATATTTCATAGT…
PF3D7_0721800	mal7p1.117	52.9588	195.42	0.48413		575	AAATTTAAAAAGATAGGAAAAAAAAAAATTTAAAACGATTTACACCATTTTGAGGAGAGCACTATATCGGTCCTTTTGTAAACGTATAAAAGAGAAAAGAAGCAAAAGGCTAAAATGATTAAGAAAATAAATGGAATGTATAAAATGATATGTATATAATATATATTATATATTTTATGTATATACTTTTTTTTTTTTTTTTTTTTTTTTAATTTAAAAATAATAATTTGTATATTTTGTAAGATACATTTTTTTCTAAGAAATAAAAAAATTTTAATTATAATAAATGAATAATACTGAGTTCAAAATATACAATTGTGAATTTATAAAAGAAAAAAAATAAAATTGGCAATATATTTTTTTTTTTTTTTTTTTTTCATACTTGGTAAAAAAAAAAAA…
PF3D7_0721200	mal7p1.112	37.5239	13.4014	0.728649		349	TTAAAAAAAAAAAAAAAAAAACCAACGGGTCTCGTGCCCTAAAAAAAAAAATTATAATAAAAATAAAAAGATTACATATAAATGTATAATATATATACCCTTTATTTTTATGTATATATTATATTATAAAAATACTAATAATATTTTTGCCATTAAATATAATTTAAAACAATATTTTATAATTTACTTTTTTAAATATTATAAAAATTTTACATAATAAAAAAAATATATAATATATATATTTTTTTTTTTTTTATTTTATTTTTTTTTTTTTTTTTGTTATTTATTTATTATAATATATAAATATAATACTTGAAAAGGGTCTTACATTTGTTCACTTTTAATAAATATCTTTATCTTTATCTTTATCTTTATCTTTATCTTTATTTTATTTTATTT…
PF3D7_0721300	mal7p1.113	93.1581	35.154	0.678675		871	TTTAAATTTAAAAGATATTATTATATATTTCATATTTCATATTTCATATATCATATATCATATATCATATTTTGTATTATTTTTCAATTTTGTGATAATAATTATAATATAATATATATAATATATATATATATATATATATATATATGACATATATATTATATTTTATATATATATTATAATATAACGTCATTATATATAATTCAAAATTATATGTTGTAAATCACATGGGGGAAAATGATTAAGGATCAAAAGATTTTTTTCTCAATATTTCATATATAAATGGAAAGATAAATATAAAATAAAACATTATATAATATAATATATATATATATATATATATATTTATTTATTTATTTGTGTTTATATTTATCTATGTAGAAAAACTTATTTAAATTT…
PF3D7_0721100	pf07_0087	1151.58	1681.14	2.71933		840	TTTTTTCTCTTTTTAAAATAATATATTTATAAATATATATAATTAAAAACATGTACATATATATATATATATATATATATATATATATAACAATCCAATAAATAAGATAACACTTGAAATATGATCCTAAGGCTTATTAAATAACAAATAATCATATACATAGATATATATTGTATTATATATAATTATTTATTTTTATTTTTATTTATTCTTTTATTTTATCATTCTTATATTTTATTATTCTTATATTTTATTATTCTTTTATTTTTTTATTTTTCTAATAATTAATTTTTATTTTAAAAAAATAAAAAGATAGCTATTTTTTCTTATAAGAACACAAAGTGAGAAAGTGTAAAAGATAATATTATCAATTTTATATTAAAGGTAAAAATAAAACAA…
PF3D7_0416100	pfd0780w	79.0952	32.5361	0.518518		902	AAATATATATGTGCTAAATATAAATATTATATTATATATATATATATATATATATATATATATATATATATATGTATTTATATTTATATTTATATTTATTTATTTATTTATTCATATAAATATATTTTTAAGTGATTGTTAATCAATTCATATAAACTTTTTATCATTTTTATCACATTTTGTTTTCTTCTTCTTTTTTTTTTTTTTTTTTTTTTTTCTTTTTTGTAAAAGGTTGTAGATAAAGGTAAAATATTAATATTCCCTTTCATAAAAACTTATAATAATAATATATATAATATATATATTTACAAATCCTTGTGTGTATTATTTATTTTCTTTTTCTAATGTTTCATAGAGGAAAGTAAGTGTAATGTTATAACATGCTGCATATTATAATTG…
PF3D7_1353800	pf13_0282	409.196	592.179	1.57111		695	ATATTATTTATAATAAATTTTTTTTTCTTTAATAAATAATATTTTTTCGTAATACATTAATATATAATAAACTTATATTTATACATTTACTTTAGTGCTTATTTGAATAAATATAATATGCCATAATAAATATTTATATATGTATATATTTTTTTATTACTATTCCTTAATATATTATTATATATATAAAATAATATATATTATATATATATATATATATATAATATATGTATTAATAATATTAGTCAAATATTCTTTTATATTTATCTAATATATTTCCATTTTTGTTATCAACTAAAAATTTAACCATTTTTTTTTTTTTTTTCCCATTATTTATTATATATTATAATGATATCTCAATAAAACTTATATATATTATTGAAATAAGAATATATATAT…
PF3D7_1353600	pf13_0280	269.527	437.544	1.8518		811	ATATAATATTTAAATATATATTATATATACAATGTATATTTGTATGTAAATATCTTCCCATTTTATTATTATTATTTATTGATATATATGAATATATTTAATATATTCATATATATATATATAATATATTATATAACAATATATGTATATAATATAATTTATATATATATTAAATATCTTTTTTTTTTTTTTTTTTCTTTTTTAATTATATAGTAAAAATATCATAAATAATTTATAAAAATTTTAAATAATATAGAAAAAACAAAAAAAAAGGAAAACTGTTTTTAATTATATTTATTTTAAAACATTTTATATTTTTATATTTACATTTTTTTTTTTTTTTTTTAATATAAAATATTTTCACCATAACAAAATATTTTATGTTAATAGATTTATATT…
PF3D7_1354300	pf13_0286	164.845	54.7656	0.819932		772	ATTAATACTATTATTATTTATATTTAAATTTCTTTTTTTCCCCTTTTTTTTTTTTTTTTTTTTTTATATATTAAAAAACATGTAGGTGAAAATTTTTATATCATAAACATAAAAAAAAAGTTACATTTGTTACATTTGTTATATATATTATATATATATATATATATATATATATACAAAAATAAATAAATTTTTTTTTTTTTTTTTTTAATGAAGAAATTTTTATAGTATAGGTAAAATTATATTATAAAACATATATTGTTATATATATATATATATATTATATAAATTCTTTCAATATTTTATTTTTATAGAATGCTTTTTTATACATAAAAAATTAATTTTTAATTTCTTTTTTTTTTTTTTTTTTGGTATTTTATAATAAAAATATATTTGAAA…
PF3D7_1354500	pf13_0287	263.902	206.335	1.15312		979	TGATTATATTATTTTCTACATAATTGTTACATTTTAGTTAAAAATATAAATGTCAATTTTTTCCCCTTATTTTTTTAATAAAAAATCTCCAAAATATATGAATTATATAATTTTCATTATTTCATATTACCCTAACCCTTTTTTCTCCTTTTTTTTTTTTTTCTTCTGGTGATTCAGTATACTTTATATACATATTTATATATTTTTTTAAATTTAAATATATTATTAAAATAATGAAAAATATGTAAAAGGTTCGTGTAATTTTTTCATATAATTTTCTTTTCTTTTTCTTTTTTTTTTAATTATAGATATATGTCGAACGTTTTAAAAATTTTAATATATCTGTTATATATGAGCTTTTTTTTTTTTTTTTTTTTTTTTTTTTTTTTTTTTTATTAT…
PF3D7_1354200	pf13_0285	136.101	57.6212	0.971244		559	ATATTATATATATAATATATATATTTTTTAATAAATACTTATTTGTTATTATATAATTCATATATTAATAAAATATATTATATATATATAAATATATATATTTTTTGTAGTTATTTTATAAACTTCAAAATAAAAAAAATATATATAATGGATAATTTGTAAATAGTAATCTATACATATTATAATATATTAAAATTGTAATTACCCACACGAAATATGTATATATATATATATATATATATATATATATAATATAATATAATATAATATTACTTTTATAAAATATATATTTATATTTATAATTTTCATTTTTTTTTTTTTCTTTCATTTTGCTTTACTCTTTTCTACAATTATGTTATGTATATATTTTCTTAATTAAATATATATATATATATATAT…
PF3D7_0831200	mal8p1.204	52.8216	18.7311	1.08969		569	TTTATTCATCTTTTGATGTTGCATTATATATATATTATATATGCATATGCATATAATATATTTAAGTTCTGTTGATATTACATATATATATATATATATATATATATATAGGTCTTATTTTTATATAAGATTTGTATAAATATAAATTAAATGTTTTTTTTTTTTTTTTTTATACGATCTTTTCATTATATACTTTTTTATGAGAAAAAAAAAATAAATAAATAATAAGGATGATTTATATATTATGAAAAAATAAGGATATAATAAAAATAAATAATATAATATTATTCTCATTAAATATGTCCTTTTTTTTTTTTTTTTTTTTCTTATAATATTATAATAATGTTATAAATTTATAATACATACGTATATATATATATATGTTTGCATATTTATATA…
PF3D7_0831400	mal8p1.206	337.852	393.309	1.38638		743	TACAAATATAATTTAAGCTTGAGAAAAATGTAGTTCCATTTTTATTATGTTTTTTTATATATTTATACTTATAGATATAGATAAACCTAATATTAAATTGCTTAAATGATGTTATAAAAAATTATGCACATATAATAATATAATAGGATATAATATTAAATGCTTATAACATATTTTTACCTACTCATTAAATTTATAGTGAATTTTATACACCTTAAAACTATATTCTATTAATAAAATATTATAATAATATTTTATAAGAACTATATAAATTCCCATATATCTATACATATATGTATGTATATATATATATATATATATATATATATATTTATGGGAATTTATATAGATATAGATTCCTACAATACTTATATATTAATTTTGTTTCCAACTAAGTTA…
PF3D7_0805500	mal8p1.201	32.036	10.0112	0.518667		666	TTTTTTTTTTTTTTTTTTTTTCCTAGTTCTAAATCTATAAATTAAATATATGGAAAAAAAAAACCCAAAAAATAAAAATAAAAAATAAATATATTTAGTAATAATAAATTATTCCTATAAAAATAATATTATAAAATAATAAATATTTTAAAATAGGTTTAAATAATAATATAATGATTTATTATTGTAGTATGAATTTATAAGAGTTTAAAAAAAAAAAAAAAAAAAAAAAGGGTCTTCGTAAAAATGGTACAATATTTTTAAAGGAATTTATAAATTATATATAGCTAAAAATCTATTGATCCTTATATACATTTAAAAATATTAATAATATATCTATATCTATATATAATAATAATAATAATATATGGGATCATAATATGGAATAAGAATTTTTCC…
PF3D7_0805700	mal8p1.203	373.25	86.6009	1.51654		2189	AGAACATTATTTATTAAATATGTACATATTAACTATTATAAAGGAATAATAATTAATCAATTTAAAACGAATTTTTATTCGATCTTCAATTTTTTTTTTTATTTTTTAAAAAAAAAGTTCATATATATATATATATAATATGAGACTTTTCTTTACATTTCTGTCAATATGCTTGTACGAAATATTTCGTAATTTTGATCTTAAAAGAAATAATGAATATATTTTTATTGTTTTATTTTATTTTTTTTTTATTATTTTAAATTAGCTCTTTTGTTTTATTTATTAAATGTTCTTTTATTTTGGAAAAATTTTTAATCAATTGAATATTCACATTTTGCATGTTTCTCTTTATATATATATATATATATATGTGTATATATATATATATATATATAATAT…
PF3D7_0805600	mal8p1.202	161.483	212.478	0.951012		1110	TTTTATTATTAAATGGTAAAAATAGAATGCTTTGGAAAAATTCTTATTCCATATTATGATCCCATATATTATTATTATTATTATATATAGATATAGATATATTATTAATATTTTTAAATGTATATAAGGATCAATAGATTTTTAGCTATATATAATTTATAAATTCCTTTAAAAATATTGTACCATTTTTACGAAGACCCTTTTTTTTTTTTTTTTTTTTTTTAAACTCTTATAAATTCATACTACAATAATAAATCATTATATTATTATTTAAACCTATTTTAAAATATTTATTATTTTATAATATTATTTTTATAGGAATAATTTATTATTACTAAATATATTTATTTTTTATTTTTATTTTTTGGGTTTTTTTTTTCCATATATTTAATTTATAGA…
PF3D7_0933300	pfi1615w	45.7559	16.1226	0.326302		485	ATGTACGTGTGCATATAATAAAGAATTATAATTATTTTAATACATACATAATAATATGTATTAAAAAAAATATATGTATATATATTTGTGTGTGATTTGTTTAAATAAATAAATAAATAAATATATATATATATATATTTTATTTTTTATTTTTTTGTAATTTTTATACGTGTACCTCGCATACGGACATTAAAAATATAAGATATTGAGGTAATAGAATATGGTATACAAATAAAAATATGATATAATATGTAATAATATATATATATATTTATATATTTATATATTACCATATGATAACTCCTTATATGTACAGGTAACCTATGAAGTTTTGTTATGTTCATGCATATCACCGTAACATTATATATTTCATTATAATAGATATGATGTTTTTATAAG…
PF3D7_1213600	pfl0660w	36.7007	158.193	0.469652		562	ATTTAAATAGAAAATATATAAATTTTTTTTTTTTTTTTTTTTTTTTTTTTTTTTTTTTTTACTCTTTTATTTTGCTTTCTTACATATATATACAATATTTATTTATTAATTTATTCATTTTATTTTTGTATTTCATAAAATAAGGTTTCATATATCTTATATGTTATATAAAAAATGCTATATACATTAATAAAAAAAATTCTGAAAAAAAAAATATAAGAAAAAATTATACATACATAATATATATGTTTTATTTTATTTTATTTTATTATTTTAATATAATATTATTTGTTCTTTATAATTTTTATATATAAGGATTTTTAGTATTATTGTGTGTACTGGAATTTTTTTTTTTCTTTTCTTTTTTTTTTTTTTTTAATTTAATAATAGTATTAATAA…
PF3D7_0204900	pfb0220w	42.1887	41.5652	0.79919		318	ATTTTGAAAAAAAAAAAAAAAAAAAAAATAATAAAAAAAAAAATAAAAAATAAAAAAATAAAATAAGTTTTAGTAAATATTTGAAGCATGTGAAAATAATGAAAAAAATAAAATTAAGCTAATATATATATATATATTTTTTTTTTTTTTTTTTTTATTTATATTTATTTTTAAGTGCCATGTTTTTATAACGAGGGAAAAGGATAATATTTTCCTCATTTTATACATACCCGTAAATGCATATAATAATTGGCTTTAATAAAATTTTTTATTTTCTAAATAATTCCTTTAAATTAAACACGGGTTTATTCTTGTAGC
PF3D7_0412000	pfd0595w	137.611	61.4882	2.11368		741	ATAATACTTAACCACACAGGATTATATACTTTTTATATTATTTGTATAATGTAAAAGTATAGTCATGATATCACCAAAGTGTAAAATTTTTACTACACGATAAATAAAAAAAAAAATAAATAAATAATAAAAATATATTACATTGTATATATTATATATATATTATAATATATGCGTGATTTCACTTTTTTCATTTATAATAAATATTACATTTTACAATTTTAATATAACCATTTAAAAAAGAATTACCTATTTTTTTTTTTTTTTTTTTTTATATTTCTTATTTGTTATATTTTTTTTATTTTTTTATTTTTTTTTATTTTATTTTTCTTTCCGTATTTATAAATTACATATTTTACGTAAATAAAAAAGCCTTTTTTTACAGTGTATTAAAAATAA…
PF3D7_1426800	pf14_0247	142.824	23.4484	0.681368		499	AAAGAAAATGTACCAAAAATATATAATATATATCAAATATTTACATGTTTTTTTTTTTTTTTTTTTTTTTATTGCTTTGAAATGAATGATTTTAAAAATAAGGAAAAAAAAAAAAATAATAAAGTATATATAAAAAAGAATTGTTTAATAAATATAAAAAATATATATTTTGTTAATATTATTATATAAATATATTATATATTATTTATTATTTTTTTATTATGAACCATCATTCTTATATATATTTATATTTATATTTATATTCATTTATTTATTTTTTTTTCTCTATTATATAATATTTTTTGTTTTAAATACAAAATGAAAAAGAATCATGATAATTTTCAACTATTGTTGAACTTGAATTGATTATAGAATTTATATATATTATATTAAATATAT…
PF3D7_1426700	pf14_0246	240.578	70.8208	1.26104		2686	TTTATTAAATTTTATATTCCTTTTTTTTTTTTTCCTTTCTTCATTATTTCCTTTGTATATATATATATATATATATATGTATATTCTTTTTTTTATATATATTATATTATATTCATATTGTTCTACATATAAAATAAATAATAAAAAACATATTTATATTTTATTATAGAAATCACACGTTTATTTTTATTATTACATTATTTATTAAATTTTATAATATTATAAATCTATAACAAAAAAAAAAACGGGTGCTAAATTTTATTTTTTATTTATTTTATTTTATTATATTTTATTTTTCTTTCTTTTATATGTATCATTTATTAATAACCTTATAAACAAAAAAATATATAAATGTAATAAAAAAATGAAGTAAAAGGATACCTTTTTCTTATAAAAAAA…
PF3D7_1426200	pf14_0242	291.822	252.441	1.00065		742	AAAAGAGAAGGTACTAATATATTTATTAAATTTAATATGTTTAAAAATGTATTAATCGTAAACAAGTATATTTTTACAATATTATGCATATATATATATATATATATATATAATATATAGAAGGCTGAACGTATTTAAAAAAAAAAATATATATTATATTATATATATATATTTTATATAATACATATTTTTTATAATATATATCTTTTTATGGAGAGAAAAAATAATTAACCTAATTTTATATATTTAAAAAAAAAAAAAATTTGTAAAAAAATGACAAATTAATGAAAAAAAATATAAAATGAAAAATTAAGAAAAAAGAACAAACATTATGTGTTTCATGATATAAAGTTATGTTTTATTTTCATTGGTTTTTGTAAAATATAAATTAGATATTTT…
PF3D7_1426100	pf14_0241	367.83	789.336	1.19764		1079	TTATTATATATATTTATAAAAGAACATTATAGATATTTTATTATATATAATTAAATAAATGTCATATATATATATATATATATATATATTATATATATGTATATTATATATGTATATTTTATATATATATATTATTATATATATTAATATATATATAATAATATTATTTATTATATATGTTATATTGAAGAATTGACCTTTTCATCTAATAATTATATAAAATATAGAAAAAAGAAAAAAAAAAACATATATTAATGCTTATTCATAATATGATTATATTATAATATTATGCAGATTTAATAAATTTATATTATTATAAAAACATACAGGCTTGTAATTATACTATTTTTTTGTATATAAATAATAATATAATATTATAGCATAAAAAATAAAAATGAT…
PF3D7_1426000	pf14_0240	743.207	1704.6	0.695001		551	TTATATACGTAAAAATAAAAAATTTCATTTATTACTACATATTTATTAATGCCTATTATTTTTAATCATACATTTTCATAATATATATTATATATTATATATTTTATATATATATATATATGTAGAGAAGAAAAAAAATAAATAAATATAATATTATTTATATAATATAATCATATACATATATATAATATATTATAACATATTTACTATGCTCTTTTTTTTTTCTTTCTTTTTTTCCCCCTTTTGTTTATTCATTTATAATATTTTTATAAAACTATAAAAAAAAATAAAATAAAATAATATATATATAATAATATATATATAATAATATATATATAATAATATATATATATAATATTTGTATTTTTATAAACATTTATTTTATTATATATATAATAT…
PF3D7_0419800	pfd0960c	42.2573	63.9293	0.679302		840	GTTATATCCTGTAAAAAAGAAAATAATATAATGTTAGAAAAAATATGTGAATTAATTTTTTTCTTATTATTTTTATAAAAAACGAAGAATAATAAAAATAAAATAATAAAAAATAAAAGATATATTATTTATAAGGGCATAAGTAAATTCTACGCATATTAAAATAATACAAATATATAAAATATATATATATTATGTATATATATTATATATATAATGTATTTTTATTTTTATATTTATATTTATATTTATATTATTTTATTATTTTCTATTTCCTTTTATTTTTTTCCATATATTCTTCTATTCACCTTCCCAAAAAAAGAAAAAAAAATAAAGAAAAAAAAAATAAAAGAGTAAAAAAAATAAAGAAAAAAATAAAGAAAAAAATAAAGAAAAAAG…
PF3D7_1426900	pf14_0248	61.7395	284.514	0.921994		513	CACACAAAATGAAGTATGCATGTATATAAAATGTATATATATAAATATATATATAAATATATATATATATATATATATTTTTTTTTTTTTTTTTTATTTATTTTATTTTTTTTTGTTCCTAATTTTAGCGCATATTTTATATATATATATTATATTGGAAGTTTATGTATATACTACATAAAATAATATTTACACTTAATATTGTAATGGATAAAAAAATATGTTATATATTTTTATTATGCAATAACAAAATATATAATGAATGTAGCAAAGATATTTTCTGTACAGTTAATATAAATATTATAAATAAATAATAATGTATGCTATATATAAATTTTTTATTTTTTTAATATTTTTTAGATAGTATATATGTGTAATTTTTAATATTACAAAATATTA…
PF3D7_0413500	pfd0660w	215.402	257.043	2.13512		319	TGTTTATTATTTATATATATTTAAAATTATATTCCTTTAAAATATTATATTATTTTTAATTTTTTTATGTTCAGATGTGTTATATTTTTACACATTTTTTTTATTGATTTTTTTTTTTTTTTTTTTTTTTTTTTATGTAATAAATTGTTGTAAATTATTATTAAATTGGATTTCATAAATATACACATATATTACAAAATATATATATATTATATATATATATATATATATATATGATATATTTTTATTTATTTTTTTTTTATTTGTTAAAATAAAAAGTGTGTGAGAATATATATAAAAAAAAAAAATATGAGTAAAA
PF3D7_1445200	pf14_0429	73.8816	31.5599	0.485041		543	AATGTATTATATATAGTATTATGAATTATTTTTTATTATTTTTAGCAGGGGTTCACTTATTTTTTTTATAATTGAGCTAAATATTTATATATATTATATTAATATTTTATAATACATACATATTATATATAAAATATGTATATATATATATATATATATATAATAATATTTTATAGTACATACATATGTATAATATATATAATATTATGTATAATATATATTTATGATTTGTAATATTTAATATGTATAATATTTATAGAACAAAATCATACTATATAATATAAATAAATAAATAAATATATATATATATATATATATATATATATATATATTATATAGTGCATTGAAGAAGGGGATTTATTATTTTTATAGTATAAAAATAAAAAAATAATATATAAA…
PF3D7_1445100	pf14_0428	288.118	86.031	1.27918		744	ATATAATACATTACTCAAAACTTTATTATATATATATATATATATATATATATATATATAATATATATTGTATAAATATATATGCATATGTTTTTTATTTTTTTGTTATTTTTTATTTTTTTTTTTTTTTATCGATTCTGTTGTTTTCTGGAATATTTATTAGGAAAGAAGATATATGTTTTTATGAGATATTCATAATTATGATGTAATTATATACATACGATTTTCAAATAAATATAGATATATGGTATGATTAAATACATATTCTATATATACATATTATTTTTTTATTATCCTTCTTATTCAACTATTATTTTCTTAATGTTAACCTAATATATTTTTAATGAAAAAATAATTATATATATATATATATATATATATATATATATATTTATTTAT…
PF3D7_1444300	pf14_0421	298.339	359.878	2.96276		392	TATTATATATTCAGTTTATAATTGTGTACACTATTATAAATATTATTATTATATTATATATATATATATATATATATATATATATATATATATATATATACATATATATAATATATTTTTTTATTTCTATTTTCTTTTCTTTACTTTTTTTCTCTTTGTGAAAAAAGGAAAAAATTTGAAAATCATTTTGAATCGTAAAAATTAAATATTTCTAATTTTTTTTTTTTTCTTTTTTTTTTTTTTTTTGTTTGTTGTCAGAAAACAAAAAAAACTAATGATTTTTTTTATGTTTTAAAATATAATATCATTGTAACATAGCATAATATATAACATATTATAGTTTTAAGAAGTTTATATATATAATATTTATTTTGTTTTTTTTATTATATGTTATTTATT…
PF3D7_1444900	pf14_0426	36.0147	76.7905	0.571142		1308	AGATATAGTTCATATATATCATGAGTATATTTTGTATATATTATATATAAATACATAAATAATATTTTTATTTTCTATAAATCACATGAATATATATATTATATGTATATATATAGGTATTAGCTCTATATTTTTCAGAATGGTAAATAGTGATGAAAATGTAACTTCATTATGAACATTATGTTATCATGTAAAATATAAATTAATTATTATATTAAATAATATAACAAAAAATAAAGTAATATAATAAAATAAAATAATATAATAAAAAATAAAATAATATATGAAGAATTGGACATTAATAATTAAATAACATATTATATATATATATATATATATAATATATATTTATTTATTTTATATATTTACAAAATTTTGAAAATAAAATAAATGCATGTA…
PF3D7_1444800	pf14_0425	2439.6	1760.18	0.806231		1237	CTGAAAAATATAGAGCTAATACCTATATATATACATATAATATATATATTCATGTGATTTATAGAAAATAAAAATATTATTTATGTATTTATATATAATATATACAAAATATACTCATGATATATATGAACTATATCTCTTTTTATATATGCAATGTAATATTATTATTATATATCATATAATATATTAATATATTTAATAATAATATATATGATTATTACAATTGTTTTACTAATAAATACAATTAAATATAATAAAATATCATATTGTATAAAACATAATATATAAAAAAAATAATCCTTATATTTTTTTATATATTTTAGTGGATGTATTATATTATTATATATATAATAAAATATTATTTGCTGCATTTATAATAATAATAAAAAAAAAAAAAAA…
PF3D7_1124000	pf11_0251	113.532	84.2227	1.81954		1530	ATTTTGGATATAAGAAAAAAAATATATATATATAAAAAAATATATATATAAAAAAAAAATATATATATATATATGTATGTAAATATATTATATGTGTTTTATATAATAAAAAAAATAATAATTATATATTAATATTTTCGTGGTTATAAAAACATATAGTAGTTTTTATCATAATATAAATAAAAACTTATATATTATATATATATATATAATAATATATATATATAATATATTTTATTATAATATACATATATAATATATGAACTAATTATATGTTTATTCTTTTTTATATGCTTAAATACTCAATGTTTCTTTTTCTTTCCATCCATCATATTTTTTGTTTTATGTAATTAAGAATAGATTAGTACATTGTTTAGAAATATGTTTGTTTTTGTACAT…
PF3D7_0530200	pfe1510c	240.647	157.801	1.77888		1237	TACTATAATATATATTTATACTCTTATATTTTTATGATTTCATATAAATATATATATATATATATATATATATGTATCCATCAAGTTTCTTCATATTTTTAGGAATTTTTTTTCAAAAATTCTTTTTAATTATTCATATTTAAAATAAATACAAAAAGACCAATTTATTATTAATTTATTTAATATTATTTTATTTATTTATTTTTTTTTTTTCTAACGTATTTTATTATAAGAATATACATACATTATTCAAAAATATATAATGTACACAAATATAAAAGAATTATATATATCTGAAAAAAGAACATATTGTAAAACTTGCGATAAAATGTATTATATATATATATATATATATATATATATATATATATGTTATATGACCGATATATATATTAAATA…
PF3D7_0409300	pfd0460c	55.84	19.0385	0.414412		952	ATTTTTTAATATATTTTATAAATATATATAAAAAATTATAACATGGAAAAAAATGTTCTTCATAAATTTTTTAATAACCCATATTTAGTACCTTTTTATATGATGATAATAAATATATATTAATATATATGCATATAATGATTTATATATATAAATTAGGTGTCAATAAATATATATATATATATATATATAATGTTATACATATAATATGTTTTTTGTGCTGGTATAGAATGATCACAAGTTTATATATATTATATATTACTTATATTATTATGGGCTCTCCGACTAAATAAATAAATAAATATATATATATATATATATATATATAATAATATATATATGATGTTATATATATATTATGAGCATATATGGTTTAATAACAACATATTTGAAATATTT…
PF3D7_1226300	pfl1270w	349.789	417.409	0.874028		1887	ATTTTTGTTATTTTTTATTTCTGCATAATATGATAAAAAGACGATTATATTTTCTCCTATTAAAAAAAAAAATGAAAAAATATAAAAACACCTTTTTCTTTTTCTCTCTAAAGAAAAAATATAATTTTTAATAAATTTCTAAAATATATCTTTTCTGTTTTAAATTATAAAAAATATTTATTTTTATAATATTATTATAAACATATTATATAATATATATAATAAATAAATAAATATATATATATATATATATATATATATAAATATATTTTTATAAAAATGAACGACAATATAATTTTAAAAACCTTTAATAAAAAAAAAATATATAAATAACATGAAATGTTTTTTTATTATATTATTATGTTTTATATTTATAAAGTATACTTATAAATATAAAAT…
PF3D7_0308100	pfc0345w	118.197	23.3961	0.883385		484	TATATTATATATATATATATATATATATTTTTTTTTTTTATGTGCATCATTTATATATATCTTCCCTCGTACCTGATTTTGTTGTATTTTATTCCATATAATTTTTTTCTGTATACAATACAAAAAAAAAAAAAAAAAAAATATATATTATATAAAAAAATAAAGATAAAAATATATTATTTTGTTAAAGAAAATATATATAATATAAATAAAATAAATTACACTTGTCCATTTTTATGAATGTTTATATGTTTATATATATGTATATATTTGTAAATATATGTTGCATAATATATACAATTTAGACAACAAAAAAAAAAAAAAAAAAAAAAAATTAAATAACAAGATATAAATGCTTACATATATATATATATATATATATATATATATATATTTTCA…
PF3D7_1230500	pfl1470c	38.5529	26.4242	0.875544		530	ATATTTATAATAAATATTTTATTTTTAAGAAAAGAAAAAAAAAATTTCCTCTTTATAATATATTTTCTTTAAATAAAAATTATTTAAAAATATTAAAATAAACAGAAGGTAATATTTTAAAAGAGAAAATATTATATCGAATGTAATTTTTTATATGCTCATATGGTATATAGAAATTTTTTTTTTTTTTTTTTGTTAAATTAAATTATAATTAGAAAAGGCAATATATCTTTTTATTAACTGAAAATTGTGTTTAAAAAAAAAAGAAAAAATTATATAATATAAATATATATAAATATATATATATATTTATTTATTTGCCTTATTTTTATTTCTTTTTCTTGTAAGGGAAGAATGTTTTAAATTCATATAAAATAAAATACAACATTGTAATAAGAT…
PF3D7_1229500	pfl1425w	603.744	382.358	1.07421		778	AAATAAAATAAACTTGATAAATAAACATTTCTCAATATATATAATATATATATAGAAAAGTATTAAAAAATAAATCATTTGATGTTATATATATTATTATTATAAATATATATTATATATATATAATATATATATATATGTATTATATTATATATGTATATATTATATATATAATATATTTTATTTTTTATATATGTAAATTTTTTTTAAAATTAAATACAAATTCTGGTTTCATTCACATTTCATTGTATTTATATATTATTATTTAATTTGTAATTTTTTATTATAACTCTTTTTTCATTACTTTTCAAGAATATAATACCTTTGATATATTATATATATATATATATATAATATATATTATATTTTATATATATATATATATAATACATAATATTT…
PF3D7_0628100	pff1365c	458.588	14.9256	0.82697		1006	TTTAACTATTTGAATTATATATTTTTTCTTCCATTTATTTCAAATTATTCTTAGGTTTGTATTTATGAATGTTATTAAATTTATAGTTTTATATAAAATGTTATTCAATATAATATATATATATATAATATGTATAAAAAAAGAATAATTATTCTTATGGTGCACTGAATATACATGTTGCACAATGTTACACACACAATATATATCGTTAATTATACACACATAAAATTAAACTTTTTTTTTAATATAATGCAATAAATAAAATATTTCTTTAATATGCATGACATGTTCTCAAATAATAGCAATATAATCAACATCATGTTGTATAACAATGTGAATAATTATATGTTACTTTTTTTGTATTATTTAATGTTGTATAAACTTATAATAGAATATATG…
PF3D7_0403400	pfd0160w	51.5182	4.60148	0.305272		849	TAACCTACTTGAAAAAATAAAAATAATTAAATAGAAAATTATATATAATATTTTATTATATATCAACATAAAATATATATTTTATATATATGTATATAATTATATATGTTATATTATTTAAATTATTGCTTACTATCAAAAATACAATATTTTAAATATTTTTATAATTCAAAAAAAATAAAAAAAAATACAGTTTTGTATGATTTCTTTCATATAATAATTCATTTTATTCTTATATATTATTTTTTATTTGATTTTTTTTCATGTCATTATTAATTCTATTTTATCGTTTTATTTTTTTATTTGTTTTGTTTTGGTTTAAAATTATATTATTTCCAATAATATCACAAGATATTTATTATATATATTTATATATTTCCTCATATGATGAACTTTATT…
PF3D7_0904100	pfi0200c	168	40.8064	1.17227		646	TTTTTTTTATTTTATAAATATTAATTAAAATATAAAGGTATCGTATTCTGAAATGGTTATAATATATTATTACATATACATATATTTATGAATATGAGTATTTATATTATATATTTTGATTGTATATATTTATATATATATATATATATATATATATATTATTTTTTAATTATATATGAAATACATAGGTCATTAATGACTTTACACTTATAAATTTGTTCTCTGATTTTAAGTCATTGAACATTTATATATATAATAATTATTTTTTATACATTCATATCATTTTTCTTATGAAGTTATAAATATTTTTGAATTTTAAAAGTTCTTTTGAATTTATTATATATATATATATATTTTTAATATAATTTTTTTTTTTTTTTTTTTGTTTATTTGTTGGGT…
PF3D7_0521000	pfe1055c	44.1781	29.3152	0.729763		301	TTGTTTATTATTTAATTTTTGTTTAACTTATTATTCTGTGAAAAATATATGCGTAACATTACATGAACGAAGGTTAATATTAAAAGGATTTTTTTCGTGGTCATTACTTTTACTATATAATATAATTATAGAAGGATGGATTATAATAATAAAATATAATATAATAATATAATATTATATATATATATATTTTTTTTTCTTTGCTTGTTTGTTTGTTTTTACATTTTTTCATTTATCATTTTAAAATAAAGAATATATTTTTCTACCGTACATAATAAAATATATATATATATATATATATATTTATATTTATAAAATAAG
PF3D7_1036000	pf10_0352	111.406	95.3815	2.92798		614	TGTGAAATTGTCTTTATATAGAATAAAAAAAAGTTGGTAAAAATTCTTTTCTTTCTTTTCGTTCATGCTGTACTTAATTGCTCTAATTTTAATAAATTTTTTCTTTTCCATGCTATTAAAAAATATTAATCCTTTTGGTGGTTAACTATGGAGAAAAAAAAAAAAAAAAAAAAAAAAAAAAGTACAGACGTCAAAAAAAAAAATAAAAAAATAAAATAAATAAAAAATAAATAAAAAGAACACTTCTTATTTATGTACTTAATTCCCAACGGAAATGTAAAAGAATAAACATAAAGAGTTTGTCCTTTTTTTTTTTTTTTTTTTTTTTTTTTTAATTTTTTTCTTTTTAAAATTCTATTAATTTTCCAAAGTTGTTAACTTTTCCAGGTGAAAATTTTA…
PF3D7_0316500	pfc0720w	113.189	84.7224	1.07465		1220	ATTATAGTCTTTATTTGTGAGCATTTATAATATTTAGATGACCAAAGTATAAATAAATAAATATATTTATATATATTATATATATATTATATATATATATATATATATATATATATAATATGACAGACATATTGTTCATTTATTTAAATTAGAACGATTACGAATGCTATAAATATTAATTGTCAAAATTCATAAAAGAGGAAAAAAGAAACATCTTGATATTTAATTCCAAGTATAAAATGGAAAATTTATATTTGTGTATATTATTTATGAAAATGTGAGGAATGTTACATAAAAGAAATGACATATGACGCACATTATATAACCCATAAAAAAAAAAAATATATATATATATTATATATATATATGTATATGTGTAAATGTTTTTTAAACGTATTC…
PF3D7_0317600	pfc0775w	469.083	1075.88	0.874559		566	CCCTTATGGGCTCTATACATTTCATATATAAAATATAAATATTAAGATATTAATTTATTACTATTTAAATAATATATATAAATAAAAGCCCCCTATTATTAGAAATATTTATATATATATAATAAAATATTATTATACTTAAAAATTTTTAGTGTCATATTAATCTTATTATATAATAATATATATATATTATAAAATATATACGTAATATTAATATATTGCATATATATATTGTAAATATTATTGTATTTTTCATCATTTGTTCAATCGTAATGTTTTTTTTTTTTTCTTTTCTTTTTTTCCCTATTAATTTTTTTTATTAATAATTTTTCCATTAAATATTCGTCATATAAAAAAAAAAAAAAAATAAAAATATATGTATTATATATAAAAATAAAT…
PF3D7_0306500	pfc0280c	87.4643	102.899	1.61353		341	ATATATATATATATAATATATATGTGTATTTTTTTTTTTTTTTTTCTTCTTTTTCCTTTCAAATTGGATTTATTTTTTTATGTTCAACGTTTTAAGATTTAATAATTTGAATATATACATATATTAACAAAATATAGCACACATAAATATATATTTATGTAAAAATATGCATTTGGCATAATATACATATATACATATATATATATATATATATATATATATATATATATATATATATATATTTATTTATATATAATTTATTTTTTATTTTTTTCCTTGTGTGTGTATCTTATCAAATGTTTACAGAAAATTTCTTCGCCCTATTTTAAAAAAAAAAAAAA
PF3D7_1468700	pf14_0655	2359.89	2057.45	1.72081		1826	TATAAAAAAATTATATATACATATATATATTATATATATATATATATTAATTATTGTATTTTATAATTAATAAATAAGTAAATAATGTAATATATATTATTTATATATATATATATTAATATATTATTATTATAAGGTTGAACAAAAAAATTATTATTTATGTAAATGTATATATTTTTATTTTTTATTTATTTTTAACCCCATAATTTTACTTATTATTTTATCATTATAGTATAATATCTTAAAATTACAATTATAAAATTAGTTTATAATATATTTATGTATATATATATAAAATAAATAGTTCTAATGTATTTATTTTATATATAGTTAGTATTGTTTTTTTTTTTTTTTTTTTTTTTTTTTCCATATGTATAGTATACCTATTGACGTTAACAT…
PF3D7_0411900	pfd0590c	242.568	43.1232	0.731155		1249	ATATTTATTTATTTATTTATTTACATGCCTTTATATTTTATTTTATTATTTTTGTCCTTGTTCATATGTGTACCTATTTTTAATTTTAATTTACCATTTTCTTAAAATTACACATTTTTTTTTTTTTTTTTTTTCTTTAAGAATATAAATAATATCTTTATATATCCACCTTACTGTGTTGTCTCAATTTTAACCCCTCATAAATATATTAATCATAAAAAAAAATAAAGAAATATACACATACATATAATATATATATATATAACATATATATATTATAACGGTAAATTAATAAAAAAAAAAAAATTATATTAAAAAATATATACTACTTCAGATTCGTTTTTTTATTTTAAAAGAATATAACATTACAATTGAATAGAATTATAAATTAAAAAAAAA…
PF3D7_0923200	pfi1140w	37.0437	16.1551	0.307557		986	TTAATTAATTAATAACAATATACTGAAAAAAAAAAAAAACTTTCTCAAATGAGAAAAGTGAAGAGAATGGAATATTACTAAAATTATACATATATATATATATATATATATATATATGTAATGTATATATTTATTCATATATATTATTATAGTATAAATCAAAGAGGAATTGTAATATAATGTTTATAAATATTACCACATAAAAAAAAATAATAAATTAATAAATAAATATACATATATACATATATATATATATATATATATATATATGTTTGACTTGTTTTATGGCCCTACCTTTGCATTAGTTTAAAACAGTCATAGTGAGTTGGGCTGGAATATGCTAGGAAGACGCATTTTTTATACATACCATTATTATTTTTGGATTCATATTTTAAATGC…
PF3D7_0612900	pff0625w	230.494	114.617	1.1108		941	ATATAAATTTTCAGATACGTCGAAATGATATAAATATTATATTACAAAAATATACATATTTAAATTTACAACTCTAAGAATATACATATATATATATATATATATATATATATTTTATACCTTTATAATACAAATATTATATATAATAATATATATATAATATATATGAAATACATACATAAATATATACTATTACTTCAAATGTTATAAAAAACAAAAATATTTAACTCTATATATATATATATATATATATATATATATATGGAATATCCTTAACTATATATTATATTTTAATAATATTATTGTAGGAACCCAATACAATACAATACAATATTATATTATTTATATTATATTATATATTAATATAATAAATAAATAAATATTTATTATATAATAACT…
PF3D7_0918300	pfi0895c	428.472	469.302	4.26175		619	TATATATATATATTTATATATATTAATATTATTATTGTGCTTAACATTAAAATTGAATTATATATATATATATATATATATATATATATATATTTTTATTAAATATAAAATTTTATTATACAGAAAAAATTTTATATAATAATAAATAAACGTATATATTTTTAATATATTATTTTGCTAATATTTTTATGAATATACTCCATTTGTGAATAATATATATATTATAATATAATTATATATATTTATATACTTAATTTTTTTTTTTCTTTTAATAAAGAAATATTTTATTTATAATATATATAATATATATGTATTTATTACCATTTTATTATATGATTTATTGTTTCGTAAATAATATATATGTTATGGGGATAATATTAAAATTTCATTAATTTAGGG…
PF3D7_0913600	pfi0665w	90.0711	25.0337	0.806446		367	ATATGAGTAAAGAATTTTTTACGGTTATTTTATTTTATTTTATTCTTATATGATAATATCTCAATATTTTACAACATTTTTTCATATTATTAGTTACATAAAATATGTACGTATAATTTTTTTATTATTTTAATTAAGTATATATTTTATCATATACGTATATATATGCGTTTTGTCATTTTGCCATTTTGTCATTTTTTTTTTTTTTTTTTTTTTTTTGTTCATTCCTGAAATGGGACTAAACACATAAATATATATATATATATATATATATATATATATATATATATATATATATATGTGTGTATATATGTATGTTTTTATTTATTTATTTATTGTATATATTTAAGAAATTGCAAAATATATATACCACACACACATACCTCTATTTGTACTA
PF3D7_0919600	pfi0960w	56.4574	40.7929	0.749042		223	TCCTAATCTCACATAAAAAAAAATATAAATTAAAACTTTTTTTAATTTTGCTTATTCGATAAAATGATAACACAATAAATAAATAAATCTATATATCTATATCTATATATATATATTTTTTTATTTTTATTCATTTATTTGTTCGTTCATTTATGTGAGACCCCATTTAAAAATGTGAAACACAGCGCTATTTTTTTTTTTTTTTTTTTTTTTTTTTTTTTTTTTTTTTCTTCTTTTACTTTATAGCAAAATA
PF3D7_0516800	pfe0840c	192.97	28.5586	0.941249		3597	TTTTTTTTTTTTTTATATTATATATATTATCTTTTTCTTTTATGTAAACATATTTTTTTTTATGTATTTCTTAATAAATTATATGATATATGAAAAGAAAAAAAATAATGAGATAACAATAATGTTTAAAAAGTAATTAATTTTTACTAATTTCTTTTTTTTCTTTTTTTTTTTGTATATAAAATATTCTTACTAATTTTTGCACTATTTGTGAAATTATGTTTACGTAATATACACTCTTAAGATATATATATATAAATATATATATATATATATATATGTTTTTTTTTTTTTTTTTTTTATGAAAAGTAATATATATATTATATTATATATTTAAGGATAAAATTATTAAATGTGTATATATTTTATGCATTACATATATATATTATATATATATAT…
PF3D7_0921900	pfi1075w	116.756	167.513	1.1701		349	ATTTCATTTTGTTTTATTTTTCTCCTGGTAAAATATTATGTTGCATTCTATTAATAAAGAAAAAAAAAAAAAAAAAAAAAGTTCATAAAAAATTTATTATATATTTTTAAATAATCATTGATTAATCTTATAAATAAGAAATATATAATAAATATATAAATTGTTTTTAATAATAATTAAAGAAAATTAATTCGTAAGGAAAGAGATATATAATATTAATTATAATGTATTAACATATCAATGAACAGAAATTAGAAAAAAAAAAAAAAAAAAAAAAAAATATATATTATATATATATATATATAAAGAACATATTTTATTTGTATTTATTACATATACATATTAATTTAGAGAGTATATAAAAGCAAA
PF3D7_1323200	pf13_0130	39.2389	121.86	0.618258		542	TATGTATATATTTATATGTTTATTTTTTATTTTTTTGATAATTTATTTTGTGTGCTCAATGAATAAAATTATATATATATATAATATATATATATATATATATATATATATATTTTTTTATTATTTTTTTTTTTTTTTATAATACATATAAATTTTTATGGATGGGAAAAAAATATTGTATTTATAATAAAAATATAATAAAATAAAAAAAAAAATATATATATATATAAATGTAAAATAAATAAATATATTTATATATTATATATTCCATTTGTATGTATTATTATATATATATATATATATAATATATATATATATTTTTTTTTATTTTTATATATTATTATTTTTAAATATTATATTTATATATATATATATATAAAGTAAAAAATAAAATTCTCA…
PF3D7_0920800	pfi1020c	218.352	147.237	2.07744		724	TTATTTCGTTCTTATCATTTCTATAATATATTTCAAGATAAAAAAAAAAAAAAAATATACGTTATAAATAAAAAATATAAAGTAAAAAAGCACATTATTTTTTTACAACATTTTTTAAGTTAATATAATATTTTCTATATATATATATATTAATTCTTTTTTTTTTTTTTTTTTTTTTTTCTCCTTCTCTTGATTTATTAGTATGGATATTTTAAATTAAAATACATATGAACAAACCATAATATATTTATTATTATTATTACGTAAATAAATAAATAAATAAATAAATAAATAGTTATTTAAATTATCTTATAGATCTAAAAAAAAAATATATATTTATAAATATATGTAATAAACATAACATTAATCCACTTCATTATTTTATCTTTCTATGCATAT…
PF3D7_1323400	pf13_0132	567.798	1085.66	0.901212		864	AAAAAAAAAGAAAACTACATATTTATATATATATATGATATATATATATTAATATTTGGGATAATATATACAAATATATTTATAAAAAAATAAAATTATATTCTTATATTATAATTAATATTTCAAATAATTCTTAATTTATATTTATTTAATAAATGTATTCTTTCTTTCTTTTTTTCTTTTTTTTTTTTTTTTTTTTTTTTTTTTTTTTTTTTTTTTTTTTGTTTTCCCTTTTTTTTTTTTTTTTTTTTTTTTTTTTCTCACAATAATTATCCTCTCATGGATAAAACCCCTCCACCCACCTCTTTGAATGAGGCATATATTAAATATATTATATATTATATATATATATATTATATTATATAGATATTTATTTTATTGATTCACTAATATATTATA…
PF3D7_1323500	pf13_0133	245.998	142.773	1.20008		1714	AATTTATTTTTTTTTATTGTTCTGGTTTATTTATATATTCTTATAAATATTATTATATATGTATTATATTTAAAGTTATTGGGGGCTACTTCTTCTTCCTCCTTCTTTTTTCTTTTTACCGAGAAATATATAGTGACGGTGATATAATTAAAAAAAAAAAAATATACATATATATATATAATATAATATATAATATTTTTATTGTTTGTAAATTATTATATTATTAACACGTTTATAATATATTAGTGAATCAATAAAATAAATATCTATATAATATAATATATATATATATAATATATAATATATTTAATATATGCCTCATTCAAAGAGGTGGGTGGAGGGGTTTTATCCATGAGAGGATAATTATTGTGAGAAAAAAAAAAAAAAAAAAAAAAAAAA…
PF3D7_1323600	pf13_0134	141.178	116.966	2.06936		466	TCAAAATATATTTTAAAGCTTTATAGTATGAATATAATATACAACTTAAGAAATTTATTAATGGAGCATTAAAAAATAAATAAAGATGAGAACTATACAAAAATTTTATACATATGGAAAATGTTCACAAAAATAAATAAACAAAAAAAAAAAATATATATATATATATATATATATTTATATATTTAATTGTTTATTTATATGAAAATTTTAATTATTATTACTCTATTTTTTTTTTTTTGATATAAAAAGAACAATTTGGAAATGTAATACATAGCGGAAATAATTTTGACCTTGTTCTTCATATTTTTTTGTTTTAAGAGTTTATATTTGCATAATTTCCTCTAATATATATATATATATATATATATATATATAATATTTATATATTAACATTTT…
PF3D7_1323800	pf13_0135	36.4263	9.53319	0.522591		353	TATAATATATTAATCCCTTTTATGTTACATATAACATATATTTATATACGTATTCTCAGAAAAGATTTTTAAACAAATAAAAACTTGCCGCCATCTTATTATCCACATTTATATTTACATAATTATTATTTTGTTAAAATTTTGAAATATAATTTTTTTCTTTTTTAAAAATGAGCTAGTATTAAACAGGAGGGGGAAAAATAAAATAAAATAAAATAAAATAAAAAAAAAAATATATATATGTATATATATGTACATATATATATATATATATATAATATATATATAAAATTTTGTATGATAAACATTTAAATTAGCTTTATCAATGTATTTATATTTTTGTGTTTTAATCG
PF3D7_1323900	pf13_0136	49.323	45.6272	0.894829		219	ATGTTTTATGTTACGTATATATTTAATCATAGCCTGTTGTATGATATCCAATTTGTAATCTTTAATTTTAATTTTAATCTTAATTTTTTTAAACATTCAAATATAATTACATAAAATATATAAATAAAGATATGTATATTATAATTTTATAGATATTATTATTTTTTTTTTTTTTATATAATTAAATATTTTAGTGTATAAACTGTATAATATATTATTATATATATATATATATATATATATATATTTATTTATTTATTTATTTATTTATTTATTTTATTTTATTTTTTTTTTTTTTGTTGGTGATTTTTTAAAAAAA
PF3D7_1324000	pf13_0137	37.3181	9.34121	0.378896		1452	ATATCTTTTTTTCTTTCATATATCATCTTTTGGTAATGTGCATGAAGAAAAATAATATAATATAATATATAGTATGTATGTATATATATATATATTATATTTATTATTTCGATAATTTAAAGTATTAGTAGAGCATTTTTTTTTGTTCACTTTTAACTTCATCCATCACCAATTTTTATAACAAGAAATAATTAACAAAGTGAATGCTTTAAAAAAAAAAAAAAAAAAAAAAAAAAAAAAAAATTAAATCGATAATTAAGGGATGATAAATAATTCATATGTGCTGTTTACACATAAATATATATATATATATATATATATATAAATATAATCATAAAAAATAAAAAAAAAAAATCCTTAAAAATTAGATTTATAAAACTATATGAACAATACTTATAT…
PF3D7_0103200	pfa0160c	676.734	539.23	4.28853		828	TTCCTGCTATACCCAATGTTTATTAGAAGGTATTAAATTAATTATGCCGTAAATTTATGAACCTAGTGCAGAAATTAAAAAGATGAAAAGATTGTTCCTTCTTTTTATGTGAATATTTAAAAAAAAAAAATTAATTTAATTTAATTTTATTTAATTTTTTTGATTTTTTCTATATATTTCTTTGTATATATCCTTTTATTATATATTTAAGAATTTAATGTAATTCGCAATTTTTTTTTTTTCCCCCTAACATGTTATTATAATTTAATCGAATAATTTTATATATTTTAAATAATAAAATAAAAATAGTTCTTTATTATATATATATAATATATATAATATATAATATACATTTTATTATTATTTATAAGTCACATATTTATAAGGCTTTTTGCTTTA…
PF3D7_1228400	pfl1375w	57.6236	15.1482	0.893739		543	TATGACAAAATTTAATATATTACTACACATATAAAATAAATTTAATATTTTTATAGAATAATTATTTATGCATATAATTTATTGTAATACTATTATTAATAATATATATATATATATATAATATTATATATGTATAACTTTTTATTTGTTTTTATATTTTTTGATTGATTTTTTTTTTTTTTTTTTCATTATAACCTTTAAATAAAATATTATATAATTTTGAATGAAAAAAAAAAAAAAAAAAAAAAGAACATCATTATAATATAATAATAAATGATGGATGAATAAATAAATACATATAATATTAAACGAAGAATATCTATCTCTCTCCATATATATATATATATATAATTATATAGGTTTTGTTATAATTATACTTATATATATATAATATATATA…
PF3D7_1015800	pf10_0154	419.143	437.519	2.52128		1221	CTTTTATATATTATAGGAATACATGATATTATAATTTTTTATATTTAAACATATTTAATATTATTATAAGGTTTACTTTGCTTTTATAAAAGAATAATTATTATTTATAGTATTTTCGAAAAAATATGTAAACTTATATATATGAGCGAATGTATCTTCACATACGATAATATTTAAAGAGAGAATTTATTGTATACATAATATATATATATATATATATAATATATTTCTTTTTTTTTTCTAATCATATATTATATATGAATTATTTATAATACTTTTTTTCCCCCCTTTTCTTTTATATTATTATACATTTTTAAGCGCAACTAAAGTAATCTTAATTTTACCCTTATTTTTATATTCATTTTATTTTGATATATTATTTATTTTTAATTTTATTAT…
PF3D7_1111500	pf11_0121	58.584	172.306	1.35666		462	CATAAATATATTATATATATGTATATATTAAATTATATATATATATATATATATATATATAAAAGAAGAAATATGTTTATCAAAGTTTATATTAATGAAGAAAAAGATATTTAATTTTTTATTATTTTATGTATCCTAATATATATATATATATATAATATATATTATATGCCTTATGTATAATGCCTTAATAATATTACTTAAAATTTACACATGAAATAAAGGATTATTATTATTCTATAGTAAATTTTCAAAAAAATAAAAATAAATAAATCAATATAAATATAAATATATATATATATATATATATATATATATATAAGTAGGAAAAAATAAATAATTGAAATTAAATAAGCGCAAAGTTAAAATAATATATTTAAATATATTCTTAATTTTTAT…
PF3D7_1111700	pf11_0123	46.6476	19.8501	0.615293		190	ATAGTATAGTATACATGTATGAATGCTATGGTATATAAATATTATATATGTACATTTTTTTTTTTTTTTTTTTTTTTTTTTTTTTTAATCAAATAAACATTTTAACTTTAATTTGTTAAAAGAAGAAATATACATATATATATATTTATATGTTTGTTTACTTTTTTATAAATAATATCATTTTTAATACTTAACAAGAAACAACATATTATGTATATGTATATATATAAATATATATTTATTTATTTATTTATATATATGTATAATATTAGTACCACATTTATAACAGT
PF3D7_1466100	pf14_0630	128.144	48.9099	2.70148		460	TTTAAATGTGTATGTATTATGTAAAATTGTAATAAATATATAATTAATTTGGGGTATATTTTATAATGAATTATTTGCCTTCCTATTTTACTTTATTTCATTTTAATTATTTGTTTTAAATAAAATTATTTTGTGTAAAATATATATTCATAAAATGTAGCTAGAAGCTGAAATTATTATATTATATTATATTACAACATTTTTCTTTTAAAAAAATAAAATAAAATAAGCAATAAAAAAACATGCATATTATTATCAACATAAATAAATTTATATATAAACACAAATATTATTGTTTCGTATTATTAGCTTTAATTTATTACTTTTTATTACATTTTGTTCTTGTTTTTTTTTTCTTTTTTTTATCATGAAAAAAGCATTTAAAAATATTTTTATAAT…
PF3D7_1466800	pf14_0636	71.5493	26.9083	1.14844		432	TAACAAATAATTTTTTTTTCTTTTCACAAATATTCTATAAATATATATAAACATAATAAAAATATATTTATTTTTTTTTTTAATTATTAATTTTTTTTTTTTATTTATTTTTTTTTTTATTATTATTTTTTTTTTTTTTTATTCTTAATATGAAAAATATTTAAAAAAAAAATATTTCAAAGATAACATTAAAAATGTAATCTAGATTTAAACAAATATCTTTTTTTTTCACAACATCAAAAAGTAAAATTAACAAAATAATAAAACATAAAAACTTTTATATATATATATATGTATATATAATAATATATATATTATTGGTTAATTTTTTTTTTTTTATACGTTAATTTTATATTTCTATACTAATAATATTACATTTTATACTTCTTTTATATTTAT…
PF3D7_0209800	pfb0445c	900.917	680.451	0.804701		1286	GCTTTTTTAAAATATTAACATGAATATATTTAAAGAAAGGACTATATATATATATATATATATATATATATATGTATAATGTATAAAATAAAAGATATTTTTGAAAAAAATAAAAAACGGGACATCAGCTGCAATATGATATAATGCGAAAAAAAAAAAAAAAAAAATATATAAAGCAATAAAAAACAGGATAATATATGATAATATTTACCTACATGTTTTATATTTACATAATTTTTACAAAAAATAAAATATAATAAAATTATAAGATAACCATCATTTTTTTATAAAATATAATATTTCATAAAATAAATACAAAATTTTTTTAATTATATAAATAATGTAAAATATAAATAAAAAGTATGCCCATATATAAAAAAAATATATATATATATATAT…
PF3D7_1414300	pf14_0141	1932.86	3168.62	1.60099		942	ATTATATAAAAAGAAATATATATATATATATATATATATATTATTCCTTTTTTGGTGTATACCTGTAGAAATAAAATATTATATATATTATATATATATATATATATATTATAATATGCATTATAATCATATAATTAAATTAATTAGTATATACATAATAAAATCAATATACATATTTTTTATATTATTAGAAAAATTATACTTAATATATTTTTATATTTTTTATAATATATTATAAAAAAATATTTAGTTCATTCCATATAAAAACTAAAAAAACACTCACAAATTTTACATATGTGAAAAGTATATATATATAATATATTACATATATAATATATTATAATATATATTAATATATGTATAATATTTTTATATTAAAATAAATAAATCAATTTTTTC…
PF3D7_1003000	pf10_0034	35.3973	9.40168	0.94044		1070	GTTAAAAATTATAGATAATATATAATTTTTATTTTTTCCCCAAGATTATTTTAATCATTATTATAAATATATATATGAATGTAAATATAAATGTGTAAATATATACATACAATTTTTTTTTTTTTTATTTATATTTATTTGATGTATTATTCATACATATTTCTTTAAAAAATAATTATATATGTATAATAAAATTTTCTCATATTATTATATAGTTTTAATAATTTTTTAAATAATAATATATACACATATTATATATATATATATTATATATATATGTGTCTTATTCATTTGTCATTTGTCCTATTGTATACATATAATATTTATGTTTCCTTTTGCAACAATACATTTGAATAACTTTCATATATACAAATATATAATAATATTATTCCGTCGCTT…
PF3D7_1003300	pf10_0036	81.016	198.083	1.96049		476	TTTTTTATTTTTTTTTTCTGAAGAGATATATAATTAAAAACGGTACATAGTTAAATATGATATATATATATTATATATATATATATATATATATATATATGTATATATATATGTATATAATATTATTTATGTACGTATAAAATTACAGTTATAGGAGAAAATATTATATTAAAAAAAAGAATTTTTTTTTTTTATATATATATGAAAAAAAAAAAAAAAAAAATTTAAAAGAACAAGTTAAAATTTTGGAGAAACCTTTTGGTCATTAAAAATTAAATGATTTATTTATAATACAATAACTTATGTGTATAAAAAAAAAAAAAAAAAAAAAGAAGAAATAATAAATAATAAATAAATTAATAAATAAATAAATAAATAAATAAATACAATTGTATAATA…
PF3D7_1002700	pf10_0031	105.712	39.1091	1.20295		547	ATAAAAAAAACATGATATTGCATACATATATAAAAATATATGTATATATGAAATACAGAAATGTAAAATAAGTACAAAATGTTTTAAATGGAACATGTATTTTTTTTTTTTTTTTTTCCAATTTGTTCAAAATTATATACATATAATAAGAAATATTAAATAAATATATTATAAATATATATATATATTATATATTTTTTAATTTAATATCATTTGAATAAAATGTAAAACTTAATGTTTTGTACATATTCTTCTTTATTTTTTCTCATTTTTATTTTTTATCTTAATGTTTATTTAGCTGCTCTGATTTTTTAAATATTATGCTAATTAAAAGAAAATAAACATTTTATAGTTTTTTTTAAAAATATTAACCATTTTATTGTTACATATTTTTATAAA…
PF3D7_1003500	pf10_0038	377.709	1230.32	1.12409		2618	ATAATATATTTTTCTAATTTTTTTTTTTTTTATAACACTCTTAGTAATTATTCTTATTTTATAAATAAAAAAATATATATGTATATAATAAAAATATATCAAATAAAAAAATTCTCCTTTTTCTACAATTTTTATAACATACCATAAAATGAAATAATAATATAAATAAATTATATATATATATATATATATAATACATAAACTTTTTTATATGAATTTTTTTTTTTTTTTTTTTTTTTTTTTTTTTATGAACAAAAAATAATTTTGTATAGAATATTTTTAAATTATATTTTGTATATGGCGGTAATATCAAGTGTTAATGCATTATTATTTTTTATTTAATTTTTTTTTTTTTTTGTTTGTTTGTTTTCTGTCCAACGATAAATACAGCATGTTATT…
PF3D7_1003600	pf10_0039	529.382	665.053	6.09843		956	AGCTATATATACATTTTAACACAATGTCGTTTTTGTGTGTACAATTATATATGAAGAGAAAAATAAAAGAATGAACAAATTACACTTAATTTTATTTATTAAACATATTTATTTATTTATATTATTATTATTATCCTTAATTTGTGTATAATTGATTATAAAATACTAATAATATGCACATAAATAAAAAAATAAAATAAAATAAAATAAAAAAAAAAAAGTAAAATAGTTTTTACATGAACTGTTCATAATAATATATACAACCATTGTGTCGATAAGCTAATTTTTCTTTTTTATCTTTTTGTTTATTATTATTTTTTTTTCTTTTTGTCATTTTCTATTACCATGATATATATATAATATAATATATATATATTATATACATATTAATTAATAATA…
PF3D7_0207000	pfb0310c	332.776	432.739	1.35888		805	AAAAAAAATCATGCATCTTTTTATGTTCATTATTATAAAAATGTGGCAATTTATTAAAAAAATTGATAAATGAATTTTTTTTTTTTTTTTTTTTTTATTTTATTTTATCATTTAATTTTTTTAATTACTCTTGAACGTGCTTTAATGTATAACTCATTTATATACAATCTTATCAAAAGAAAAAAAATTCATTTAATTTGGTGTAATTGTGTAAAGTTTAATAAAATATATATTATATATATAATATATATTTATATAATATAATTATTATTTGTTTAATTATTTCCAATGAATACCAAATTAAAAAATATATATCTAAGTATGTAATTATATATATTATATACATATAACTATCATAATATTATATTATATATATTATATATATATTAATTTGTATAT…
PF3D7_0105700	pfa0280w	95.3533	10.6445	0.604505		905	CACACACTTAAAATATGTATATATATGTATAAGATATAAATATGGTACATAATATATGTGTAAAAAAATAACTAAAATAAATAAGAACATTTATTTAAAATTTTTATGTGCAGCTGTTAAATATATATTTAATATATACTTAAATGTAAAACGATTTATATTCATTAAAAAAATTTTTTTTTTTTTTTTTTTATTTATTTTCAGCATTCTTATCGTCAAAATATTTGTAGAAAAATTAATTCATAACAAAAAATATTAATCAAGTAGAATAGGTATGGAAATAAAATATTTTACATAATGTATCCTTTACATAAATAAAAATTTATTTGAGTTATATATTTTCATTATTGCTTAAGAACATTTTTTTTTTTTATTACCCAATTTATATGCTTAATCATA…
PF3D7_0934500	pfi1670c	303.896	461.848	1.34023		893	TATTTTTTTTTTTTTTTTTTGTCATATTATATATATTCTCCTTAAAAAAAAAATAAAATAATTAAAAATACAGCAAATAAATAAATATAATATATAAATATATTTTTTTTATATGTATTCATGAACGCATACAAAAAAAAAAAAAAAAAAAAAAAAAAGATGTGAAAAACAATTAATTTTTTAAATATTATAAAATAAAATACCAGAAGAAAGAAAAATAAGTTGAAATGGAATATCGTATAAAAAGTGAATCACATTGAACTATATAACATATATATCATAAATATATTGTAATATTAATTATATAAAATAAAATAAAATAAATTATGTTAATGAATAATATATATATATATATATAATTATGTACAAAAATAATTTAAAAGTCTATGGAAATATACA…
PF3D7_0604500	pff0220w	430.599	51.1826	0.921166		2049	GTAACATTTTTATTTCAAAAAAAATTACACTTTTTCATTTTTTTTTAAATTCATAAAAATATATTTTATTATAATAAATTTATTTTTTCTTTGATTATATGATTTCAATAAAATTATATGTAACAAAATAAAAAGAATATAAAATAAATATAACACAACACATTTTTATTTTATTTAAAGAAATGTATATATAATATATATATATAAATCCATATTAAAAAATAACCTTTTATTACGTATATTTATTATATACATATATATATATATAATACAATATTATTTTTTTTTTTTTTTAACTCATATAATATATTTTTATGCAAATATTATACCAGAAAAATTATACATACTGATGAAGAGCCCTTTAAGAAAAAAAAATATATATAATTATATAATATATAT…
PF3D7_0505700	pfe0280c	110.034	42.1746	0.981579		736	TATATAATTATTGTATGATATGATTAATTCTCTTTATCATTTCATTATTTTTTTTTTTTTTTTTAATATATGTACATATATATCTGTACGTATATGTAAATATTAAAAGTTTAAGATCTACATATCTTTAAATAAAGGTTGATTTTTTTGGTTTTCTTTTTTAATTTTTAAAAAGAAGAAAAAGAAAAAAAAAAAAATATAAGATATGAGAGGTGTCAAATGTAAAAAAATAAATAAATAAATAAAAAAAAAAAAAAAAAAAAAAATATATATATATATATATATAATATAATATAATATAATATAATATAATATAATATAATATAATATAATATAATATAATATAATATTATATACATGTATTTGCCAGTTTATATATTTTATTTTATTTTATTATTT…
PF3D7_1030500	pf10_0298	306.983	271.186	1.0374		683	CCATATTATATTATATCATCCGTTTAGAATTTTTTTCTTTAAATATATATATATATATATATATATATATATATATATATAAATGAATAAATTATATATATAATTACATATTTATATTTGTTTATACATTTTTAAATATTAAGCTAGAATAATATAAATCACACTTAAAAAGAAAAGAAATATTAACCTTTCACAAAAAAAAAAAAAAAAAAAAAATATATATATAATACATATATAATAATATATTATATACATATATATATTATATATATATATATATATATATATATATATATATACATATAATGTATTATTATGATCATTACATTTTTGAAAATATTTAAAATTTTTAATATTTTAAGAATAAAATAATAATAATAACATTTAGTTTATTTTTTC…
PF3D7_1030600	pf10_0299	76.4198	43.7435	0.793149		627	AGAATATATTTTTATTTTGTTTTATTTTGTTTTGTTTTATTTTGTTTTATTTTTTCTCATTATAATATATATCCTTTAGCTACATTTGCTATTATATAATGATTTTAAAGGTTAATAAAAAAGAGAAAAATGCATTACTATAATACAAAATATGTGACAATATTATACAAAAAAGAATGATAAAACAATTTAACATATTTTACAATTATATATACATAGTGTAAAATATTTTTATATTTTTATAATTTTATAATTTTATAATTTTTTTATAATTTCTTATATTTTACCTCTTAAGGCATGTTCGAATGAACTGTAGATTTTAAAATATACATACATATTATATATATATATATATATATATATATTAATAACATTTTATACTATACATATATATGACGA…
PF3D7_1029800	pf10_0291	32.5162	25.7248	0.304528		932	AATATATATATATATTATTCCTTTTACTTGATTTAATTATATTTTTTGGTGTGTGTATATCTTTTACTATTTCAATAAATTAATATATATATATATATATATATATATATATGTATGTGTGTGTGTGTGTCAACAAATTATTTGAATGTATTCTTTCCTTATATGAAAGGTATATAAGAATAATAAATTATCTCAAAATTAAAAAGGAAAGAAACATATTATTATGGACAACAACAAAAAAAAAAAAATAAAATAAAATAAAATAAAATATACATATATATATATATATATAATGACCTTTTCATCTAATAAAATTAAAAATTTTTCTTTTTTTCTTTTTTCTTTTTTTTTTTTTTTTTTTTTTTCTTTTCTTTTAATGAATTTTATTTTCCTACTTAA…
PF3D7_1029900	pf10_0292	89.9339	18.7323	0.559863		2016	TATTTTATTTATTGTATAATATTATTTATTTTTTTTATCAACTTCATTATTATTTTTTTGTTTCTTATAAAAATAGATTTATAATTATATTTTCTATTTTGTGTATTTTTTTTTTTTTTTTGTTTGTTTCTTTTTTTTTTGTTTGCTTTTTTTTTTTGATTTTTTTTGAAACATTAATATATATATATATATATATATATATATATGTATATATTAATGTTTGTATTTATTTTTTCTTTTTTCTGAAATAATGTTATATTTCAGTATTTAAGAAAAATAGGAGTTTGTTATATATATATATGTATATATATATATGTTCATATCTTTTAATTGGTATATATGGTTGTATATATATATATATATATATATATATATCAATTTATTTATTTAATTTTTTTT…
PF3D7_1030100	pf10_0294	130.339	34.0934	0.709797		651	TGGGGTATTACATTATATGTTATATAAATATATATATATATATATATATATTATATATATTTCACTTTATATGTCGTGCCACAATTTATTCATTCAAAAGAAAAAAAAATAAAATAATAACATATTGGAATCCTTTTTTTTTTTTTTTTTTTTTTTTTTTTATTAAATTATAATCTTCAAAAGGTACATTTTTAAATTTAATTCTTTGTCCTTCTCACGGCGATCTTATTTTTTCCTTATATATAATATAAATAAACATAAATTTTTTTGAAGCTCATACATATAATATATATATATATATTTATAATATATATTTATTTCTTTTCTTCAGCATAAACATATATATATTATCAATGTTATTATTCAAAAGAATTTGTTTTGATTATAGCATGAATAAAA…
PF3D7_1030200	pf10_0295	77.5174	59.4915	1.81229		340	AAATAAATATGTGATTTTATAAATATATATATATATATATATATATATATATATATTTATTTATTTATTTATTTATTTATTTATTTATATGTTTATATTGATATATTAGTACATTTCATTAATTAAAAATTAAACAAATACATAGCACATAAAATATATTTTTATATATAACCATGTACCATTATATATATATATATTAATGTAAATATATTTATATAAATGTACATACAGCACATTTATATATTATTCTATTAAAATAAAAATATATATATATATATATATATATATAAATACATATGTATATTTATTTATTTATTTACTTTTAAATAAAAAAGGCAAA
PF3D7_1030300	pf10_0296	34.5741	10.6842	0.44531		3351	ATAATTTTAAAAAAGAAAAAAATTCTTTATATAAAACTTAATTATATTATTATTACATATATATTAAATATAATATATTATATTTATATATATGTTATTTTTATTTTATATATGTACGAACAAACAAACAAACGAAAAAAAAAAAAAAAAAAAAAAAAAAAAAAATTTATTTATTGATTAAAAATTATAATATGTTTATTTATATATATAAAAATCAAAAAAAAAAAAAAAAAAAAAAAAATTATAATATGAATAATAATAATTATATAAAATAAATATAAAATTTTTTTTTTTTTTTTTTTTTATTTTTACTTTTAATTTAAATTTTATTTTGATTTGATATATTTATTATATTTATTTATTTTTTATTTTAATCATAAAGAAATATAATAAAAACTT…
PF3D7_0725100	mal7p1.138	103.242	22.6707	0.26688		978	ATTTTTTTGTCAAGTTAAAAAATATTAAAAATAAATAAAATTCATTATAATATTTATATAAAATAATATATCAATATTATATTATATAATGAATGAAAAATGTAAATTAATTAATTATATATATTTCTTTTTTTCCTTTTTTCATTTTAAAAATGAAGATAAATTATCAAGTTGATATTATTTAGTATATTTAATTAATAACCCTTTAATAAGTAGTATTTTTTTTTTTTTTATTAATCTTTCCATGACTAATTAAAATTGTTATATATATATATATATAATATATATTATATATTTTATATTTTTTTTATATGTTTTTTATTTATTTATTTATTTTATATATTTCCTATAATTAAATGAATATATATGTTATTATTATTAAATAAATAAATATATATA…
PF3D7_0724600	mal7p1.132	66.6787	11.169	0.80986		628	TTTGCTTTTTTATTCATATTTGTAACACATATATATTTTATTTTTCCATGTGTGTATTTTTATGAATACTTTATGAGAAATTGTAAACATGTGAAAATAATAGTGTAATATAAAAGTTAAATAAAATATATATTTTTTATACATTTGAAAAAGAGAAAAAATAACAAAATTAATAAAGTTGGCTTATAATATAAACATAAATTAATAAATAAATAAATAAATATATTATATATATTACATATTATATATATATATATATTTTATTTATTTATTTATTTATTTATTTATTTTTGACACATATATATAATTATTTATTTAGAACATTATGGTAATACAAAAGAATATAATAATATATATTTTTATAAAGTAATAATTTTTGAAATATTAATAAATTTCCTA…
PF3D7_0724800	mal7p1.137	39.7877	32.5595	0.873592		513	GTTAAATAATATATATAATTATAGTACAGAAAATTAAAAAAGAAAAAAAAAAATAGCTATATTCTACAAATAATTTTTTTTTTTTTTTTTTTGTTTAATCTTAATATTATTTCAGTGAGATAATTTTTTTTTAATTAATGAGAACTATAAAAGTATAAATTTATAATGATCACTATTTAAAATTTATTACTTTTTATAAGTATTTAATTTTTTGTTCTTTATATAAATATTAAAAATATTCCAGTCTTGGTTTTGAATTTTTTTTTTTTTATAGTATTCAATTAAAATTTTCATTTTTTTGCCACATAAATATGTTTAAATTAACATAATATATATAAATACATATTATAATATTTTGTTTCGTAGTATTTTATAAATATTTTCGTTTTATTATATTTG…
PF3D7_1316900	mal13p1.88	97.7543	34.5788	0.42661		3806	TATTTTTATTTTATCTTTAGAATTAGAAAATATAATGTGACAAATTAAAATGCAATTTACAAAATAAAAATTAAAAAAAAAAAAAAAAAAAAGTAATATATATATATATATATATATATATATATTTATTTATTTTATATGTTTATATTATACATTTACAAATAAATATATACATATTTTAATAACCATAACATCATTTCAAGTATTTATAATTATATCTTATTTTATTTTATATAAATTCTTTAATGAAAAGAAAAAAATATATATTTAATATGTAGATGGATTTTAATATATAAAAATAAATAAAAAAGAAAGCAAAAAATATATATATTGTATATAAATATTGATGTGCAAAAATATAAAACATAAATAAATAAATAAATATATTTATATATATAT…
PF3D7_1315500	mal13p1.81	67.9135	135.286	1.26983		481	ATATAATATAATATAATATATCTTTATTTTATTTCTCTTCTGCAAATATTTGCAAAGTATAAGCACTTATTATAGTAAAATTATCTACAAATTTATATTTATATAATATATTATATATATATATATATAATATATATTATTTCACTTTTTTTTTTTCTTTTTTTTTTTTTAAATATTTATAAATTAAGGTTAATTTTTTTTTTTTTTTTTTTTTAATGTATAATTTACATAATTTAATATATATATATATATTTTTAATATTATATATATTTATATATATATATAATTATAAAAATATAAATAATTATTTATTATACCTTTTTATTGTTATAAAGTATTAATACCCAATCGAAAAAATATATATATATTTATATCTATAAATATTTATTCATTTTATTT…
PF3D7_1315900	mal13p1.83	429.982	117.835	1.26707		753	TATAAATTAAAAAAAAAAAAAATAATAATAATATATATATTATAATAAAATAATAAATAAGGAAAAATTACTCCATTATTAAAATTCCTTTATTTTTAAAATGTTAAAAAAAAGAGTTTAATATATAAAATCCATTAATATATATATGAAAAAATAGTATAATTTAAAAAAAAAAAAAAAAAAGGAAAAAAATATAAAATAATAATAATATTATTTATATATAATAAAATATATGAATAATATATATTATATATATATATATATTTATATATAAATTTTTTAAATTAGAGAAGAAGTTTATAAATAATTTTGCTACAAATATTTTATTATATATATATATTTTTATTTTTTAAATATGAATAATAAATGAGTGAGCGTTTATATAAATATATAGAGAGG…
PF3D7_1315600	mal13p1.82	131.299	226.378	1.81797		670	CTAGAATAAGTATGTAAGAGATAAATATGTATGTATATTTTGAAATAGATTTATAATTAATATATATTAAATAATATATATATATTATATATATATTATATATATATTATATATATATTTATATTTATAGTATCATAATATAAATGCCTTATATATATATATATATAAATACATATTTACTTAAAAATTTTATTTTTTTGTTGTATGTTTTATATAATATAAATACATATAGCTACATTTATTATAATATTTCATCATATGGATATCTTGAAAAGAAAATACACCCTTTAAGTTTTATATACATATAAATATATTATATATATTATATATATATATATATATATATATATATATATATATGTATGCATTACAATATACTTTTGATTTTTAAAAAGCATT…
PF3D7_1423800	pf14_0229	97.6857	22.7387	0.614505		655	TTTTCTATTCTTTGTTTTTATTTCTTGCTTGTATATATATATAATATAATATTATAATATATATAAAAATATTATTTTAAGTTCCTATCACCCATCCACAAAATTACTATTTATATATTATATATATATATAAAATATAAAAATATAAGAATATAAAAATATACGTTTATGTATCTATATAATAAGTATAAATGTAAAATAAATATTTTTATTTCTTTATGAGAACTAACCTCTTACTTCTTATAATTTATGAATAACAAAAAGTAGAAGAAGAAGAAGAAGGAAAAGAAAGTAAAGCTGTTGTACTATTATATATATTTTATAAATATTATAATATATATATAATATATATATATATATATATATATATATATTTTTTTTTTTTTTTTTTTTTTTTTT…
PF3D7_1423700	pf14_0228	521.768	112.79	0.893502		2056	AAAAAAAAAAAAAGGAACGAACGAATGAAGGAAGGAAGAAAATCTAAACATACATACATATATATATATATATATATATATATATAATATGTTAGGTATGAGAAAGAAGAATTATATTATTTATGATAATTATTAAAACCTTATTCCTGTTATATATTTATGAAAAGACAATTAATCCCATATATATTCTTTTTCTTTATTCAATACATATTATATATATATATATATATATAAAACATTCAATATTTATAAAAATGAATATACATTTTTTGGTATAATAATTATTTTTTCCTCTTCATATAAAAAAAAAAAAAGAAATATCTATAGTATAATGTATTATATTTTTTTTTTTTTATTTCCTTAATATGTTGAAAATAAATATATAATTATAATTAAATT…
PF3D7_1423000	pf14_0221	124.92	88.3449	0.788167		369	ATTATTTATTTTTCTATGGACACAAAAAAAAAAATGAATATATATTAGGGACAGGATATAATATACATAAACAATATGGTATTTAGAAAAAATAAAAATATATTTGTCTTATAACCTTATTCATAATAATAATAATTATTATTATTATAATAATTATAATTATTATTATAATTATTATTATTATTTTTTTTTTCTTTCTTAATTCTTTATAATAAACTCTAATAATTTTTTTCTTTTATCCATATACAGAGAATTGTAAAATAAGAACAGAAAAAAAAAAAAAAAAAAAAATACCCCTTTACAAAGATATGATTTTTATAGTTATATAATTTTTTATATATTATAGGTAAAAAATATATATATATATATATATATATATATATATATATATATATAATA…
PF3D7_0517300	pfe0865c	464.967	548.958	0.887471		1822	TAATAAATAGAGTTAAAAACCAAAGAATAAAAAAAGGTTTACAGTTAAATCATATATATTACAATATATTTTATATATTATAATATACAATATATATATATATATATATATATATAATATAAGAATGAATTTTTTTTTTATTCATATATATATATTTTGTTAAATTAAACATATAAATCTATATATACATATATATTTATTTTATTCTTTTATTTTATAATTAATAAAATATTATTCATATAAATCTTCAAACGAAAGCAAACATTATATAATATATATTACAATAATTACTTTCATATAATACATATATAATAAAATATATTATATATATAAATATATATATATTATATAATATATATATATATATAATATAAACATGAAATAACATTCAATAATAAA…
PF3D7_0109000	pfa0440w	268.018	428.829	5.03507		321	AGCTATTTTTTTTTATTATTTGTTTTCTTTTTTTTTCTGTATATTTAATAAATTACATTCTATATACATATATATATATATATATATATATATATATATATATATTAATACGTATAAATTTTTTATTTTAAAAATATAGATTTTATGTATATATATTATATATATATATATATATATATATATATATATATGTATATGTACATATATATACACATATATATATACATATTTATAATATTATAATTAATATACACACGCTTATATATATATATATATATTTATATTTATAATTAAAAAAAAAAAAAAAAAGAAAAAAAAAAAAATTTGTTTGTTTTTTTTTTTCTTTGCTAAAAACAATATAAATTATTGTTTTTCCTTTAG
PF3D7_1250700	pfl2435w	85.132	175.892	1.40773		977	TTCATATTCAGTTCATGTATGTATTTATTATTATTATTTATTTATTTTTAGTTATTTTGTTATAATATGTATGTTATACAAAATATAACATACATATATATCTTATTATATATACATTTTCACTACTATTTTAAATATGTATTTTTTATTTATGATGAATACATGTTAAATTTGGACTTATAGTCTTATTTTATTTTTTCTTTTTATTACAAAAATATAAAAATAAATAAATAAATATATATATATATATATATATATAATATATATATATTATATATATATTATATATATATATTTTTTATCATTTTTTTTATAAATATGAGAAAGAAAAAAAAAAAAAAAAAAAAACATATAATACAAAATAATAATTTCAATATATTTTACAAAACTATTTATATA…
PF3D7_1338700	mal13p1.194	249.496	137.161	0.988423		1063	AAAAAATTATAAATAAAAAAAATTAATTACATAAATTTATATAATCATATATTATATATATATAAATACATTTAGGAAATAAAATAATAATTATTTTTGATTTTCTTTTAATATATTTCTCTGTCATAATTTTTTATGTTTATGTTTTATACATTTCTTTCTTTCACTCTTTTTTCCTTTTTTCTTTCTGTTTTTTTTTCTTTTTTTTTTTTTTTTTTGTAAAAAGAGACTATTTTATATATAATTGTAATATATTGAATTTTCCAGTATTTTTTTTTTTTTTTTTTTTTTTTTTTCCATTTAAAACATATATATATGGGTTAAAATATACCCTGGAAAATAAAAAAACATTTCTTGGTATTCAAGAATGAAAAAAAAAAATATATAAATTTTTAATAT…
PF3D7_1338900	mal13p1.196	59.4758	21.6591	0.37018		317	TATATATATAATAATGTCCCTTTATTTTTCAGCTTATTTTGAAATGTAAAAATATAATATTTATTATTTTATTTAAACGTATTAATTTTTGAATATTAATATTTACATAATATAATATTTCCTAAAACAATCAAGTTTTTTTTTGTTATATATATATATATATATATATATATATATATATATATATGAATAAATTTTTTTACGTGTGTTTTTATATTTTTATATTTTTATATTTTTATAATTTTTATGTTTTTATGTTAAATATGTGTACATAACTATGATCCTCTTTTGAATGGTACGCCTATTATAATATATATATATATATATATATATATATATATATATAATGTACGAATAGAAAAAAAAAAAAAAAAAAA
PF3D7_1338600	mal13p1.193	66.1299	23.728	0.43768		602	TAATTCTTATTCTGTTATTCTTAATTTTTGTACACATTTTTATATTATTCCTATTTGAAAAATAAAAGAAAATAAAAAAAAATATATTTTGCGTATGCTTTGTTAAATGAAATATAAATCAAAAAAATTAACTTTAAATGTTTAAAATAGCATTAGAAAATAAAATCGGTTATATTTTATTATATATATATATATATATATATATATACATAGGTGTATAATAATTATATATAACTTTTTGTATATATTGTAATTAATTTTCGAAATGTTAAATATATGAAAAGATTTTTTTTTTTGAGAATAACATATTTAATATGTGAAGCATTTTTTTGAACTGTTAGCATTAAGTATAAAAAAATCATTATTAGGAAAAATATAGCTTTTTTTTTTTTTTTTTGT…
PF3D7_0409400	pfd0462w	132.328	67.2059	1.0252		647	TTGACCTTTAAATATTTATTTACAATATATAGTATTATAAATATATGTATATATATATATATATATATATATATATATATATATATATATAATATAATAGTATATATGTACATATATTTAAATACTAACTATTGTATATTTTATAAATACTTCATAATATATATAATATATATATGAATCTATAAATTATAAAATTATCATTTTATGTCAATATGTGTTTAAAAATAATTTATACTTTTACACTTTGAAAAAAAAAAAAAAAAAATAAAAAAAAAAATAATGCGATGAATTCTTCTTCACATTATAATCTTTTTATAAATAATAAAATATGATAAAATTTACACAGCATCTTACTTTTGCTTGTGAAATGATAAATGTTATAAAAAATTATATATAAAT…
PF3D7_1249900	pfl2395c	43.4921	24.3244	0.659105		413	TCTCAATATAAAATGTAAAAACAAAATAAATGTTACATATATATATTATTATATATATTATGTATATATTATTATTCCTACTTGCTGAACATTAAATATATATATATATATATATATATATGTAATTATTATATATTCCTATTTGTTTGATATAATGTAGTGTAAAAAAAAAATAAAAAATAAAATAAAAAAAAAAAAAAAAAAAATATTTTTATTCCTTATAAAATACCTTTTAAATAATTTATTTTAAAAAAAATACATACATATATATTTATATATATATATATATAATACCTTATAATATATATCTCTTTTTATATATTTGGGACAACCTCGTACGAGTTTCATATTATAATAAACCTTTATATAAATATATTATATATATTATATATATATATA…
PF3D7_0203700	pfb0175c	40.9539	34.8247	0.966003		545	TATATATATATATTATATATGTATGTAGAAAATTTCTTAATATAAAATATATATTTATATTATAATATTTATGATTTATATATATAGAAAATTTATTTATTTATTTATTATTATTATTTTTTTTTTTTATTACTTAATATTTTATTTCTTACTGTTCTTTGCTATTTTATAAGAAAAAAAAAATATATTATATATATATATATATATTTAGGAAAATCATTTTAGAGAAATATTTATATGATTATGATCATATATATATTTTTAAATATAATTATATATATGTATTTGTAATTTTTCAAGGGTAAAGAATTTTAAATATATATACAATATATATATAACAGTATATTAATTAAAAATATAATATATATTATATATATTATATATATTATTATAATATTG…
PF3D7_1136300	pf11_0374	402.953	124.1	0.94214		471	ATTTAATCTAAAATACATAAAAGAAAAATGTAGGGGAGTAAATCCATAAATTGCTTATGTATTCCCTCTTTTATTATTCTGTATATTTTCTTATGCAACATTTAATATATAATATAATATATTAAAGAAATATTTAAGAGGTAGGTTTATATTGTAGTACATACAAACGTTAACAAATTAAAAAAATAAACACAAATACAAAAAACAAAAAAAGAATAATATAATAAAGTACAAACCTATCTAACTACATTTTATTCTAAAAACAACAAACTAAAATATATATAATAATATATTTTATATGTTAAAATCATATATATATAAAATATATATTATATTATATATATAATAATAAATAAAACAATTTATAAAATATAAAAAAAATACTATGTTTTAAATAAA…
PF3D7_1017900	pf10_0174	290.244	214.361	1.18994		627	TTTTTTTTTAATGGGCAATTATGTATTTATAAATTTATCATATAAGAAATGATGAAATATATAATATAAAAAGAAATTAATAAATATATGAACAAATAAATAAATGTAATAATATATTAATATATGTTACATCTTATTCATATGGTTTTTTTTAAATATAACAATATATAATATTATATATACATTTCAATTATATTTATTTTTTTAAAAAGAAGAATAAGATAACAATAATTTGTTTCGTTATATAAAATTATAATACTTTTTGTAAAAAGTATTTAATAAATATATAACATAATATATATATATAACATATATATATATATATAACATATATATTTATTTTTATATGTTTATATTTCATTTTTTTTGTTGAACAAAAAATTCGTTTTTCTTAAAGAT…
PF3D7_0526500	pfe1320w	118.128	29.5395	0.654299		445	ACAGAAATTTTTTTTATTTTATTTTATTTTATTATTTTATTATTTTTTTTTTTTTTTTATATTTTTTTTTTTTTTTTTTTGCCAAGTACAATTGTATATTCCTTCGAAAAATAAAGAAATATAATATTATATATATTATAAAATATTATTAATTTTATAAAATATATATATATATATATATAAATATATTATAGCTCATTTGGGAAAACATAAAATTTATATTATATAAAATTAAAATAAATAAATATATATATATTTATATATAATTAATATCATTCCCATGTTTGTATTATTTTATTTTTTATTTTTTTTTTTTTCAGTATGTTTATAATAGTTTTTCCCTTTAAGATAACACTATTATGAGATTATTTATACACGTTAAGACTGTTTCTTGTTTTT…
PF3D7_1367100	mal13p1.338	102.488	83.8688	1.48038		535	TAGTGGGTAAGGAAAAAGAAATGTTCACGGAGATAATATATATATTATATTTATTTATTTATTAATTTATTTTGTAATTATATATTAAATATGTATTATTTTTTTTTTTTTGAAGTGTAGCAAAAAAAATGAATAAATAAAATAAAAAAATAAAAAAGAAAATAAAATATTATTCATATAATACAAATATATCATATATATATATATATATATATATATATATATATATATATATATATTTATTTATTTATTTATTTATATTTACATTTTAAATATAATAGTTTTTTTTTTTTTTTTTAAGAATAAGATGTTGAAAAAATTAAAAAGAAGTGAATGATTAAATTATAATATATATTTATATATTAATTTATTTGTAGAGTTCATAAAATGAGTAATTCT…
PF3D7_1365800	mal13p1.330	52.753	56.1202	0.92533		2356	AAAACAAATTACGTTTTTCTTTATTTACCAAAAAAAATAAAATAAATAAGTGCTATTAAATCTTATATATAATATATTCAATATAAATGCAGAAACAGAACAGAAAAAAAAAAAAGGAAAAAATTATAAAACATAATATAATATATATTATACATTTTATAAAATATATATATATATATATATATATTATAATATATTTTTTGTTTAAAAAAATAATAAAAATGAAATTATTCCAATGATATATATAATATATATATATAAATATATTTGTATATATATATATATATATATATATGTATATTTATTTATTCAAGTATATTTCATTTTTTCATCTCATTGTGTGGTTATAAAATGAATTTAAAAAAAAATATTTGTTACATAATTTAATCTTACAGAAAA…
PF3D7_1366900	mal13p1.336	421.201	211.022	0.851002		994	TTATATTATATTATATTATATATATTATATTATATATATTATATTATATATATTATATATATATATTATATATATATATAATATAATATATAAAAAATATATTTTTTTTTTTTTTTAAATTTTCTATTTTCATATTCTCTTAATATTATTACTTTTTTTTTTTCTTTTTTTTTTTTTTGAAATTTCAATTTTTGTAATATTTTTTTTTTCATGAACTTTTAATTTTCATTTTTCTTATTATAATCTTATTTATTTATATATAAATATAAATTTAATTTTTTTTTTCCAAATATTTATATTTTATAATGTATTTTCTGATTTTACTATTATTATAATATAAAATATAATTATAATATATAAAATAACAAAATAAAGTACTTTTAAAAGATATAATATGTA…
PF3D7_0321900	pfc0970w	85.475	22.4816	0.334781		965	TGTAAATATATATATATATATATATATATATTATATAATAATATTCTATTCTATTTTGTTTTTTTTTTTTAATATTTTTATTAAAGATTTTTAAAAAAAATGTATATTTTCAGAACATATATTAAAATAAATAATATTATACATATTTGTAACAATTATATTTAATTTTATTATTACTTTTGAAATATAATAATATTGTTTAATTTTTGTTTATGTTCAAATATATATATATATAATATATTTTTTATTTATTTATTTTTTTTATATAAAATTAACTAACAACATATTGAGAAAATATAAAAATTGTATATAAATTGAATAATGAAAGGAAGAAGAAAAAAAAAAAAAAAAAGAAAGAAACAAACAAAATATATATTTACAAGAATACATATAATACAT…
PF3D7_1317400	pf13_0099	57.0062	100.363	0.658857		676	TATTTTTATGTTTCTCCTTTATTAATACATAAAAGATAATAATATGCGTACATAAAAATATATGATATTTGATCTATAATAATATATTTATAATATGTACATTTCTCCAAATATTTATAATATATATAATGAGATACCTATTTCTAAGTAGGCTTTTATCCATATTATTCCAGATTAAAAAAATAAATGAATATATATACATATATATATATATATGTGGAAGTTTTTTAATATATATCATGAAATGATAAATCTTAAACTAATAAATAAATAAATAAATATATAAAAATATATATATATTTATATATAATATTGTGGGATTATTTTATAAAATTTAATTTTTTTTTAAAAAGGTATAAAGAAATTAATTAAATTATAAATATATTTCCTACGTATATA…
PF3D7_1317300	pf13_0098	41.5713	49.4308	0.363392		627	TTTTTAAAAAAAAATTAAATTTTATAAAATAATCCCACAATATTATATATAAATATATATATATTTTTATATATTTATTTATTTATTTATTAGTTTAAGATTTATCATTTCATGATATATATTAAAAAACTTCCACATATATATATATATATGTATATATATTCATTTATTTTTTTAATCTGGAATAATATGGATAAAAGCCTACTTAGAAATAGGTATCTCATTATATATATTATAAATATTTGGAGAAATGTACATATTATAAATATATTATTATAGATCAAATATCATATATTTTTATGTACGCATATTATTATCTTTTATGTATTAATAAAGGAGAAACATAAAAATATTTTATTATTTAGAAAAAAAAAAAAAAAAAAAAAAATTAAAAATAAT…
PF3D7_1317200	pf13_0097	58.4468	7.61621	0.385463		782	ATATATATATATATATTTAGAAAGATGATAAAAAAAACAGTGAACATATTTTAGTAAATAAAAAATAAGTAAAGAGGAAAACGAATAAAAAATGGAAGAAGTATAGATATGAAAAATCCCCCCCTTATTTTCCCCATTTCACTAATAACATATACTAACAACATTAATATAATACATATAAACGTTTTATCATTATATACATATATATAATAAAATTACAAATGGAAAAAAAAAAAAAAAAAAAAAAACGAACTTTACATATTAATATTATATGTTATGAAAAATATATGCATATAATAATAATAATATATATATATATTTATATATATATAAATATATGTATAAATAATATTTATGCTAACAACCTTTTCTTTTTTTTTTTCTTTTTTTTATATAATT…
PF3D7_0303800	pfc0175w	48.1568	27.8042	0.509642		1046	TTTATAAAAAAATTAGCAATTATACGACAATTTTTAATTAAATTATTATAAAAACATATGATATATATTATATCATAAATATATTATATATATGTATATTTTTTTTTTTTTTTTTTTTTGTTTCATATTTTATTGAAAACATTTCAATGTATGTGTGCATATTTCTTCTATTTTATTTTACTCTTAAATTAAAAAAAAAAGAACAAAAATAGATACATAAAGAACGAAGCTGAAAGATAAGAATGTAAATGCTATACATACATAAATATAATATATATGATCACATATATATAACAATATTATATATATATATTATATACATATGAGCCTTTTATTTAAAGGCCTTTAAAACTTATAAAATTGTATTAAAAAAAGTCGAATGATTAAATTAATATATTT…
PF3D7_0715000	pf07_0059	67.2961	73.2275	0.498501		497	TATATTTTTTTTTTTTTTTTTGTATGCATATTATTTTATTTTCATGCAAACATTTCCAAAGTATAAAAAAAAAAAAAAAATTTTACATGTTTATATTATTCCAATAATGTAATTTTTTTTTTTTTTTTTTTTTTTTTGAAAAAAATAAAGAATATAATAAATTTCTTATTAAAAATAAAAAAAAAAGAAAAAAAGTTACCATTTTTTGTGTAAAAATATATATAATGTAATATATATATATATATATATATATATATATATATAATCTATAAAATGAATGAATTTAGGAAATAAAAATAAATACATAGGTACATACATATATATGTTTATATATATGTACTATTCAATATATTGTTATATTAATACGATATATATATTTATTATTATTCATTTTGAATA…
PF3D7_0713900	pf07_0053	214.716	20.4064	0.56144		2997	TAATTATACACAATTTGTAAATGAAAATGTTAAAAAAAATAATCATACTAATAATAATGTATATTAGATATATATGTATTGATGTAAATTTTTATTTTATTTTCGAAATTTCCCATATTAAAAAAAAAAAATAATAAATAAAATAAAATAAAATGAATAATATAAACATATGAATATATGTATTTACAAATTATATTCTTTGAAAAAAGAAAAAAACTCTTTATTTTTGCGTTCAATAGATAATTATATCTTTTTTTTTTTTTTTTAAATAAGAATAAAATTTAAATAATTTTAAAAAAAGGAAAATAAGAATATTTTGAAATATTATTTATATGTTATTCTCTTATAATAAGAAGTAATATATCATAATGAAAAAAAGAAAAAAACCATATTTAATTT…
PF3D7_0714200	pf07_0056	154.898	38.379	0.591938		330	ATATAATAAATTGTTTTATATAAAATAATATTTATATTTTAATAAATTATACCTTGATTTTATTTTTTTTTATTTTATTTTAATTTTTTTTTATTTTATTTTAATTTTTTTTTTTTGTACAAGTAATTAATTAAAAAAAAAAAAAAAAAAAAAAAAAAAAAAAAGAAAAAAACATATATATATATATATATATATATATACATATTTTTGTGATAGTTTAATTTTCTGATAAAAATAATTATTAAGATTTATCTTTTTATTTATTGGAAATAGAAAAAATTATGTACGCTCTGAGTTTTTTATAATTTTTTATATTATGTTAAAATAAATTAAGGAAAAG
PF3D7_0714500	pf07_0057	85.818	76.8978	0.723095		732	AATAAATACTATATATATATATATATATATATATATATATTTATGATATATTTAGAAAAATAAAAAAAGTGAAAAATTTTAATATATACATAAAAATTTCATATGTTTATATATATTAATAATAAGCATTATGCTCATTAATATAATATTTAATATAAATTATATATGTTTTATGCAAATTTCATTTATTTATTAATACCTTCATAATATTATACTACATAAATATATAAATAAATAAATATATTATATATAAAAGAAAAAAAAAATCACACTTTGGAAATATATATAAAAATATATAGCTTTAAAAGGATTTTTTTTTTTTTTTTTCTTGGTAAGGGGGAAGAATTATGAATGGTACTGATTCTTTTTAATTCTTAATTATGTTTTAAAATTATTTGT…
PF3D7_0714000	pf07_0054	591.876	1838.13	1.19046		1472	ATAATATATATAGTGCATAAGTTCAAAAGAATAATTGGTGCAAATTATATAATATAATATAATATTATATATTCATAAAATGTTATAAAAAATTTAATATATTTGTATTTTTTTATAATTTAAAAATTATTCACATTTTCATTTCAAAACACGCATTGAATAAATTTATTAAAAAGAAGAAAAAAAAAAAAAAGGAAAAAAAGGAAAGAAAAAAAAAAAAAAAAAAGGTATTTATTTTATTTATAAATTTGTTTTTTCTCATTAAGTATATTCATATATAAAATATTATATATTATATATTACATATATATATATATATAATATATATATATATAAACATAAAATTCTATTAAATAATAAAACGTAAAATTATACAAGTTGTCAAGTGGTAACGTATAC…
PF3D7_0402300	pfd0110w	229.122	25.9452	3.15728		618	AAATTTTTACATAAAATTAACCTTTTCTCAATCATGTTAATCTATATATAGGTATAGAAAAAAAAAAAAAAAAAAAAAAAAACATACCTTACTCACGACATTAAAAAGAAAAAACAAACAATTAAAAAAAACAAAATAGAACAAAACAAAATAATTGGCCTATAGGTTCTCATATATATATATATTAATATATTAATAAAAAAAAAAAAAATAATGAATAAAGATCTATAGGTTCCCAAAATGCACACCAATGAAATTATTTATTTGGGTTTTTTTTTTTTTTTTTTTTTTTTTTTTTTCTTTTTCTTGGTATAAATCAAGCTAATTATAAATTATAATATTATTATAATAAAAAAAAAAACCAAATTATATTTAAATAAAAAAAAAATAATAATAATA…
PF3D7_0217400	pfb0810w	53.9878	158.788	1.47509		508	AAGATCACATATATATATATATATATATAATATTATATATATTTTTTTAAATATATTTATATAAACTTTTTAAAAAACTCTATTTCTAAAAAAATACATATTTTATGTATAAAATAATAATTATATAATTCTTTATTTTTTTATAAATTGAAAAAAAAAAAAAAAAAAATAAAAAAAAAATAAAAAAAACATATATATATATATATATATATATATATATAATATATTATAAATAATATATTTTTTATATGTCGTATTTGTTTAAAAAAATATTTATTTGTATACTACCCATATAATATATGGGTAATCTTATAATATATATATAATATTATATATAATATATGCGTCAATTTAAAAAATAAAATATATATTGTAATATTATGTATATATAAAAATATG…
PF3D7_1134100	pf11_0352	389.096	318.409	2.19109		1459	TATATATTTTTTTTTTTCCTATATATTGTCAATATATATAAATAAAAAATATATGAACATATAATTATTATAAACCAACTTCTAAAATTTTTTTGAATATGATATATTCATTTATAAATTTAAAAAATATTTTATTTAAGCTGTTTATAAAATTAAAATATATTTTTTAAGTAATTTATTTTTTATTTTCTAGGGAATTATAATTCTTCTTTTCTTTTTATGTAAAAAAGAGTGTGAAATATGAAAATGAATTACCTTGAATATTATTTTTTTTCTATTTAAAATAATATAAAAATTATCTTATATATAATTTAAAAAATGTATTATAAAATGTTAGAATGTATCAAATTAAAAATAGAATGTATAAAATATTTGAAATAATATATATATATATATATA…
PF3D7_1134200	pf11_0353	136.307	25.3925	0.631951		535	AATTATTTATATTGAAAAATAATTTTTTTTTTTTTTTTTTTTTTTTTGATCATTCTTCCCTTTTGATAAAAATATGAAGGATTTATTCATCTGAATATATTTATAAAATTGTTTATTTTTAATTAATCATTTTTATAATATAATATATATATATATATGTAATAAAATATTTTTAATTCCTTATTCATTTTTTTATCTTCATATTTATAAATCTTAAAATGTTTTTTTAAGGAGGAAATTATAATTGTATAAAAATAATATAAAATAATATTTATATAATTTTATATTAATAACTATATGATATAATTTAAAAAAAATATAGATAGAAAATATGAGATAACTTTAAAATTATATAAAAATAAATGTTAATAAATAAATATATAATATATATATATATAT…
PF3D7_0629900	pff1450w	55.7714	59.5212	0.695748		2065	TATAAATATATAATATTATATATTTATTTTATAATAACATAAAAATATTTTGACTTTATTATTAATTTGGTAAAAATTTAATTATATATATATATATATATATATATATATTTATTTATTTATTTATTTTTATATGTATATTTGAATTTATACATTATTTATATATATATTAATATATATTTTATATATATATAATATATTAATGTACAACATTAAAATATTTTATATATATTATAACTTTGGAGGAGCTGTACGATTATTTTGATCCTTAAACAAAAACAAAAAAAAAACCAAAGAGAACACAAAAATATATTAATTAAATAAAAAAAATAAATAAAGTTATATATTTATATCAATACATTGAAGACTACTATAATTAATTTTGTATTATTTAAATTT…
PF3D7_0210900	pfb0490c	275.084	341.719	0.829638		647	ATAATATGTTAAAAAATATTTTTTTTCTTCAGCATTTTTATTATTATATATTATTTTTATTTTTTTAAAGGAATAAATATTAAAGAGAAAAACATTATATTTACAAAATATTAACTCCCCCTCTTGTTTTTTTTCCTTTCAATTTATATTTGTATTTTAAAATTGAGCTCATATATAAAAAAATATTTATGTTCGTCATTATATAATATATAAATAATTATTATAAAAAAAAAAAAAAAATATATATATATATATATATATAATTTATACATAAAAAAAATATAATATATATATAATATATAATATATATATATATATATATATAAAATAATTTTAAAAAAAGGAATATATATAAAATCAAATTGTAAATATATTATAAAAGAAAAAAATATATATTTA…
PF3D7_1038100	pf10_0373	37.7297	13.0417	0.545481		508	ATAAAAAAATATAATTATATAAACAAATAAAAAAAAAAAATATAATTATATAAACAAATAAAAAAAAAAAATAAATAAATACATAAATATATATATAATATATTATGAAGAAAAAAAATAATAATTATTATATAATAATTAAATAAAAAACAACGTATAAATGAAATATAACAATAATAATAATATATATATATATATATATATATTTGATATATTTATGATATTAATACATACATATATCAATTTTTCTTTTTTTTTTTTTTTTTTTTTTTTTTTTGGTGAGAAGAGTTTCTTTTCTTTCTTTCCTTCATTCCTTTATAATAATTATATATAATGTGTACTATAATTTAATATATATATTATAATAAAAAGTTAAAAATTTACATCCTCATCATTCTT…
PF3D7_0910100	pfi0490c	398.7	112.468	1.20612		2312	AAAAAAAAAAAAATGTGTCAATTGACATATAAATGTGCCTAATAAATAAATTGGTTTATTATCCGAATTCATTTATGGATACATTTTATAAAATATATATACAATATAAAAAAATTAAATAAATAAATAAATAAATAAATAAATAATATATATAATATACTAATGTGTTTTTTTTTTTTTTTTTTTTTTTTTTTTTTTTTATTTTAATATATATATAAAAAATATATTCATTTGAACATATAATTTGCAAAGAATATATTCCTTAATATATTTATGGCAAAAAAAAAAAAAAAAAAGAAAAGAAAAGAATTACAAATTCACGAAAATTTGTAGAGTACATATATAATTAATATAATATATATTTTTTTGTATGATTCGTATATTTTATATATATATATT…
PF3D7_1215400	pfl0745c	106.055	59.7155	1.43771		627	ATATATATATTTTTATTATTTTTTTATTTCCATCTTTACACATATGTATTATATATACATATAAATATAAATAATATTTTTACATATTATATGCTCATTTTATTTATTATATTATATATATATTATATATATATATATATTTTTTTTTTTTTTTATTATTTGTAAAACACAAATTACGAAATATATAATTTTACATTTGTATTATTGTGTTAATGTATATATATATATATATATATATATATTTTTTTTTTCCTTTTCTTTTAAAATTATTACACAAAAAAAATAAAAAAATAAAAATTATATTTATAAAAGATATTATTGAGAATCATAATATATTTTTTTCGAAATGTATCATATTCATATTTCTTTCATTTGAATATATATATATATTAACAACTG…
PF3D7_1447700	pf14_0453	61.6023	62.9237	0.608905		394	TAATATTTTATCTTAAAAAATTAATGAGAATATAAAAAAGCTGATAATTATGTATATACTTAATAATTATACAATATATATAGTATATATATAATTATATATATACATATAATATATATATAATTTTTTTATTTTTCGGTCAAAATCTAAAATATTGCACTCATATACGATATTATAAAAATAAAAAAAAAAAAGTAAAAATATATTTACGAAATATATATCACATATATATATATATATATATATATATATATATCATTATTCGTTGAATTTTCCTAATGAAATATTAAGAGTTATTATTTACACATAATTAATTTTTTTTTTTTTAATTTTTTGTTATATAAATAAAGTAAGGCCAAAAAAAAAAAAAAAAAAAATTAAATAAGGGACTATATATAT…
PF3D7_1247400	pfl2275c	275.839	318.888	1.03493		1696	TTTTTTTTTTTATTACATTTAAAAAAAAAAAGAAAATTCAAATTAATAAGAGAAAAATTAAAAAATCCTTCAAAAAAAATAAAAATATATATATGTATGAAATAAATATATATATTTTTATTTATACATATATAATTAAAATCATATAATTTTATTTGTTAAATTAGGTGTTAAGAATATATATTATATATATATATATATATATATAATATATATATAATATAATTACTTTTTTTTTATTTTATTTGAAATGTTATATAATAGTAAATATTATTACGTTACATAATATAATACATATAATATATATATATATATATATATATATGTGTATATTATATATATGTTTATTTACACCATAATAAAAAGGTTAAAAAATATATAAATAAATATATTTATATA…
PF3D7_1448000	pf14_0456	61.6023	16.3055	0.948499		736	TATATATATATATATTATTTTTTATTACATAATAAAATAAATAAAATGGAAATGAAATATGTTTCGATTATTTAATTTATATATATATATAATATTATGTATATTTCAATTTGTTTGTTTATATCATGTATTTATTACATAAAAATGTTTTATATTTAATTAACCATTTTAATAAGCTTAAATGAAATATTACCAACTGTCATTTTATAATAATACCTTCTACAAGAAAATGAAAATATATTAGTCAACTTTTTTTATTATTAATTTGTGAATATATTATATATAAATAAATATATATACATATATATATATATATATATATATATATATATATATATATATATATATATATTACATTTTAATCTTTTTATTTTATTTTATTTTTTTGTAAATTTAATT…
PF3D7_0415400	pfd0745c	138.365	239.801	1.47216		538	TAAATAATTTTTTATTTTTTATTTTTATTTTGTAATATAATATATATATTATTATATTGATATATATATAAAATAATACAAAATGTTAATGTAATTTAAATATTTTTTGACTTTCAGAAATGAAGGTTTAATTTATATGTTTAATTTTTAATTTTATAAATATTATATAAACAATATATTTTTATACATGATGATAGTTGTTTTAATAATGCATGTTATTTTATTTTAATATATAACATAAATAAATAATATTATATTATATAAAAATATACTTTTTTTAAAAGTAAAAGAATTTTTTCTGTCCATAGTAATAACTTACGATCTCCATATTTTTTAAGAAAAAAAAAAAAAAAAAAAAAAAAAAAATATATATATATATATATAATATTTATTTATTTA…
PF3D7_0312400	pfc0525c	195.714	153.743	0.669869		1677	TTTTTAATTTTTAAAATGATATGATAATAAAAGATTGAGAAAGTACAGTTTTAAGGTGGAATATTCAAAGAAAAAAGAATGTAGATTGTTTTAATTTTTTGTTCATTATAATAATATTATATAAAAGTTTTTTTTTTTTTTTTTTTTTTTTTTTTTTTTTTTTTTTCATATGTATTTATAAAATATACATATCCTTTCTTTTCCATCCCTTATAAAGAAGAACTCTATATGCACCTCAACTTTTTATTATTTATATATATATATATATAAAAAAAAAAAAAAAAAAAAAAAAAAGTTTTTCTTTTTTTCCATATTCTTGAGGAATTTATAAAAATTGTTATATAAATATACACATAAATATTATTCTTCACATAAGTATTTTATATATGTGTGAATTTA…
PF3D7_1206700	pfl0335c	231.798	140.654	0.436599		3658	AAAAAACGAGGTAAAAAATCAATGAATATATTATTATGTAATATTTGTATGTATTAACTTGAAGCAACAAAAAAAAAAAAAAAAAAAAAGATATATATAATATATATACATATATATAATTTTATAGTATATTATTAAATACATTTTATAAATTTATACTATATATTATATAAATTTGTACAAGCTAAAAGTAATAATATATTTTTCTATTATTTATATTTATTATTATTACATATATAATACACAATATATATATATATATATATATATATATAATATATGTTATAATATATATTATAATGTAATCTTTCTTTCTTTTTATATACTACAAAAAAAAAAAAAACAAAAAAAAAAAGAAAAGAAAAGAAGAATCTTACAGATTATATAATTAAATAAATT…
PF3D7_0912500	pfi0610w	86.3668	105.712	1.25955		1161	ATATTCATAGATTAGCATGTGACCTTTTGATTAAATATACGTTTGGGCATTATATCATGCGATACACCATATATATATAATATATATATTATATATATGTATGTATGTATAATAAATTTATGTGCAATTTATATATATTACTTCTCTTTTTTTTTTTTTTTTTTTTTTTATTATATTAAAATATATTATTTAAAAAAAATTTAAGGAAACACTATTTTCTTATACTTTATCAAATTAACAAATTCACACTATTACATTTTTTTTTTCTTTTATATGTAAAATAATATAGAATTAAAGGAAAGATGAAAAAAAAATGAAAAAAAAAAAAAAAAAAAGGAAGGAAAGAAAGAAAGAAAGAAGCAAGTAAATAAAGGATGGTTAAGAATTATAAATCATTTC…
PF3D7_1327800	pf13_0157	202.574	124.05	0.806357		371	GCATATATATTATATAGTCCCTATTTAAAATGTATGAATTGTTGGGCTTTATAATTATAATTTATTGAATACTTCAAATTACAAATATAATATGTACTTAAATATAATTAAAATTAAATGCTTATATAAGTATACAATTTTACCATGGGTTATATAATAATTATATTTAAAAAAATTTTTAAATGCATAAAAATCTACATAAAAAAAATATATACATAAATAAAATTTACATTTTTTTTTACTATGTAAAAAGGAAAAAATATATATCTTGAACAAATTAAACCATTTTAATATAAACATATAGATATTATTAATAGTATTAAGAAATAAAAATTAAAAAAAACAATATAATAAAATATATATTGATTTAATTGAAAATAAATTTAAGATTATATTTTA…
PF3D7_1328300	pf13_0154	305.679	322.107	2.39688		2321	AAAACAAAACATATATAATTTTTTTTTCATATTTCTTAAAAAATCAATGATGAAAAAGATATAATTACCATTTTATAAAATATATACATACTGAAGTTTATAAGTTATTATATAATATACACATATATATATTTATTAATGTTACTGTTTCTATTTTTTTTTTTCCAATTAATATATATACATATATATATATATATATATATATATATATATATATATATTTATATAAGTTTGTTCTTAAATGATTTTTTTTTTTTTTTTACGAAATATATTATAAAAAAAAAAGGGGGAACAATTTTTTTTTTTTTTTTAAACAAATGTAAATTAGCAAAGAAATATATATATATATATATATATATATATATATATATAATTTGTTATAATATTACTCCTTGATTT…
PF3D7_1328200	pf13_0155	77.5174	9.79497	0.632346		550	TCTTCAAAATGATTTTATTAACAACTTAATAATAATTGGTTTTCCCTTTTATTTTTTCTTAATTACATCCAAGTGTGTTTTATTATTTTTTAACTTTAATATCTTTTAACCAAAAAAAAAAAATATATATATATATATAATATTATCTTAACCTTCTAGAAAATATACTGAAATATTATCATATTAGATAATGAATGATTTAAGAAAAAAAAAAAAAAAAAAAAAAATTAAAATAACAAGAGGAAATAAAAAAATCTCATGAAAATTAAAAAGGTTTTGAAAAGAAAAAAAAAAAAAAATGATAAAATAAAAATATTTTATTTTATATAAATAGAATAATACTAAAAATTATTAAAGACAATTCATAATGAATATTTATATTAAAAGTGTGCACTTTTT…
PF3D7_1328500	pf13_0153	147.42	50.1089	0.85974		1750	ATATAAAAATTTTAGTACAATTTAAATAAAACTTTATTTTAAACGTATTAAGATATATATATATATATATATATATATATATTTTTTTTTTTATATATAAAAAGTAACCATAAAAAAAAAAAAAAAAAAAAAAAAAAAAAAGGTACACAAAACGGTATTATTAAAATATAATTATGAACTTAATTTTTTTATATTTTAAAAACATTATAATCAAAATATTAGAATAAATGTATTTTATTTTCTCTAGTTAATAAAAATATATTTCATATAAATATATATATATATATAATAAGTGGTACAAGTTATTCATTAAATTTATAAATATAAATAAAAAAAAATATATATATATATATATATAAATATATATTTTTTTAATAGTAGTATTATATAATATAACGT…
PF3D7_1329000	pf13_0150	95.0789	13.9904	0.312943		1265	AAAGATCTTTATTAAATATGTATATATTTTAATTTTTTCCCATATGAAAAAATATAAGTTAAAAATATCGTTATATAAAATATATATATATAATATATATAATATATATATATATAATATTTTATTTTTTTTATTTATGATTCAACATTTTTGTTGTTGTTTATATATAACACTTTGACGTAATATATTTTTTTATAATGTATATATTTGAATATTAAAAAAAATATTACGATATTTAAACTTTTTAATTTTTTTTTTTTTTTTTTTATGTGGTATTGATTTATATGCCTAGGTGGAAAAAAGAAGAAAAAAAAAAAAAAAAAAAAAATTCATAAAATGTATTATATATATATATGTATAAGAAAAAATAATTACATATATACATTAATATATATTAAT…
PF3D7_0802500	mal8p1.151	54.2622	12.8889	0.369771		845	ATATAAATATAAATAAAAATAAAAATTCAATGAACATAATATACATAATTCATTTAGATGATAGAATATTTGTCTTTATTACAAAAAAATAAAATAAAAATAAAAATAAAAAAACATATTGCAGTAAAATTTTTATTTTAGAAAAAAAGAAAAATATAATAATATTTATAAATATTAAAGTTGAAAAAAAAACAAACATGTACAATATATAGAATAATTCTATTAAATATTTAATTTTTTTTTTTTTTTATTGCATATACGTGAAAAAAAGAAAAAAAGAAAAAAAAAGAAAAAAAAAGAAAAAAAAAAAAATTTATACAACTATGCATATATATATATTTACATATATTGTATGTTATATTAGATGTCTGAAAAAGTAACAAAATATATAAACATATA…
PF3D7_0802600	mal8p1.150	117.237	17.7523	1.57717		413	TCTTTTTTTCACGTATATGCAATAAAAAAAAAAAAAAATTAAATATTTAATAGAATTATTCTATATATTGTACATGTTTGTTTTTTTTTCAACTTTAATATTTATAAATATTATTATATTTTTCTTTTTTTCTAAAATAAAAATTTTACTGCAATATGTTTTTTTATTTTTATTTTTATTTTATTTTTTTGTAATAAAGACAAATATTCTATCATCTAAATGAATTATGTATATTATGTTCATTGAATTTTTATTTTTATTTATATTTATATTTATATTTATATTTTTTTGTTTTTTTTTTTTTTTTATTGTTTTTTGGTAAATTCACTTAATATAAAAAAAAAAAATATTCCGCCTATTGATTGCTACACAATTTTTTAGTACACACATATAAATATA…
PF3D7_0802100	mal8p1.153	216.088	28.6475	0.934681		3422	TTTTTTTTTTTTTTTTTTGGAAGATTGTCTTTTATTTAATATATATATGATAAAAAAAATATTTGTTCATATAAAAATATATGTATGTATTTCTTTGGTATGTACATGTACATATTCTTAAAAACATATTACATCTATAAAAGTATATATTTATATGTATAAAATAGTTTTTACAATTTTGATTATTAATATGGAATGTGTAACTTTAAACATGTAGGAATATTTATGTGACATATAAGAGTATATTATATATAATATATATATTATATATATATGTATATATGTATATATTATATTGTTTCCACAATATCGGTATGCATTATTTAAGAAAAATATAAACTCCTTTTTTATTTTTTAATTTCTATAATATCTACATATTTATTATTATTTTTTTTTTTT…
PF3D7_0802400	mal8p1.152	63.7975	30.4523	0.570724		585	TTTTTTTTTTTTAAATAAAATACGTACTATTTATTTCTCCATAAATTTTTATATGAGAAAAAAAAATATTATATTATATACTTCCTTTTTCGAATAATTTTTGAATAATATAAATTATATTAAATATATGTATAGATTTATATTTTTATATGTTCTTATTTATTATATCTTTGGAGACTACTACAAGATAAAATGTAAATATTATCAGAAGATGGTTTTTACTTTTTCATAATTGATTATATATATATTTACATATATTTTATATTCATTTTTTTTTTTTTTTTTTGCTTGTTACAATGTTATAGATTTATATTCTTAAATATTCACAAAGAATATGAAATAAAATAAAATAAAATAAAATAAAATTCAAAGAAACTGTAATGTAAATAAATAAATATA…
PF3D7_0801900	mal8p1.154	32.1732	2.40475	0.769752		1902	TTATATTTATAAATAATATATAACTATTTTTCCTATATTATATAAATATAATAGAGAATGCTCTTTTTTTTTTTTTTTTTTTTTTCATTATCTTTTTTCTTTATTCTTTTCTTTATCTATATTCCTAATATAATATAAAAAAGATCAAAAAAAAGAAAAAATGGAAAAAAAAATATAATATTTTTGTTATTGTTTTATTTTTATACTTTTGGTTATTCCTTATGTTTACTATATAATAAATATTATTATATATAAAGTGATGATAAATGAAAAAATATAAATATAATATATATTATATATTTATATTGATTAATTGATTTATTTATTTATTTATTTAATAAACTGTGTGGATATATTTATTATTTTATAAATTATTTAATATATATTGTAAATTTAATT…
PF3D7_0801700	mal8p1.157	67.2961	13.0318	0.711007		752	TTTGCTATATATATATATATATATATATATATATATATATAATATTTTTATTTTATCATGTATATATTTTAAGCATCGTAGTATTTCTACTTATATCGTGTTATTTTATTATTTTTTTCCTTTAATCTTTTTATTATTGTAATTATATTTTTCATAATATATTTTATTACATATTGATGACATTTTTATTTTATCTTTTATCCTTTATTTTATATATATATATATATTTTTTTTTTTTCTTCAGCATCTTATATATAATAGAATATTATATAAAAATATATATATATATATATATATATATATATATATATTATTAAAGAGGTTGTTTAAGAACTTACGTTTTCGAAAAAAGCATAGGTTATATAATATATCATGTTGAAACATTATATTGATATGATA…
PF3D7_0801800	mal8p1.156	616.366	206.419	0.700592		2351	ATTTCTAATAAAACAAAAAGAAAAAAAAAAGAAGTTTTTTAAGATCCATATTGCATGTACTTTTTTTTTTTTTCTTATTTTTTATATATATGAAATATATTATAATTTAATAATATAATGTATTTTTATTTATAATACGTTCCCATAATATTATATATATATATATATATGTACAATATTATATTTGTTTTATTATTTTATTTATTTTATTAGTTTTTCTTTATTATCCGTAAAATTAAATTTACAATATATATTAAATAATTTATAAAATAATAAATATATCCACACAGTTTATTAAATAAATAAATAAATAAATCAATTAATCAATATAAATATATAATATATATTATATTTATATTTTTTCATTTATCATCACTTTATATATAATAATATTTATTA…
PF3D7_1110100	pf11_0107	107.358	42.2504	1.26147		606	AAAAAAAAATTAATTTTTTTAAATATTGATGGGTCCATATGTGCATATGAATATTTATGAACGCAAATATTACAAATAAGATGATAATAAAATACCTTTTTATTTTACTGCACAAAAATATATATTTTTTTTAACAACAAAATTTATTAAATGTTGTATGAATATATAATATATATATATAATAATTATTGAAATATTATTATATCCAAAAGAAAAAAATATAAATATAAAATAAAAAAAATATGTTATATATTTTATATATATATTATATATATATATATCTATGTAATGGCCTTCCGTAATAATAGCCTTCTGAACATTTACATATTTCAACGATTATTTTTAATATAGTTGATATTATTGTTTTTGTTTGAATATATGGTAATAACATAAATTTAT…
PF3D7_1109900	pf11_0106	211.835	732.994	0.487887		1064	AAAAGAAAATATTCTAAAAAATAGTAATAAAATTTTATTTTTATACTTTAAAAAATATATAAATTTAAATAATTATGTTAAATATGTAACTTAAAATATGTTTATTATATTTTTTACAAAATATTAATAAATATACTATATCTTTTTTTTTCACCACAATATATGTATCTCTCAAAAAAAAAAAAAAAAAAAAAAAAAAAATATATATATATATAAAATAAATATAGTAATAACCACTGTTAACACTAATAAGGGAAAAAAAAAATATAAAAATGAATAATAAAATTATATATATATTAATATAATAATATATATTTATTATATTATGTATATTATATATTATATATATTATAATAAAGGATACTTTAATATTATTTTATGATATTAAGCAGCAAAAAA…
PF3D7_1110200	pf11_0108	214.442	55.3542	0.282513		1275	TATTTATATGTTCATATCAAATAAACCATTTATATATTTTTTTTTTTTTATCAGTATGTTTTATATAAAAAGAAAAAGTTATAAATATGGAAATATAATTATATAAATTATATAAATATTAGTTTTGCTTTAAATACATATAAGATATATTATTTATATATATATTTTTTTTAAATCATATAATATCTATATAAATATATGCATATATATATATATATATAATATATAATATGACGCATAAATTTATATACGAACCGAATTTTCTTTTTGATTGATTTAAAAAAAAAAAAAAAAAGAGAAAAACCATATTTATATGGATATAATATTTTTAAAGTATAGAAAAAAATAATATATATTTATATACATTTATATTAATGAAAAAGCAAACAGCAATATTAT…
PF3D7_0322300	pfc0995c	88.6991	46.415	0.653387		1557	AGGTAATCCTTAAAATTAACGTACGAAATGAATTTATTAAAAAAAAAAAAAAAAAAAAAAAAAAAAAAAAAAATTTCCAACAAAATCCTTGGATGAAAATAACATCCCCTACAAATTTTATTTTTTTCTATTCGGATTAAATAAATAAATAAATAAATAAATATATATATATATATATATGTATATATTTATATAACAACATAATAAAAAAAGGAAATAAATTTTTGCTTCAAGAATATGTTTAAATATTATAAATATATTATCCAACCTGGTACATGAAAGGATGACGTGCTATAATAATAATAATAATTATATATATATATATTATGTTATATTACCAAAGTAATGTTGGAAAAATAGGACTACATATATAACATAACCCTTGTGTAATAATTTTTA…
PF3D7_0502200	pfe0110w	34.5055	26.9154	0.726949		726	TTCATATTTTTGTTTATATTAAATTTATATAAATAATATATATAAAAATTTCTTAACAAAAAAGTTAAAATAAAGGGTGAATTGACATAATTTGTAATCCTTTTTTTTTTAAAAATATGAATATTTTTATTATTATGTTTAGTACCTTTTTACATAATACCAAAAATTAGGTATAAATATATATATGTATATATATATATATAATATTTATTATTTATTTATGAATTTATTAAACTTTTCATTTGTTCTGTAATTTATCCTATAATGTACTTATAAAATATATCATTATTCATATTTTTCTTAATAAATAAAAGAAAAAAGAAAAAAAAAAAAAAAGTACATGTCATAAATTGTATTATTCTAAATTCATATTATTTTAAAATTATAGAAAGTATAATG…
PF3D7_0905900	pfi0290c	328.043	109.971	2.10616		607	TTGATCATACAATGTATGGATATATTATATTTTTTAAAATTATTATTAATTTATATATAAAAGTAATGTAGATAATAATAATAAATATTTTTTTATATGAAATATATAAAATGTATATATTATATAAATGTTTCAATTTTTTTTATTAAAATTTATTTTATTTTATTTTATTTTTTATTATGTTTTATTTTTATTTTGTTTTTTATATAAAATAAAAAATATATTATGAAAGAATTCTTTTATTAAATATCATTTTGGATATATTTAAAATATTATATTATATATATATATATATATTTATTTATTTATTTATAATATATTCATATTTATTTATTTTCATTTGACATTAAAACAATGCAAATATGAATTTATAATGTTTCTCATATTTTATGATATATA…
PF3D7_0611200	pff0550w	34.7113	44.1059	0.95997		406	AAATCATGTCCAATAAATATTTTCCCCTCATAAATAATTAACCAGGTGAAATAATACATATATATATATATATATATATATATTTACATTTACATTTATATCCTCCTTTTAATTGTTCAAGGTTGACAAAATTTACATAATTTTTAAATTCTTATACAAAACGTCTTCACAAATTTTGTATAAATCTAAAAATATAATATAAAATAATATTAACAATTATCAATACACAGAAAATAAAAGCAAGTTATATGTATTAATATATATATATATAATTTATGTGTATATATGTAACTATTCGATACAATTTTTTGTGTGTTATATTTTTTTTTTTTTTTTCCAATACATTTACCAATATACATATTATATATATATATAATATATATATTATTCATTTATACA…
PF3D7_0111300	pfa0545c	68.1193	19.7219	0.561306		1387	GCTCTTTTTACATATTCTTTTATTTTCTTTGTTACAACTCATATTTTTAAAATGAAAAAAAAAATGAAATGAAAAAAAAAGGAAATAAAAAAAAAAGGAAATAAAAAAAAAATGAAATGAAAAAAAAAAGGAAATGAAAAAAAAAGGAAATGAAAAAAAAAGGAAATGAAAAAAAAAGGAAATGAAAAAAAAAGGAAATGAAAAAAAAAGGAAATGAAAAAAAAAGGAAATGAAAAAAAAAGGAAATGAAAAAAAAAGGAAATGAAAAAAAAAGGAAATGACAAAATGAAAATGACTAAATGAAAATGACTAAATATATAAATATATGTATTTATGTATATATATATATATATATATATATATATATATATATGTATATTATATAATATTAAAATATTA…
PF3D7_1216900	pfl0815w	287.157	103.667	0.448314		2290	AAGAAGAAAAATATGAATGTTCTTAAATTTTTCTTTATTTTTAATAATATATTTTTAAATTTTTGTTTTTGTATATGGAATATAAAATGTATTATTTTTATAAAAAAAATGATCTTATTTTTTTTTTTTTCCTTTGAATTTTTTTTTTTTTTTTTTTTCCTATAATTAACCTCTATATATGTATAAATCATATATAAGAAATATTAATTATAAATATAAAATATATACATTGCATAATATGTATGTATACATATATATAATACAATAATAAGAATATATATATATATATAATATATATGTATAATTTTTTAGTTTTTATTTTTATATAATAAATAAATACCATTAATATATTTTTTCTTAATATATATTTTTATTTTTTATCTTTATATAATATAATAA…
PF3D7_1203700	pfl0185c	934.805	940.448	0.475282		4442	TATTTAATTTTATGCTCATAAATATATATATATATATATTATTATATTTTATATGTATAATGGGGGATGATGCTGATGAGTAATTTTTTTTCAATAAAAAAAAAAAAAAAAAAAAAAAAAATTAAAGATATTATATATTATATATATATATATATATATATATATTATATGTTTATAATTTTTTTTTTTTTTTTATATTTCATTTTTCTTTTACTTATATAAAGATAGAAAAAAACGAAAAAAACAAAAATTTATGAAAATTGTATTATTTTAATCTTTTACTTTATTATTATATTATTGTTATGTATATATAATAATATAAGTAGCAAAAATAAAGGATGGGAAGAATCCTTTTAATATTTTGTTTATTTGTTTCTTCTTTTTTGTTTTAATTCTTTT…
PF3D7_0608310	pff0410w	58.1724	10.2524	0.475884		238	CATCACCTTTTTAATATTTTTCTTGTAATTTAAGAAAAAAAAAAAAAAAAATAAAAAAAAAAAAATATATATATATATATTATAATTATACAAATATTTTTGTATATATATATATATATATATTTTTTATTTTTTATCTTTTATCTTTTATCATCACATAAATATATTTATGTTTATATATATATTTTTTTTTTTTTTTTTTTTTTTTCTTTTTTTTTCTTTTTTTTTCTTATAGAGG
PF3D7_0420000	pfd0970c	151.262	15.2374	0.46297		1356	ATATAATATATATATATATATATATATTATATATGCATATAAAATATATATACAATATATATATATAGTATATTATATAGTATATTGTTATATATTTATATATATTAATATTTTTTTTTTTTTTTTTTTTTTTCCTTTGGGATTATTTGATTTCAATAATAAGTAAATATATAACAATATATATATATATATATATATATATATATATAATTGAAGAAAAAAAGAAAAATATTTACTTTATCATCCATATATATTTATTTTATATGAATTAAGAATATAAAGGTTGATTATTATAAAATGAAATTATATATAAATATATAATTATATATATATATATATATATATATTCATATATATAACAAAACATGATGAATATAGAAAAGTAAAAGAAAAAGATTA…
PF3D7_0513800	pfe0690c	123.616	215.359	0.742045		1273	ATATATAAGTAATCAATTTTTTACTATTTTTAAAATAATATATATATGTGTATTATAATTATGCATAAGCATATATTTTATAAAAAAAAAAATAGTATTTGTATGTATATATTTGCTTATTTTTATTTATTATCATTATTATATATATATATATATATATATATTTTTTTTTTTAAGCATATTTTTATTTACAAACTTAATAAATGATGGTAAATCTTTTTGAAAGGTTTATAAAACGATTTAATATATAAATGAGGCTTATATATGAATAATATAATATCACAATTTGTTATGATAAATTTTACAAAACTAAAAAAGAAAGAAAACAAAAAAAAAAAAAAAAAAAAAAAAAAGAACAATAGGAAAGATATAAATGTAAATATATATATATATATATAT…
PF3D7_0514100	pfe0705c	74.3618	17.5051	0.429411		610	TATTTATATGTATAATAATATGTATACATAATTACGCATATATTTTTGTTTGATTAAATTTTCTTTTTATTTGAAAAAAAAAAAAAATGAAAAGGCATTTTATACAAAAGTATGTATACAATATTAAAGAATTACAATTTTTATTTTTATTTTTATTTTTATGATTTCATATAATTAAAATAATGTTTTGTTTTATGTATTATGTCTATGGTTAAATATATGAAATGAAAGTTACATAACAAAAAATAAAGGCATATATTATATATATATATAAGTACATATCAAATAACCCTTTTTGTGTATTTATTTTTTTAAATTCACATGTATATATATATATATCTTTCTTTTAATATGTGTTTATATAATTTATTATATATATATTTTTTTAAAATATAACAC…
PF3D7_1234100	pfl1645w	176.644	15.2978	0.683848		272	ACACTACTTTTTAAATTTTTAATATTATTTTTCATTCCTGTTCTTTTATTTTATTTTCTTTTATTTTCTTTTATTTTCTTTTATTTATTTTATTTTATTTTATATTCTATTTTATTTATTATTATTTTTTCGTTTTAAATTTATATATTCATATTTACATTTGTTTTTGTTATATTTATAATTTTGATAAACATTGTCATTATTGAATATATATATATATATATATTTATTTATATATTTATATATAATATTTTTTTAATATAATAATTCAAATAGATAGAGAAAAATTAGATTTATTTATTTTTCCTTGATTATTTTTATCCATTTATGTTTTCGTATTTAAGTTCATTTTTTTTTTTTTTTTTTTTTTTTTTTTATTTTATTTTATTTAATTAGAAG…
PF3D7_0623100	pff1110c	177.947	77.5706	0.713245		1071	TATATATTAATATATTATTTTTTTGATTTTTATTATTTATTATTTTATAGTATTATCACAATTCCTTTTTCCTTTTTCTTTTTCTTCTTCTTTTTTTTTTTTTTTTTTTTTTTTTTGCCTTAATAATATTATATATATAATATATTTTATATTTTATATTTTCTTTATTTTATGAAAAATACTTTTCATTATATATATATATATATATATATATATATATATATATAATATTAATATATAATATATTTATATATATATCACTTTCTTTATTTAAGATCTTGATATATATACTAATATAAATTTAAAATAGTATGTATTTTATATTTTTATAAGATTAAATAAAAATTATAATTTGTATTCATTCATTTACTAAATGTAATAATAAATTATGTGCCTCTT…
PF3D7_1420700	pf14_0201	1333.37	466.213	0.606211		2457	GCATGTGCCCAAATTTCTTTTATTTTAATCATATAAATTGTGATTAAAAAAAAGAAGCATCAGTAAAAGTATGCATATAAAAATAATGTATAAATTATTGTTAAGCCATTTTTTTTTTTTTTTTTTTTTATCCTTCTTTTGAGTACTCAAAGAGACCTATAATATTTATTTTTAATTCTTATTTATTATTATATGATATGTATATTGTTATTATTATTATATATTCCTTTATTTTTTTAAAATTTATTATTTTATTATATTTTTATTTTTCCCCTTAATTTAAAACACACAAACAAATAAGTTAGTTATTTCTTGTATATAATAATATTTTTTTATTATTCACAATTTTCTTTAATTTTATAATAAATTCTTATATTTATTAAATAAACATTATTATAT…
PF3D7_0314000	pfc0581w	101.184	130.057	1.72344		674	CCCAATATATATATATATATATATATATAATATACATATTATATATATATATAGTTATATTGAAAGTTGCCCAACTAATATTTCATATCTCACCTTTTTAAAATACTAATGAAAAAAAAAAAAAAGCATTATTTTTCAATCAAATTTGTGAATGTGGGTTTTATTATACAATTTTATATATTAACATAAATACGTTATCATATATTTATGTATATGCTTTATGTTTTATTTCCACAAAGATAAAAATAAATACGTGCTCTGTTCAAAAGGTTTATACATATATCAAATTTAAGATAAAAAAAAAATAAAAAATAAAAATAAAAAAATAAACAATAAGAATTAAGAATTAAGATTATATTAGGATAATAAATTACATGATCGTAAAATTACCTATAATTT…
PF3D7_0926700	pfi1310w	391.223	158.39	1.23493		781	ATTATTCATTAAAAAAAAAAAAAAAATTTTTTTTTTTGTGAAAATTATATACTTTTATGTATTTTTGTTAAGTAGATAATATTTTTTCTTTCTTATAAGTACAACTGAAAAAAAAGAAATTAGAAATTTTTAATTAGAGATTCAAAGATTTACAAATGGCATCTCAAGAATAGGGCATTTTTTTGTTTTATATACTTATTGGGTTTTTTTTTTTTTTTTTTTTTTTTTGATAACATATTGATTAGTTGGTGAATAAATAAAAATATATATATATATATATGTATATATTTATTTATTTATTTTTTTTTATTTTTATCATATGAATTTACTTTTTTTTTAATTAAATAAAAAGGAACATTCAAAATATTATTTTAAACTTAGCTTAATTGTGGTATTATA…
PF3D7_0922200	pfi1090w	3948.79	3407.07	2.10939		1252	ATTTTTTATATCACCACATATAAAATAAATTTAGTTCATATGAAGTAAATAATTTTTATTAAAAACTGCATGAGAGATATTATTAATAGTAAAAAAAAAAAAAAAAAAAAAAAAAATGTCATATTATATTATATATATTAAATATATATAAAGTAAATTAAAAAAATATATTTTATATTTTTTATATATATATTTCAAAAGATATTGAAAGAAACTTTTTAATTTAACAAAAATATCATTTAAGATACACGAAAAAAAAAATAAAATAGCATGTGATACAATATTTTTTGATTTTTAATTATTTTTTTTCATCTACCTGCTGTATACAATATAAAAAAAAATATATAAATATACAAAATATATATCATAATAAATTAAAAAATATATTTCATATATTTA…
PF3D7_0517700	pfe0885w	499.747	237.862	0.922251		547	TTTTTTTCACTTACATAATATATATATAATATATATATATATATATATATATATATATAATATAATTTTATTTAAAAAAAAAAAAATATTTTAAGAACCTCTGAGAAAAAAAAAAAAATTGGATGGATTTTACAAAATTAAAAACAAAATAAAATAAATAATTATTTATAAACAATACATAAAAAAAACATATGTATAATATATATATGTATTATTTATGTAAATATTATATATATATTTTTTTTTTTTTTTTTTTTTTTTTTTTTGATTTATTTTTAATATTAGAACAGGAAAAATATAATTACAAGCACATAAGTTCTTTATCAAAAAAAAAAATATATATATATATATATATATATATATATATATCATATTTTTGTAAGAATAGTTTTAATATAG…
PF3D7_0212500	pfb0560w	304.925	25.5745	0.473561		915	CTTATATATTTAAAAAAAAAAAAAAAAAAAAAAAAAGAGCATATATAATGCATATATATATATATATAATATATTATATGTGATAATTTTCTTCTGTGTTCTTATTATTACATAAAAAAAAATATTTATATATTTTTATTTTTAATGAAATGCTTTTTAATACTACTGAGAAATAAATTATACTTATATATATATATATATATATACCATTTATTTATATATTTCAAAAAAAAAAAAAAAAAAAAATATATATATATATATATAAATATATATAAATATATATATATTATAAATATACATTATTATAAAAATGATATAACAGTAATCTTTTGTTTTATTTTTTATAATTTTTTTTTCTTTTCTTTTTAATACATTTTCCTTAATTTTCTTTTTTTTTTT…
PF3D7_0102200	pfa0110w	121.97	42.5279	1.01452		632	ATTTATTTATAATTAAATTATATATATATAAATACATTCATGTATTTTTTATAATTTTTATTAAAGATTATTTATTTGAATATCATATAATATTATAAAAATATTATTATAAATATAAAAAAAAACAATCGTTTATATATAATAATATCATTTAAAAATAGGTTTTGTTCTGTTTAATAATATATTTAGATTTATTCTAAAAAAAATAATATTCTTGCATTAAAAATTAAAGAATAAAAAAAAAATTAAGAAACGATAATATATAAATTAAAAGAAAAGAAGAAAAAACAAAAAAAATAATATAAAAAATAGCATATTTTAAAATATATAATTATTTTTTATATATATGAAATAATCTATTTGTTCTTATTTATATACATTTTGTTTTAATTTAAGAAT…
PF3D7_0206700	pfb0295w	85.4064	62.523	1.38345		564	TATATTGATATTTTTTTATGGACAACAACAAAAGAAAAAATAAAAAAAAAATAAATATTTATAATTCATAACTTTTCTATAATTTATTTTTTATATAATATATATAATATATATTCCTTTTAATTATTTTTTTTTATATAACAAAATAATAATAAATAAAATATATTTTGTAAATTTTATATATTAATATATTTATTATTATTATTATTTTTTTTTTTTTTTTTTGTCTTTCTCTTATTTTTTTATAATCTAAAAGGAAAAAATATATCGAAAATAAGAAAATAATACGAACAAATAAAAAGGAGTACAATCAAATCTACGTATTCTAATGATAGCATAAAATTAGAATTTATTTTATTTTATTGTTTTTTTTTTTTTTTGAATAAATTTTAGGATGTT…
PF3D7_1362400	mal13p1.310	77.0372	12.876	0.461741		1337	CTTTTTTGTTTCTTTTTTGTTTCTTTATTTTGTTTTATTTTATATATATAAAATAATAGTTAAAAAAACCCAAACCAAATATATGTGATATTATTATACATATATAATTTAATTTTATCGAGTTTATAATTTTAATAAGTATTAAAATTTATAAGAATATTGTACGTTTAATATATTGTAATACTTATTGTGAACAAATATTCTGGACATAAAATAATGTCATAATAAGTATTTTCTATTCTTTTTTGTCTATAAAGTTATTCCTTTCTATTATTTTATTTATATATAAAATAAAATAAAATAAATAACATAGAATGTGTTCATCATATATTCAAATTCTATATTTTTTCTTGTACTATATATATATATATATTTATATATATATGTACTTGCTTGATT…
PF3D7_1236000	pfl1740w	79.2324	66.9758	1.47022		454	TATAAAATTATATATTATATATATTATATATATATATTATTATTATATAATATATACGCTAGCATATCTTCCCACTATAATACATACATATTATTATATATATATATATATATAATATTACGATATATATGCTCATATTTATATTTATTTCCATAGTAATAATAATTTACCCAAGTTTCATTTTTTTTTTTTTATTTATTTTAAATATTTCTTTTACTCATTTATTTTATTTTTTGTAGCGCATATGTGAATAAAAAAAAATTCATATTATTAATATTCATTTTTATCTTAAAAAATAAGATGATAAAACAAAGCAAAACTATATAAATATTTATATATACACATATAAATAAATAAATAAATAAATAAATATATATATATATATATATATATATATAT…
PF3D7_1220900	pfl1005c	521.219	694.033	1.77937		1216	ATATAATATATATATATATTATAAATATATTTTTTATTATATGCGTTAAGAAAATAAAAAAAAAAAGAGGAAGGAAAGAAGGAAAAAAAAGTAATTATTATTATTTTTTTTTATTATTAAAAAAAAGAAATATTATTTTATGTATACATATAAATATAAATAAATATATATATAATATATATATATATATATATATATATATATATATATATCATATTTATTTCAGTGAAATTTCTAAATTGCAATAAGAAAAAAAATGGGAGGAAATAATTTTATATATATACATAATTTTATTATTATCAAAATATATATATGAATAATAAAAAAAATCACATTTTGTGTATATATTATACTTATATATATATATACATTTTTATATGTATATATAGTAAAAAAATA…
PF3D7_0716900	pf07_0070	65.4439	71.2121	1.04097		1966	AATATAATAATATATACATAATATATATATATATATATATATTATATACATATATTTATATATTTATCATATTTTATATTTGGCTCTTAAAAAAAAACAAAAAATAAATATTATATATACATATATATATATATATATATATATATACATAATATGAACAATATAATTTATATTTATATAATATATTTATTAATATATGTAATAATATATTAAATCTTACTATAGATTATATATATATAATATGTATAATTTCAAGGATAGGAAAAAAAATATATACATTAAAAAAAACTAATATATATATTATATATATATTATATAATAATAATATGTAGAGATTAAAAATGGAGCAATATTAAAATACATATACAAATACATATATATAATATATAGTAATATTTT…
PF3D7_0508800	pfe0435c	99.4007	123.479	1.08151		1489	TTTTTTTTTTTTTTTTTCAAGTATCATTAGTAAGACAAATGATATAATGTGTAATAAATATATCATAGCTTAGTTAAAATAACTTTTTATATATTTAACAATTTTTTCTTCTTTTCAACCTTTTCTTATATGTATGTAAATAGAGAAATGTTCTTATAATTGTATATTATACATTTATTATATATTTATAATATATTTATAATATATTTGTTATATATTTGTTATATTATTCTTTTTTTTTTTTTTTTTTTTTTCGTTTGATGATACACAGGTGTTGCACTTAAATGCAGTTCTTCAACTCAAAAGGAAAGACTATGAGATTATCCATAAAGTTATTTATTTATTAAAAAATGGAGAAAATTCAATGAGATAATTAAGGAAATTAAATATATACATATA…
PF3D7_0719300	pf07_0077	85.818	28.1463	0.440664		771	TAATACAAAATGTTATGTAATAAAAATCCCTATATAATTATAATGTACTTGTAAAAAATATAACAAAAATTTATAGGGAATTTATAATTAGTAAATAATTAATATATTATATATATATATATATATATATTATAAATATATAGTAATTTTTTTTTTTATGAACGGTAGAGAAATATTATAATATATATATTATTATATATATTTAAAAAAAATTAAGGGACCTATAAAAGATTCAAGTTTATGATATTATGTATTTATTATTTTCATTTATAAATATGTAAATATAAAATTTATTATTATAATATTAGAATTTTAATTTATATTTTTTTTCTATTATAATATATAAACGCCCTAGTATTGATAAATATATTTAAAAAGAGATTTAGGATGTTTTGTAAA…
PF3D7_0719500	pf07_0078	35.3287	26.3844	0.463682		811	TATTATATATATATGTAAATGTAAATGTCCATATTTATTTTTTTTTATTATTATTTTATTTTATTTTTATTTTTTTTTTTTTTTTTGGGAGGAGGAGGGAAAAAAAAGGATAAACTCAAAATATTATGTTCACTTATTTGTAATTTATGAAATTCATATATTAACATATAAATGAAGATATTTATATGTATGTATTTTTTTTATTATTTTGTTTTTTCCAGGAAAAAGAAAAACTAGAACAAATCAAAAGAACAAAACAAAAAAAAAAATATACACATATATATATAAATATATATATATATATATGTATATGTATTTATGTATTTTTTTATTTAAATAATTTATCTTTTTAAAAATTCAACCATTTCAACCTTGTGATTAATCGTCTATACATATATA…
PF3D7_0719600	pf07_0079	945.85	2003.92	1.10237		853	TTCTATTTTTATATATTAAAATCTCAACGTTATAAAAAGGATTATATTTAATATATTATATTTTTATAATATTATACATATTTTTTTATATAATAATATAATATAATATAATATATATATGTAAAATAATATGTTTAATATTTGCCTCTTAATATAAATATTATATAATATATATATAATTATATATATATAAAATATATTATATATTATAATATTATTAAGTTAAGATTATTTTTTTATTGGGTCTTTATATATTAATAGTAGTACTATATTGAATCACCCCTCTTTCCACTAAAATTTTACCCTTTATATATAAATAATATGCACTATAATATTATTATATAAGTAAATATATATATATATATATATATATATATATAATAATATATATTATACAAA…
PF3D7_1248700	pfl2335w	689.905	116.953	1.28137		1272	CACGCAAAAAAGAAGAAAAAAATTAATAAATAAATCAAACAATACGAAAGAAAAAAAATATTCTCAAAAGGAAATGAGTATATCATATTATTTATAAATAATCAAATATATATATAATATAATATATGTATATATATATATATATTTATATATAATATATTTATATATATCTTTGGGTTATATATATAATATATTTATAATATATAATAATTATATATGCATATATATTTATTAATAAAAAAAAAAAAAATTTTTTTTTTTTTGCATTATATATAAATATTTGTTACTAATTTATTTAATTATTTTAATTTTTTATGTTCTTATATTTTTATATATTTTTTTACATTTCAATTTTTTTTTTCCAAAATTTTCTTATATATATATTTCCTTTTGAATATA…
PF3D7_0104800	pfa0245w	236.531	140.458	2.13948		874	AAGAAATATAAATATAATACATATATTATATACATAAGATCATGCACATTTTTTTTTATATATTATATTATATTTTGTAAAAAAATAAAAATTTCATAAATTTCATAAATTTCATCAATTTTTAATAAGGAAAAAAAAAAAAACATAAGCCAAAGCCGAACACTCAAGGTTATATTTATTTGTTTTATTTTATCAGAGAGTGTTCTGGCTTTTATTTTTATCATATTTTTTATATATTTATTTGTTATATATATATATATATATTTATTTATATATATTTATTTATATATATTTATATATATTTACATATTTATTTATATATTTTCATTTAATTTTTTTTTTTTTTTTTTTTTTTTTTTTTTTTTTGGTATTAAATATTTTTGTTATTATATATTTGGT…
PF3D7_0208000	pfb0360c	46.5791	15.8756	0.521818		398	AAACATATATATATTTAAAAAGTACAAAAAAAAAAAATGAATATAGTCCTATATTTTTGAAAAAGACAAAAGGTGTACAATATGAAATATATATATAAATATTTATATAATATTTATATTTTATATATATATATATATTTTAACTTAATAAATATAAAAAATTTTAATTTTAAAAAATTAAATTATTATTTTTTTTTATTTCATTCAAAATTATTTCCGTTACAAAATGATAATGCACTTTTCAAGATTTTAAATTAATATTATATTTTTAGCTATTTATTGTTCTTAAAAAAAAAAAAAAAAAAGAAAGAAAAAAAAAAAAAAAGAAAAAAGAATAAGAATAAAAATAAAAATAAGAAAAAAAAAGAAAAAGGAAAAAAAAAATGTTATCTTTTTTCT…
PF3D7_1144500	pf11_0457	78.7522	81.4397	1.18948		675	ATAGGTGTCTGTTTTTGTAATGAAACTTTTTTAATACATAAAAAAGTAAGGTTATTATAAATACAACCTCTATAAATAAGTACATATGAAAATAAATAAATAAATAAATAAATATATATATATATATATATATATATATATATATGTGGATATTTATATAATATTATATGTTAATGTACCGTTTGATTTATTTCTATTATTACAAATAGAATGATTAAATATTATATGGCTACTTTAAATTGTTTAATTTTTCAGTTATCTTTTATATTTTATATTTTTTTTTTTTTTTTTTTTTTTTTTTTTTTCTTTCTTTCTTTCTTTCTTTATTTGTTTTTATATTATTAAAATGATTTCATAAAAAAATAGATGTTTTTAAAAAATTCATTAATATATATATAT…
PF3D7_0605100	pff0250w	110.171	49.6712	0.594156		1877	TAATATAGCATTCAGCTTGCACAAAATTTGGGCTATTTTATATTATAATATAATATATTATATATATATATATATTTATTTATTTTATAGTTATATAGTTATTATATAATAATATAATATACATTATACATAATTTTTTATTTACTTACATTTGTAATTATAAAATATTGGTAATATATAAAATAAAAATAAATGCTCATTTAAAAAAATAAATATATATATATATATATATATATACATATGCATTATACAAATATATTTTATATTTTATATATATATATCCTCTATATATAAAAAAAATATATAAGAAAAATATTGTATTATATATAAAAATATAATAAAATATATTTAAAACCTTTGTAATATAATATATATTTTATTTAATTTATGTTTATATAA…
PF3D7_0104200	pfa0210c	288.392	213.466	2.1697		2404	TATATATATATATTTATATATTTATATATACATTATATAATTTATATGTTTTATAAAAAAAAAAAAAAAATAGTTAGAATAAAAACAAAACAGTAGAAAAGCGTACCTGTAACGCTCACCCTTTTATAAAAAAAAAAAAAAAATATATTTTTTTTTTTTTTTCTTTCGATTAAAAATATATTATATAATAATTTATATATGCATGTCAAAATAATATTAAAAAAAAATATATATATATATATATGATATAATATATACACATATTATATTTATATATGTTGTTTTTTATAACATGTTAAAATTTGCCACTCTTATTAACTAATATAAAAGATATAGGATGATTAAAAAAACCACAAAACAAAAAAATAAAAATGAGATCCCCCAAAAATTGGCTTAAAT…
PF3D7_0205900	pfb0260w	931.65	326.78	1.55294		767	TTTTTTTTTCATCTTCTTTGCCCAAATATATATACATATATATATATATATATATATATATTCCTAATTTATTTTACATATATATATTATTATCATATTTTGTATTTATTGAAAACTACCCCACAGATAAGATGAAAAAATAAAATATTACACAGATTTAAATATAAATTTTAAAAACAATGTACGAAGTAAATAAAAATAAAGAATGTTAAATTATAAATACAAAAAATATGAATATTTATTTTTGAATTATAATTATTATTACAAAGAAAGAATTTTTATAATATTTTACATATATATTATGATATATTTACTATTATTTGTATAACCTTTCATTTTTTGTAATTATAATTTTTTTTTCTTTTTTTATATATATTTTAACTCCCCAAAAAAAAAAAA…
PF3D7_0529900	pfe1490c	157.161	183.6	1.27712		928	AAATCGTTTGTAGAAAATTTATATTTATAAAAAGTACAATTATAAAATATTATTATATATAAAATATATTTATATTTTTATCATTCCTTGGTTATTTTTATATTTATTTGATTTTTTTTTTTTTTTTTTTTTTTTTCGTATATTATATAATGTAATAAATAAATAAATGATATATATATATATATATATATATAATATATGTTTATGTATTTATTCATATATAATTTTATTTTTTTTATAAAAAGATTATAATTAAGAAATATGTAATATATATATATATATATATATAAATATATATATGTATATATTTATATATATATAATGTCATTGTATATAAAACAATAATTCGAAGTAATATAATATCATCAATATAAAGGAAAGAGGACAAAGAAACAAAAA…
PF3D7_1143800	pf11_0452	53.9192	20.3469	0.412898		1366	ATATATATAAGCGCATCTGTAATATATAAGAGAAGAAAAAAAAAAGAACACGTGATAAAATAAATCATTTATAAAAATTATATGAATTTAATTATATAAACATATGTATTAAATGAATAAATATATATATATATATATCTATATATATATATATATATATATATTTATATATATAATATTCCTTTTTTTTTTTTTTTCTTTTTTTTTTTTTTTCTTTTTTTTTTTTTCTTTTTTTTTTATGTAAACAGAATTATATGAAGATCTATAAATAATTATTTTTATATAAACATTTTTGTAATTTTTTTTTTTTATTTTATATTATATGATTCTTTTCATGTTCTATGTATAATATTATAATATCATCTAATTATAAGAAAAGGACGCAATAAAATGAATCTC…
PF3D7_1135900	pf11_0370	170.744	203.025	1.44983		742	GTATATTGAAATTAATAAAATACAGAAAAATATTAAAAAATACATTTACATATATATATAATATATATATATATATATATATATATATATATAATACACATATATAATATATTATGATTAAATAATAAATTTGTTATGAAACAGAGAATCTTTAAATATAAAAATATATATAAAAATAAATTCACAATATTAATAAATAATGTATACAAAATGAAAAATTATAAAATATATAAGGAAAAAGAAATTAATGTACATGTGGATGTATGAGGAGAAAGAAATATGAATAAATTATACAAAATAATAATATATATAAATATATGTATAATTACATACGTATTTTTTTTCAATATATATTTCTTATAAGTACTTTTTGTTATATAATATATATTTAAATATATT…
PF3D7_1136000	pf11_0371	67.4333	6.79566	0.764072		734	ATAAGACAAATATAAAATAAATATATATATATTATACATACATAATACATATAATATTTTTCTTTTATTTTAAAGAAATATATATTATAAATATTTTTAGCATGCGTATTACAAAAAAAAAAAAAAAAAAAAAAAAAAAAAAAATTCATATAATCTCTTTTTCTCATAAAATCTTAAAAAAGTATTAAGTCTCTTAAATATAAATAATATTCTTTTTTACATATAAAAAGAATAATATTATATATTTTCATAAAAAAAAAAAAATATTATATTTTTTTATTTTTTTTTTAAATATAACAAAATATAAGAAAAAAAAAAGAAAAAAAAAAGAAAAAAAAAAGAAAAAAAAAGAAAAAGAAACATACCTTATACATGAGAAAAAATGATTAATAAATTATA…
PF3D7_1136600	pf11_0378	116.413	29.8649	0.822062		880	TTCACCTATTCTATTCTTCAATTGCTGCATATATTATATATATATATATATATATATATATATATTTATTTATTATATATATTATTTACATATTATATATTTATATATATATAATATTATAAAGGTAGAAATTAAATATCATACTATTATTATATAATGTTTATAATTCTTAATAAAGAAAAAAAAAAATAAAAATAAATAATAAATAATATTTTTTTAAATCCTATAAATTATAACAAATGGATTAATTAAAAATGTTTATAAAGATAATGTAAAAGTATATATATATATATATATATATATATATATATATTTTTAATTTTTGTATAAAAAGAAACACTTTATAAATATAAATCTATATTTTGTTATAAATTATATAAAAAAAAGAAAGAAAAGAAA…
PF3D7_0501000	pfe0050w	260.541	355.445	2.52576		721	CTATATTTTTATTATATCTTTGAAGAAGATAATATATGTAATATATATATATATATATATATATATATATAATTTACATTTAAATTCTAAATTCATTTTAAGAAATAATTAGATAATAATTTCCCTAATATTATTCTTATTTTATTATGTTAATTCCTTTAAAAATTATAAGAATTTAAAAATTTATATATAATAATATTACATATATTACATAAATATATTATGTAATATTTTATATATATATACATAATTATAATAGGTAAAATAATATATATTATTTAATATTTACACAAAAATTCAAATTTAATAAATATATATTTTTTTAGAAAAAAACCCTTTTTCTTCTATATAATAAAATGAATAAATTTCTTTCTTTCCCAATTTTTTTAATATATTCAA…
PF3D7_1032100	pf10_0314	114.081	32.511	0.423619		1137	TATATGTTAGTATTTATTTATTTATTTATTTATTTATTTATTTATTTATTTTTATATATAAAAGTATATTTTTTATATTTTATTTATATTTTATTTATTTTTCATTATAATATATATATTATTTTTTTTATTTTTATATTTATTATATTATATAAAAATATTTATATTTAACCTTAAAATGTTTTTTTTTTTTATAAAATAAATAAAAATAAGTATTATTATATATATATAAATATATGTTTATTATATGTTCTCATATGTTTTTATATGTTTTTATTATATGTTAATTTTATAAATTATACTTTTTTTTTTTTTCTTATTTTTATAAATTTGTTATTTTGTAAGAAAGAAAAAAATAAAAAGAATAAAAAAAAACAATTTAAATTTCTCAATATATAT…
PF3D7_1032500	pf10_0317	95.0103	128.046	1.98452		541	AAATAAAATAAAAAAATAATAATCCACTTTTTTTAAGTAATAAGATAAAAATATATATAAAACTTCAATCATCAGAACTTTTTAGATATAATAATATATATTATTATTTTCCCTATATTTACACTTTTCTCATATTTAATTTTTTTTTTTTTTTTTTTTTTAATAATTGAAATATCTTTATGTTTATATAATAATATATTTTACATTTTATAATTTTTTCTTATTTCATATGATACATTTTAATTTTTTTTATATTTTATTTTGAATTAAAAATTATAAATTCATTATAATATATATATATATATATATATGTTATTCTTTTTAATAAATCACATATTATAATTATATGGGGGAAAATTCCAAATAAAAAAAAAAAAAAAAAAAAAAAAAAAAGTCTTA…
PF3D7_0608800	pff0435w	4316.01	3611.72	5.4288		1111	TCCAATTTTTTTACGCAAATAGTAAAATATGTATAACTATTTTATATAATATATATATATATAATAAAAAAAAAATATTTATATATAAATGTTATAAAAATTATATAATTTCTTTTTTCTTTTTTTAATTTAATATATAAAAATAAAATAATAATAATATAAAAAAGTTATAATAAAAAAAAATTAAAAGTATTTTTTTTTCCATAACAACAAAAAACTTACACATAAAAAACTTAACAATATATATATATAAAAAAACATACAAATCAAATCTCAAATATATTAAATAGAAAAATCTCATTTTTTTTTTTTTTTTTTTATCCAAAATAAATAAAAGGTAAAAATATAAATGAAATAAAATATATTTTTATTTACATTATTTGGATTGTGTATAAAATT…
PF3D7_0303100	pfc0145c	76.3512	17.8558	0.7693		1432	TTTTATTATTTTTATTTTTTTTTATATTATTAATTCTGAAAGAATATAAAATGTCATATTATTAATATTTATATATATATAAACAGAAGGAAAAAAAAAAATGAAAGAAAAATTAAAATTCAAGTCTACAAGTTTGTGTGGTATTTAATAATTATATTTAAAAAATTAGAAAAAAAAAATAATAAAAAATAAAAAAAGATATATATATATATAAATATATACAATGTAATATATGTTATATATGTAATATATATTATTAACTCGTTCAGGTGTGTGCATCAAAAAAAAAAAAATAAAATATAATAAATTGAGGAAAAAAAAAAAAAAAAAAAAAAAGAAAAGAAAAGAATATATTATCGCATTTATATATTTACAGAAAAAATTTTATTATATATATAT…
PF3D7_0935400	pfi1710w	62.0139	35.4365	1.72255		1182	ACTTTTTACTTTTAAAAATTTTCTAAGATTAAAAAATTAGATATATTATATCCACAGTAAAAAAATGTGTATATATATATATATATATATATTTTTTTTTTTTTTTTCATTTTTGAAAAGCATTCCTCATTTTTAATTTAATTTAATTTTAATTTTAATTTTAATTTTAGTTTTTTTTTTTTTTTTTTTTTTTTTTTTTTTTTTGTTTTTTTGTTTTAAAAGAAATAAAGAAACATATCAAATTCTCTGAAATCTCTCAAATTGTTTTTTTTTTTTTTTCTTCGCACATATATATATATATATATATAATATTATACATACATATATATACACATACATATTATATATATAATAAATCTTTAGCTCTTTATAATACATTTCTCAACTTGCTTTTTTTTA…
PF3D7_0716800	mal7p1.81	319.948	342.557	0.784885		1759	ACACATATAGTTATATATAGATGTAGTTCAATATGAAATTAATGAATTTAAAAAAGATATATATGTTAACACAAGTATAATTGCGGAAACACCATATATTTATATACAAATGTATATATATATATATATATATATTAAATAATTACGTTATATTATTTTTATTTTTTATTTTTTTATTGTTTTGTTTGTGTTCCTTTTTTTCTTTTTCTTTTTTTTGTATTACTTTGCCTTATGTTCCTTATATTTTATTTTATTTTACTTTATTTTTTATTTTTCTTTGCTATATATTTTTCCCCTTTAAACAAAAAAAATTAAAAAGCGTATTTATGAAAATGTACAATTATTAATATTAAAAGATATGGCTTAATTTTTAAAGAATAATATATAACATAAATATAT…
PF3D7_0717600	mal7p1.87	97.7543	31.8729	0.488446		868	CATGTATTTTTCTTTTTCTTTTTCTTTTTCTTTTCTTTTTTCTTTATCCCCTTTCTTTTTTTACAAAATAGAAGAAATATTTAATCTAAATTTTATTCTATGAATCCATAATCAATATTTTAAGAAGAAATAAAAAATTTTCTTCATTTAAAAAAAAAAGGGTACTTTTGTTCAAAAAAAATAAAAATACATATATATATATATATATATATATGTATATTTTTCAATATATATATATTTCTTTTATATAATTCATTTTGTATTTCTGTTGTTCTTATAAATATATACAAATATAATTATATATTGTTCCCCTTTTGTATTCGGTTTGTTACTACTTTTATATATATTTATATATAATTTTTTTTTTTTTTTTTTTTTTTTTTTTTTTTTTTTTTGTGT…
PF3D7_0717300	mal7p1.86	43.7665	38.7657	0.534642		1126	TATTTATATTTTTTTTTTCTTTGCTTCTTTTTTTTTTTTTTTTTTTTTTTCTAAATACACTGCTTTATAAAATAAAACTATATTTATTTATATATATATTAAATAATTTTTATAAAGCTAGTGAAAGAAAGAAAGAAAGAAAAAAGAAATAAAAAAAAAAATTAAATAAAATAAGCAAATATATATATATATATATATTACATTTTTATTACATATTTAGCATTTCCATATTTTTTTAAACTTATATAAAATATATATATATATTATATATATATATATTAACAACTTCTTAAATTCTTTTCTTTTTTTTCTTTTTTCTTTCATAAAATTATATATATATATATATATATATATATATATATATATCATTGAAAACTTATCAAAGTTTTATTACACTCA…
PF3D7_0717200	mal7p1.84	71.9609	70.5499	1.05674		1062	TTTATATATATATATATATATATATATATATTATATGCAAAAAGATCATTAAATATATATATATATATATATAATATACATATATATTATATAGTATATAATAATAATATATATTTTTTTTTGTAACAAATTTATATAACAGCAATAATTTATGAACAGTTTTTTCGTATATATAAAAAAATTGCAATATACGAAGAGAAACACCAAAAAATTAAAAATAAAACAAAATAAATAGATACAATATAAAAGTTTATATGTTTTTTTTTTTTTTTTTTTTTTTTTTATAAATATTAAAAAAAATGTCATCATATTGAATATATATATAAAATATATATATATATATATATATATATATATATTTATTTATATATATTATGGTAGAGATGATATGTTAGAAGA…
PF3D7_0717900	mal7p1.88	55.3598	42.5844	0.834969		631	TTAGCTTTATAAATTTATTTTTATTTTTTTTTAAAAAATAATACAAAAAAATAATCGTTTATATAAGCATTTTTATCTTTATTAATTTTTATGTATTAGGATGAATAAACGTAATGAGGAGGAAAAAAAAAAAAAAAAAAAAAAAAAAAATCAACATATATATATATAAATTTATACCTGTATTGTATTATATTACATATATATAATAATATATATACCTTTTACATTTCTACATTCGATGATAGTTTGCAATATTATTTTGAAGGTACACTTTTTTTTTTTTTTTTTTTTCCATAGATTCATTACTTTTACCAATAAATATAAATATAAATATATATATATATATATATATATATATATATATGCCTCCTTATTTTTATGTAAATCTTGTAATAATCG…
PF3D7_0918900	pfi0925w	312.745	99.5369	0.666396		2548	TACATTTTTATGATAATTTAAATAAAAGGTATGCTTTTTTATTTTTTTATTATTATATATAATTTATATAATGATAATCATATTTTATTTTTAACCTACAATTATGCATATATAATATATATAATATAAAAAAAAAGATATTTGATTATTTAGAATCTTATTAAAAATATATTTTAAAAAATAAAATAATAATAAAAAAGTAAGTATATATTTAGATATATATATATATATATATATATATATAATATTTTTTATTTTTACTTTTGCAAATAAATAGGAAAAATTTATTTATATTTTTATATATTTTAAGAAATAAAAAAAAAAAATAATAAGAAAAAGAAAAGCAACAGAAACAGAAATTGTAGTTAAGACCACTTTTTTTTTTTTTTTTTTATTGTT…
PF3D7_1206300	pfl0315c	53.7134	6.63702	1.23665		282	TACATACTTTTTTCTATTTATATAAAATAATTTTGGTAAAAATTAATTTTGTTGTAAACCTTTTGAAGTGTGCAACGTTGTAAAAATGTAAAAAATATAAAAAATATTTAAAATAATAGAACAATTAATTTTCGTCCATTAATCTTTTATTATATATATAGTTCATTTATTTATTTATTTATTTATTAATTTTTTTGTCTATTTATTGGAAAAGTTAATTTTTAATTAGTCTTTAATTTAATGTTTGGCATTTCATCATCTTTCTGAAGTATTTTATAAAATAAAAAAAATTGCATACAACATATGTTTATTCAAAAATATAAAACGGGAATAATATAAATAAAATATGAATTAATATACATATATATATATATATATATATATATATACATATTTATA…
PF3D7_1422700	pf14_0217	152.702	43.6667	0.653035		964	CTCTTTGATATAAAATGGTTCCTTTGAAAATATGGAATTTGAAGATTTTAAAAAAAATTCTGATATTTTATGAGGATTATATAAATAGATATATTTATATATAATATATATTGATATATGTATGATAAATATATATTATACTTATTGATTTATATTTTATATTTATATGCATAATATATTTATACATACATAAATATATAATATATATATATTATATAATATTTATATGTATATATGATATCCTTTTAATAGCTTGTATACAGATGTGCTCTTTCTTTTTCTTTTTCTTTTTCTCTTTTTTTTTTTTTTTTTTTTTTTTTTTTCTTCATTTTAAGATTTCAAGAAAATAAAATATAAAATTGAAAAGTATATAATAATGACAAAACTAAAGTAATAACA…
PF3D7_1212700	pfl0625c	814.482	199.824	1.50509		1578	AATATATAATATATATCTATTTTAAATAAAAAATAAATTTTTTGTCATTTATTGTTATTTTATAATATATATATATAATATAATATATGTATAAATATGATTATATTAATTTAATGTTCACATTTTATTATGTACCTTTCATCTATAATAAATAATAGTATATATATATTTATAAATAATTTTTTTATTGGTACAAGCATTTTGTGAATATATTATATTATTTATATAATGTATATTTTATATATATATTATATAAATATAATATCTATATAAAATATATAAATAAAATTATATTAAAGAAAACTAAAATATAATAATATATAATTGTTATTTATATATACATAAGTATATATAATATAATATAATATAATATTATAATATATATATATATTTATTTTA…
PF3D7_0416800	pfd0810w	535.007	1011.36	1.3059		604	ATAATAAAAAAATATATATTTTTGTTTACTAAATATGAGCCGATTATGTATATAATAATATATATATATAATATATATATATATATATTGTGATGTATGTAATCCTTTAATATTTATGACTATTATATTATATTATTCGTCAATAAAAATTATGCATATATTAACCAATAAAAATATTATATGTACATATTTTAATATATATATAATATATTAATAATATTATATATATTTTATATATATTTATATAAATCTCTTTTCTTTTTTCCTTTAAGAAGCCATAATATATTATATATGCCCGTATATCCTAGATTTTCTTTAATATTTGAAAAACTAAAAAATATATATGTACATAATAATATATTATTTTCATGTGACGTGGATATTATTTAATATGTGCCT…
PF3D7_1332600	pf13_0176	148.586	85.2965	1.54772		498	TTATTTTTATAAGATGAAACTTTTTTGTTGATTGTTTTAAAAATTATGTTAGAATAGAATATATTAACATAAAATAAATAAATGCATATATGCATAATTATATTATATCTATTTATGTATATTTTAGTAAGCCTTGTGATTTTTTTTATAATTTGCATGAATATAAAAAAAAAAAAAAAAAAAAAAAAATATATATATATATATATATATATTAAAATATTAAAATATTAATATGTTAATATGTTAATATGTTAATATGTTAATATGTTAATATGTTAATATGTTAATATATTATTATATATATAAATACATATGTACCATTCTTTATTTAAATTCCAATTTGTGTATTATCTCTTATGAACACACATTTTTATTTTCAAAAAGATTTTTTGTTGTTTA…
PF3D7_1332700	pf13_0177	40.0621	28.1533	0.459013		855	AATAATAAAAAAATTATACAATATTTATAATATATATATAATATAATATATATAAATATATATATTTATATATGTATAATATATAATATAAATATAATCATATTATTCTCATCATATAAGAAACGCCTCTTTATTTTAATTGTACATTTTTGTAGGTTTTTAAATAAAATCATATATTATTATATATTAATTATATATTTAATATAATATATGTATATATTATATATATATATATATATATATATATATTTTTTTCCTAATATTTTATTTAATGTAACTTCAAAAAATAGAAAGGAATATATATAGATGATGAGATTATTTATACAAATCTGTTTTTTTCCTTTTCTTGGTATATTATATAAATAATTTGCCTTTTCAGTATAAAAAATACAACATTTT…
PF3D7_1331700	pf13_0170	435.538	160.893	1.11858		1268	TAATAAGTATATATATATATATATATATATATTTTTTTTCTTTTTTATTGTATAATGATAATATTATCATGAGGTATAATATATTATAATTTATTGAAATAAAAAAAAAAAAAAAAATATATATATAATATATAATATATATAATATAATATAATATATATAATAATATTTATATATATGTGTATTCCTTTGTTTTTATTTATTTCATTTTTGGATGTTCCTTAATAATTTATGTTTTTGTTTTTTAATAAAGAGTTAAAAAAAAAATTATTCTTCTATCCATATATATATATATATATATATATATATATTATATATGTATATTATGATGGTTTTATATGTATTTTTACTTATTTATATATATAATACATAAAAAAAAAAAAAGCACAAAAAATACAA…
PF3D7_1331800	pf13_0171	855.093	2311.06	1.41788		1630	ACACAAAAAAAAATAATAATAATAAAATAAGGTAAAAGTTGAAACATAAAATGAAAATATTACAATGTATATGTATAAATAAATAAAAAATATATATATATATATATATATATATTTTTTTTTTTTTTTTATGAAAGAAAAAAAATTTGCAATATTTATAATATATAATCATATAATATTATTATTATATACTTATTATTAAACGATACATTCATTACCACATGATTTAAATATATTTGTTTTATAATTTTCTTATTTTATTTTATAGGACTTTTTATAAACAAAAATGTTTTATTATTATAACGCAGAACAAATATAAATTTTCTTTTTATTTTGTATTTTTTGTGCTTTTTTTTTTTTTATGTATTATATATATAAATAAGTAAAAATACATATAAA…
PF3D7_1332200	pf13_0173	116.619	39.4517	1.54465		537	TTGTTCTAACAACTATGGAGGCAGTTATATAATATGAGAAAATAGATAAATGAAAAAAAATAATAAAAATATTAATTTATATAATAGATCATTATATATACATTTTTTTTTTTCTCTTCTTCAAAAAAAAAAAAAAAAAAAAAAATTATGGGTATATTACTTTTTTAAAAGACGTCCACTATTTTAAACAACATCGTTTTATATATAGATAAATTGTTCTATATGTTTATGGATAAAATATCCATTGAAAAATGGATATATAAATATATATATATATATATATATATATATATATATATATATATATATATTTATTTATTTATTTATATTTATTTATTTATATTTATTTATTTATTTATATTTATTTATTTTCTTCTTCCTCCACTTTGTTATAGTAAC…
PF3D7_1332900	pf13_0179	769	204.033	1.40647		693	ATATTATTATATGCATATAATTTTTATAAGTTATTTGACTAAATTATACTCTAAAAATATTTTGTATATATAAAAATATATAAAATAAATAGTATTGTCATATCTACGTAAAATAATACTATGTAATAATAAATATTATTATATATATATATTATATATATATGTATATTTATTTATTTATTTTATTTTATTTTTTTTTAAGAAAAATATTTATTTCCAGTTCCTTATATCTTAAAAATATATGTTCTGTTGGCATATTGTTATATACCCAAAATATTTTAATATTTATAAAATTATTAAAAATTTTTATTTCTATAAATAAGAAATAAGCATACCCAAAATAAAAAATAAAAAAAATAAAATAAAATAAAAAAAAAATATTATATATATATATATATA…
PF3D7_1459600	pf14_0569	117.717	49.9647	0.696102		1191	TAAAACTGTTATTTTGGATAATTATAAATAAATATAATATATATAAAGACACGAAATGATATTTTTGTTTATTATTTTTTTTCTTCAATATTTTCTGTTACAATTAAAAAAAAAAAAAATAATTTATAAATGAAATGTATGGTTATAAAATATCATGTGACATTTTCACTTGAATAATTTTATAAAATGAAATATACGGTATTTATATATTATATATATATTTGTATTATTTCAAAATTTTTATGTATAATTATTGAAATATAACATGTACAATATTATCATTATATATACATATACGTAACAATATTTATATGCATATAATTATATAATATTATTTAATATATATATATATATATATATATATATAATATATAATATTTTATTTTTTTGTTAAATAAT…
PF3D7_1459000	pf14_0563	226.447	104.066	1.0465		680	TATATATATAATATAGATGAGCTTATGTATTTTTTAAAAAAGATATTTTTTATTATATATCTTATCATCCTAATGTTAGAAAAATTGATCTATCATTTTTTTAAAAGTGCGTATATTGATAGGTTAAAAAAATAAAATATTATTTAAAATTTTAATACATTTTATATATATTTATATTTCTTTTTCTTTTTTTTTTTTTTTTTAAATATTATTTTATTTTTTTTTTTTTTTCATTTTTGTAAAAAGAAATATATATTTTATATATATTATATGTATTTATTTTTATATTCTTTTATAACATTTGTATCTTTTAAGCAGTTTTGATAAAGAATATATGAAAATATGTTTTTTGTAAAAATAATTCATTTGTTTTAATGCCCAATATAAAGAAAAAAAAAA…
PF3D7_1458700	pf14_0560	68.4623	67.6505	1.32053		1890	CATATTTATCTCATTATATATTTTTTTTTAAAGAGGAAATATAATATAATATAACCTTATTTTATTAAAAAATTGGAAACTTATTTTAATTAAAATATAAGTCTAAAGCATAAAAATAAAAATATATTATTACAATTTTTTGATTTTTATACTTAATGTTTTAAAAAAAAAAAAAAAAAAAAATTAGTCTTTTTAAATTTGTTATATTTTATGTAAGATAATATATTCATAAAAAACATTGTTTATGTTTACTCTTTATATTTCTTAATATATATGAATATTTTTTTTTTTATCCATTTATTGATTTTATATATAACATAAAATGTAACAATATAATATATATATATATATATATAATATATTTTGATGTACAAATATATTATATATAATATATCTTAT…
PF3D7_1458800	pf14_0561	35.6717	14.0109	0.699097		418	TCTTTTTTTTTTTTTTTTGACTTTTTTCCCTAAAATGTAAGAAGGTTTTTTATTTGTTATTAAACTAATTGGTTACATACATACATACATACCATGTTAGAAAAAAATATTTCATTTTTATAAAAAAAAAAAAAAAAAAAATAGATAAATTTACGGGTACTAAAATGGAATATGAATTTATATATTATATTAAATTATTTTATTTATTTATTTTTTTTACATAAGAATAAAATGACACGAGAATGCAATATATATATATAATATATACATGTAATATTATATATATATATATATTAAAGGAATATACGAGAAATGTTATCCTTATGTGTTTAATATTTTTTATTTCAAAAAAATTATAATATATATATATATATTATGTATATATTAATATTTATATAT…
PF3D7_1459400	pf14_0567	138.708	142.557	3.41117		562	AAAATATACATTTAAGAGGGTACTGGATAATATTTTTATATATGAAAAAGAAAAAATCTGGGTATATAATATATATATATATATATATATTTTATATACTTCTACTTAATATATATATAATAAATATATATGCTATATTTATTATGTTATTATTTTTGCGTCTATAAAAAATTTATATATACGCCAGAACTATCTACATTATTTTTAATTTCTTTTTTTCATTTATATACTTAAAATTGGAATGAGATAATCCCCAAATTTAAATATAATATAATATAATATATATTATATAAAATATTATATATGTATCTTACAAAAAAAAAAAAAAAAAAAAAAAAAAATTCATATAAATGTTTATATATTTATAAATATATATTATATATAATATATATATGTATT…
PF3D7_1459200	pf14_0565	48.7056	17.5896	0.519083		944	TTTTTTTTTTTTTTTTTTTTTCTTTACAAAGCGATTCAAGAAAAAAAAAGAAAAATTAAAAATACAAGCTATCAATATATATATATATATATATAAATAACATATATGTAATTATTTATATATATATATTATATACGTATTATATAATAATATAAAAATAATATATATTTTTTTCTGAATTTATATATATAAAAATATATATTATTATAAAATTTTGTAAATAATATTTAGAATTATATATAAAAAATTATATCTTTTTAATTTCTTCTCTTTTCTTTTTTTTTTGAGAAAAGTCTATTTTTATATAGATTTTGTATGAAAATATTGAATTCACTGTTTTTTTTTTTTTTTTCTTTGTATAAAAATAAATATATATTTTAGTTGAAGGTTGTATGGAGT…
PF3D7_0815500	mal8p1.84	166.285	116.61	4.22687		493	TAAAAAATAAAATAAAATAAAATTATTTAGACCATATACAATGTATCATAAAAAAAAAAAATAAAACCAATAATATTTTTTAATATTCTTTTTTTTGGTTTCTTTCTTTTAATCATATTTTTACGAATAAAAGCTTAAATGTATTGATATAATTTTTTTGTCTTGAATTTTTTTCTTTTTTTTTTTATAATCTAAACTAGATGTATGGATATAAAAAAAATAAAATAAAATAATAAAATAATAAAATAATAAATATTTTATCAATTACAACCATATTTAAAATACAAAAGAGTGTATATATTTGAATGTAATATATTTTTAAAATATATATTTTTTATTTTTATATATAACAATAATATATATATATATATATATATATATATATATATATACATTTGG…
PF3D7_0815800	mal8p1.82	216.98	40.1443	0.937007		859	TAATATATATATTTTTATTTTTTTCATTTCTATGTATCACATTTAACTATTAGGGGACATATATATTATGTTATATTATATATATATATATATATATATATATGATATTAAAAGAAATGAGGATCATAAAGATTAATTAAATAGCAAAACTTTGCTCTTGAAAAATATATATAAAATAAAAGAATGAGAGGAAATTTATTATATATATATATATATACACGACATATTTAATTTTTATATATAATATAAAAATATTATATTAATTTTAGCTGTATAAAAAATAAAAGGCAACAAAAAAAAAAAATAAAATAAATAAAAAATATAAAAATGAAATGAAATAAAATAAGTTATATTTTTTATTGAATATATATATATAATACTATATTAACATTTTTATCT…
PF3D7_0815600	mal8p1.83	123.479	164.42	0.717219		433	TTTTTTTTTTTTTTCTTTTTTTTTTTGACGCTTACATTTATATTATCGTATAAATATATATATATATTATGTATACATATATTATATATATATTGATAAATTATAAGGATCTTATTTATTATATATTAAAAAAAATTAATAGTTTTTACAATATTCATAATACTATATATTATAATTAAGAAAAACAAACATCGTTTATAAAAAAAAAAAAAAAAAGAAAAAAAGATTCATAATTTTATAGTTCTTCTTAAAAATGAAATTATAATATATTAAATTAATCAATTGAGAAGAAAAAAATATTAGATTATAATATTCTTATAAATATAAAATAAATAAATTATTAAGAAAACGGAAAAAAAAGTAACAATCATTTTAAACATTTATATAAAAAGAAAGAGT…
PF3D7_0308500	pfc0360w	88.4247	237.064	1.39463		1350	AAAAAAAAAAAAAAGAATGGCCTTTATAAATTAACACATAGAAAACTTTAGCTATGAAGTAAATGCAATGTAATTGTTTGTTCTATAAATATAAATATATATATATATATATATATATATATATATATATTTGTATATTTGTATATTTTTATAGAAACATTTTATTTTTATTATGTGGAAAAAAAAAAAATTTATAACAAATCAATAATATTATTATTTTGTGTAAAGAAATTGGTAGGCGGCGGAATTAAGTAAAAACAAAAAAAAAGAAAAAAAAAAAAAAGAAATTTTACCTGTGTATAAACATATTTTTAGAAAACAACACATGTGCATTATTCTATCGAATAAAAGTACAACTGTCATTAGTGTAGATATAATATATATATATATATATATATA…
PF3D7_0627100	pff1315w	261.364	51.3687	0.562615		2581	AAGCTGTTTATATATATATATATATATATATATATATATATATATTTTTCTACTTTTTCGTTAATACATAAATATTTGTAATAATTATTTTTTTTTTGAATTAAACAAGCATGCTTTATTTACTTCTTAAAAAGTGGTAAAATATAAATAACGAAAGACATAATAAATATGATATTATTATATATATATATAAATATATTAATTTTTTTTTTATTATGGATAAAGTTTGTATAATATAATATTATTTATTATATACATAATAATAATAAAATTTTATTTACATCCATAAGTTATTAAAAATGGTAAATACAATTATTTTATATAATATATATTTTATTAATACTTATATATATATAATACATATATATATATAATATTTTTTTCTTTTTTTTCTTTATT…
PF3D7_1115200	pf11_0160	92.4035	39.8979	0.741022		2082	CAAATGAAAATTTTTTAAAATCTGTAAAATACTGATTTAGTATAAAAAATATTATTTTTATTATATATATATAATATATATAATATACAATTTACATATACATAAATTTTTTTTTTTTCTTTTCTACTTTTATTGGTTTATTACATATTTTTATAATATATATTCATATAATTATATACATGCATAAATTCTAAGTAAAATTCTGAATGTTTATTTTTCTCATAATATAAAAAATAATAAAATTAAAAATAAAAAAAAAAATAAAACAGAACAACAAAAAAAGGAAAAAAACGTTAAAATAACGAACAGGAAAATTGTATGTATGTATATATATATATATATATATAATAATTTGTACTTTTTATTATTATTATTATTTTGTTTTGTTTAATTTTTTTT…
PF3D7_1115500	pf11_0163	39.9935	61.9094	0.624569		1058	TAGTAATAAAATATATTTTTTTAAAAGAATATTATCATTTTTTCTTATCAAAAAAAAAAAAAAAAAAAAAAAAAAAAATATCAAATTTGTGGAATTTATAATATAAAAAATTATCAGCAATGGAAAACATGCAAAAAATTAATATATATAAAAAAATATATTTTATATTATATATATATATATATATATATATATATATATATATATTGAATGATTAAAATAATAATAAATAAATTAATATTCTTTATTATATGTTTATTTGTATTTAATAATAAAAGTCCATATTATATTATATATGAAAAAAATTATGTCAAAACTATCCATTATTCGTGGTCCATATTTTTTTTAAATTGAAGTATTTATAAAATTTATCTTTATTTATGTAAGCTACTTAAAATA…
PF3D7_1115400	pf11_0162	877.868	614.323	1.90261		1366	AATTTAAAAAAAATATGGACCACGAATAATGGATAGTTTTGACATAATTTTTTTCATATATAATATAATATGGACTTTTATTATTAAATACAAATAAACATATAATAAAGAATATTAATTTATTTATTATTATTTTAATCATTCAATATATATATATATATATATATATATATATATATATATAATATAAAATATATTTTTTTATATATATTAATTTTTTGCATGTTTTCCATTGCTGATAATTTTTTATATTATAAATTCCACAAATTTGATATTTTTTTTTTTTTTTTTTTTTTTTTTTTTGATAAGAAAAAATGATAATATTCTTTTAAAAAAATATATTTTATTACTAGCATTATTAACATATATGTTTGATATATTATATGCGCATTATATATA…
PF3D7_0301600	pfc0080c	76.3512	35.5287	0.540362		640	TATTATGAATGAAAATTATTTGTTTTATGATTCATATGAGAAAATGTATATATAATAAAAACTACGAATGGTGTTTTTTGCAACATATGCAATAAATACATAATAATATAATATTATTTATATAGTGTATATTGTATGAATAATTTTTACTATATATATTTATTTTTTATTTTTTTTTTTTTTTTTGTACATTATATAATAAATATATAACACTCTCTATAATTATTTATTTGTCATGATTTTTTAAAAAATATATATAATTTTTATATGTTTCTATATGGAATTATATAATATAAAAATTAAAAATATTTATATTTATATGTTAATGAATAAATATTATAAAGAAATTTTTTTTTTTTATTTTTATTTTTTTTTTTTATCCTTTTCATGGGTTCTAAT…
PF3D7_1246400	pfl2225w	158.122	279.862	2.09611		917	TTATAAAGCTCTTGTCATTTTGCACACACACATGTATAGGTTATTAGCTTTTAATGAATATATGAATCATTTATATAAAAAAAAAAAAAAAAAAAAAAAAATTAAAACCCAAAATAATTATGTACATATTTTTAAATATATCTCATATATATATGAATATATAATTGTTCATTTAAAATATGTAAATATATATATATATATATATATATGTTTTTTTTTTTGATATGTTGTATTATACATATAAATATGTATATAAATATATAAATTTTTTTTTTTTTTTTTTTCTTCATATTATTTCTAAAAAGTCTCCAACCTTGTGTTTATAGCCGTTGTTAATAATTAATATATGTATGTTTAATTCAAAAAAAAAAAGAAAAAAAAAAAAAAAAAAAAAAAAGA…
PF3D7_0321400	pfc0945w	84.5832	102.154	2.19039		770	GTTATATATAAATATTTTTGAATTAAAATAGAATACTGTCTATAACGAAATATTAGATTTTTTCCCTTTTTAAATATTAATATGTGATTTTTTAATTTATATATAATTTGTATAAATTTTTTTTTTACCATAGACAGAGAGAAAAAAAAAAAAAAAAAAAAAAAAAAAAAAAAAAAATATATATATACATATATATATATTTATTTATTTATATGTATGTGTTATGGAAAGATGTATTATTTTTCAATGACCATTTGGTGTATATAAATGTAAATATATATAATGATGTATAATTTTTTTTTTTTTTTTCTAGATTTTCGGTGAAAAAGAAGAAAATCAAATAACAAAATAATGTACATTTATACTTTTTTTTTCTTTAATTATTATATATATATGTAT…
PF3D7_0909400	pfi0455w	245.929	63.2859	0.929742		1353	TATTTATAAAATAAAGAATATACATAAGATCATAATATAATATTATTAAATATATATATATATATATATATTATATATTATATAATAATTTAATTTTTTTGTAATTATATATATATATTTTTATTATTTAAAGAATTATTAAATAAAAAATTTATAATTAATAAAATTAAAAAATGACAAAGTATTCATATTTTATTAATTTTTAGATTATAATATATTATATATATTGTATATTTATTGTAAATTCATGAAAAATTATGATAATATTAAATTATATATATATATATATATATATTTTTATATGTTTTATTTTCTTCATCTTTTGAAAAATATTTTTATTATAAGATCATCTTTTTGTTTTATACTTTTATCTTCTTCATTTTTTTTTTCACATATTGT…
PF3D7_1239800	pfl1930w	232.895	13.5286	0.437939		880	TTTTCTATTAAAAATAAACATAAGAAAATGGATATGCATATATATGTACATGTATTTACAAAAATAAAAATTTATGTATATATTATATTATATATATATATATATATATATTTTTTATTTTATTTTTTTTTTTTAATGTTAAAATAAAAAATTCTCAAAACTTGTATACATTAATAAATAAATATATATATATTAATATTATATATTTATAATATACATTTATTAATATATTAAAACAAAATATATTAAATAATAATAGCCTGTGTAATATATAAAAGATAACACATAAAAGGAAAACATTTTGTTTTTATATATTTATTACATAATTTTTTTTTGTGAGAAAATAAAATAAATGAAAAAGTAAAAAACAAAAAGAATATGAATGTTAAAAGAATGAGA…
PF3D7_1105000	pf11_0061	2816.63	10750.5	1.48823		821	TATGTATATATATTAATAATATTATTTTTTATGCAAAATTAAACATGATAAAATATAATATATAAATATATATTATAACAGAAAAATAGTATTTAATAATTACATGCTTAAAATACTAGAAAAAATAAAATTCATTTTTATTTACTATTTTGAAGTATTTATATATATATAATAATATTTTAACTCATATATATAATAAAAAAATATACAATATATTATTATATATAAAAAAATAAAAAAAAATCGACTCAAAATTCATCCCCAAATAAAATAAATAAATAAATGCATACATTAAAAAAAAAAAAAAAAAAAAAACTATGTAATTATATATATTTATATATATATATTATATATAATATATATAATTTATATAAAAATATATATATATTTTATATATAA…
PF3D7_1105300	pf11_0064	430.325	201.369	2.6974		512	TATATGTATTATTTTTAACATTTTAGTATTTTTTTTTTCACTTTTTTTCCATCATCTAAAAATGCTCTAAAAGGATGATGAATGCACTATTATTTATATGGAAAAATAAATAAATAAATAAATTAATATATATATATATATATATATTATCACATTTGTAAAATTTTTGGTGAATATAAAAAAAAAAAAATTTACGTGTGTTCTTCTAATTGATTTTTTTTTATATTTTTTTTTTATTTCATTTATTATTATTTTATTTAATTTTTATTTTTTTTTCTCCATTTATGATAAAATAATTTTTTGTATATATATCTAATACTATATATATGATATATATTTTGAAAGAAGAGAAAGTAGATTCTAAACGTGAAACATTTGAAAAAAAATAAACCATAATAA…
PF3D7_1105400	pf11_0065	1421.86	1931.88	1.13497		1853	TTTTTTTTTTTTTTTTTTTCCCTTTTTAAAAAACATTTTATATATTATTAATTATTTATATGAATAAAAAAAGAACAGTTCAATATATTTATTATACAACAACAAAAAAAAAAAAAAAAAAAATATATATATATATATATATATATATTTTTATTCCCTCTTTTATGTCTTATAATTATTATACAGCTGTGAGAAATACCTTTTACATTTAATCTTAATTTTTCTCGCAACAACAGAGCTTTATTTTTTATATTCATAAGAAGAGAACATTATAATAAAATAGATTATTATATTATATTATATAACATAACATTTTATACCTATGAATAGGAAAAAGTACTAAACCTTTATATATATAACCTTAAAAAATTTCTCAAAGGAATATAAAATATGCTTTAT…
PF3D7_0809200	pf08_0102	68.8739	17.7419	0.587972		1207	TTATACATTATAACAACATAAAAAAAAAAGAAAAAAAAAAAAAAAAAAAAGGAATATTTTATTTATGTATATATATGGGGAAATGAATATTGTTTTTTTTTTTTTTTTTTTTTCAATTTATTTTATTATATTATAAATAGAATTAATTTTATGTATTATTTTCAAAGAAAAAAAAATAAAATAAATAATAAACTTAATTTAAGAACAGTTAAAAAAATATATATATATATATATATATATATATATATATATATTATATATATAATATATTTTTATTTATTTATCATATTGTTATATATAATTATATAAATTTTATGATATATTTTATTATATTTATTAAAATTTCTGTTTTTAATATATAAATATAAATATATATTATATATATTATATATATATTTA…
PF3D7_1105600	pf11_0067	401.993	176.004	1.10971		3364	GGAAAAAAAAAAAAAAAAAATATCGGTTATACATTTAAATACATATAATATATATTTTTATTAAATAGCATAAAGAAGAACGAAAAAGATATAAAAAAAAAAAAAAAAAAATTCTTTTTCGTAAAAATAAAAATGTATTCCTCACATAATAATAATATTATAGGTAAAATAAAAATACCATTAGATGTTATAAAAAATATATTTATGGGACTTGATATAATTAAATTTGTATATTATATATATATTTTTTTTTTTTTACGTTAAATTATTTATTTATATTGAATGAGGTGTTATTATTATTAAATGGTAAACATAATTAAACGAATAAATAAATAAATAAATATATATATATATATATATATTTATATAATTATTTTTTTATTCCCATAGACGAAATGA…
PF3D7_0807800	pf08_0109	360.422	272.84	1.18274		709	TTATAATATATTATATATGCATATAAACAGAATAATTAATAATATATATTTCTCCTTATCGATTTGAGTGTACAATAAATAATTATATATTATATATAAAATAAATATATAATATATATATATATATATATATATTTTTTAATTTGGAAGAAAAAATAAAAAAAATTAAATACAAAATATTTGATAAATATATAAAAGTAAAATACCTTTCAAACATGAAACACATATATAAATATATATATATATATATATTATATATGAATAATTAATTGTTAATCAATTTGTATATAAATATTATTCAACATTATATTTATACAAAATAATGAAATGTATTTTATATAAACACAATATTTAAAAAATATATATATATATAATATATACAAATCAAATGAAAAAATG…
PF3D7_0808200	pf08_0108	97.7543	58.5005	2.15079		694	TTCATTTATATTTATTTCCTTATATTTAATTTTGTTATAAAAATGTTCATTTTTTTTTTATATATGTGGAGAATTATTTTTTCTATATAGTGTTGTACATTATTGTGTAAAAATTTATCCTCCTTTTTTTTTTTCCTTCTCTTATTTTTGCATGGTACAACATCCGTATATATAATATATATATGTAGAATGAAATTCACATAAAAAAAAAAAAAAAAAAAAATACTAAAACATTTTAAAGTTGAAAGTTTTTTCTCAGGATATTTCCTTATTTAAAATTAAGCATTTCTTCCTTTTTTTTTTTTTTTTTGTATTTTTTAATATATTTGAGATCATGCTTTAATTTGTAATTTTAATGAATATATAACTGAGCATTTTTTGAGGTTTTTTACTTTTTTC…
PF3D7_1420200	pf14_0196	135.278	36.6806	1.78806		582	ATATATATAATAATTTTATTATTAATAAATCTAGCAGATGAAAAAAATATATAATTTTTTATTTTAATTTCTGTTATTCAAAAGATGTTGTTATATATTTTTTTAAAACATAAAAATATATGTATATATATATATTATTACTTTTTTTTTTTTTTTTTTTTTTTTTTTTTTTTTTTTGGAAATAAAAATTTTAATGCACAAATTAATATTATACTTCAATTTTATGTATGGTTACAATATTATTATATATATATATATTGAACACATATATATTATTCATTTATTATATATTTATTATATATATATATATTTATAATTATTAAATAAACTTTATGTAATTTTAATATATATTTTTTTCTTTTTTTTTGTAATATATTACACTATTATATAAAAAATATA…
PF3D7_0904600	pfi0225w	186.11	35.6875	0.781173		703	AAATTATATATATTATATATGGATATATAATAAATATAATTACAAATTACATTTTTTTTTTTTTTTTATTTTATTTTATTTTTTTTTTTCCTTTTACATTTTTCCCTTCAATTTATTTCCTTTTATTTATTCATTTATTTACTATTTTTTTTTTTTTAAATATTTTATTTTATTTTATTTTATTTGACGTTTATATTTTTTTTATTTGCTTTAAAAGTTTTTTCTTTATTTTAGAAAAAGAAATAAAAGAAATATAATTCTTCTACTATTAAATATATTATAATATGAATTTAAATAAAAAAAAATTAAAGTATTATAAAATAACATTATATATATTATATATATATATTATATAACACCTTTAAACATATGAGATAAAAAAAAAAAATAAGAAAAAAA…
PF3D7_0108300	pfa0410w	578.98	88.6782	0.886561		1341	ACATGTAAATTATATTACATATATATATATATATATATATATATAGTGTATATTATTTAACAAATTCAATAATTTTTTTTTTATGGGAAGAATTTAATATAAAAAATTAAAAATTTTCATACATTTAAAAATATAATATATATTTTTTTATGCGTCGATAACTTATATATGATTTTTTTTCTGCATATATTTTATATATATATATATATATATATATTAATTTATTTGGTAAATATATACAATATATATAGCGTATAATTTTATACTTCAAATAAATTAAATTTTGATTATTTATTTTTTTTTAATGTAACATTTGTAAATTTTGTACCTTCAATTATAAACATTATATAAATGTAATATATATAAATATATATAAATATATATATTACATATATATAT…
PF3D7_0311100	pfc0465c	56.2516	32.0887	0.545154		604	TTTTTTTTTTTTTTTTTTTTTTTTATAAATCAAAATAGGGGATATCTTATTTACATGATATAATGTCTTTGTATATTTAAGGGGAAAAACAAAAATTGCAATAATAAAATAAAAAATATACATATGTAATAATTTTTTTTTGTAGAAAAAAACATAAAATAATCTTAAATATATATATATATATATATATATATATATATATATATTATATATAATAATATATTGATACATTTGAGCGATAAAAATCGAAGAAAGTTTTGTACAGTTTCTTAAGGGAATTATATATTATATATATATGAAGGAACAAAAGAAAAGAGAAAAATTTTAAATGAAAAAAAGAGCTTGTGTTTTTTTTTTGTGTTCAAATGAATTATAATAAGAGTTAGTATAGCTTTTAAT…
PF3D7_1451400	pf14_0489	62.7685	16.9553	0.561835		920	CTTATTCTGTTAAAATATTAGATATATACAATACATTATGTAATAAAAATATATGTTTCTTTTCTTATATAAGAATTTGTATGTCATATACTTTATAACGATTTTAATAAATAAGTTTTTTGTTATATTAAAACAAAAAGGCTATCTTATATTTTATTTTATTTTTATTTTATTTTTTTTTCCCTTTGAATAATAATTATATTACTTCCTAAAGAAAAATTATTTTTTACGTAAGGAATATATATAAATTTGCTATGAAATATATGTATACATAACATCTTTACAATTATATATGTTTTATTAATTAATGATCATAATTATCAGATGAATATATATATATATATATATATATAATATATTTTTTAGTACTTTATAAAATAAATATGTGGTAATAACAAT…
PF3D7_1451000	pf14_0485	41.2969	17.4617	0.48868		355	TATTTAACAATATGATGTTATTATAATATTATAATAATTAAATATTTTTTAATAATAATTATTAAATATTTTTGCATATATACTTTAAAGAATGTATAGAAATATATATATATTATATATATATATATATATATATATATATATATAATACAATTTTTTTATATAAAAAGTTAAAATTTATATATATTAAAAAATAAAAAAAATCCATAATAAAATAGTTTTATATCCTTAAATATTTACCTTTTTATATTAAAATATTAACATAAATATATCTTATATGAATTATCTTTGTAGAGGATAATTTTTTTTTTTTCCAATATAATCAATGTATAATTTTATAGGTTATAACAAAAATATGAAATACATTTTTAAATAATTTAAATATTGTTAAAAAAATAT…
PF3D7_1451200	pf14_0487	466.476	104.474	0.882236		3348	TTTTATAAAAAAAAATAATTATACTTTAAAAAAAAAAAAAATTTATAAAATTATAAAAAGAAATATTAAGGAAATATTTACATATAAGCATATTATGATAATATACAAAAAACATTTTGGAAATATATTTATATGAAAATAATATATTTATTATGTTATTTTACATTTTATTATTAATAGGAAAATATATTATTTTATATTTAAATTTATAACAGTAAGGAATAAAAATTCCTTAATTATAATAAATATATATATTTATATTTTTTTTTTTTTTTGTGTTAAAGAATAAGCATTATTTAGAGAAAAAAAAAAAAAAAAAAGGAAAAAAATATATTAAAAACATATTTAAATTGTTATATTATATATATATATATTTGGAATATGTACATTTGATTTATA…
PF3D7_1451100	pf14_0486	4563.31	1863.33	1.08446		1109	AGCAAAATATGTTCGTTACAATACATTATTGTATACTAAGAATTTTATATACATATATGAACTTCCCCTCTTTTCTTTTTTTTTTTTTTTTTTTATAAAAATATAATTTATTGTGTATATAAACATATATATAATATTATATATATATTTTTTAATACATATAAGTTATAATATATAAATAATAAATATATATTTTATATATGTAATAAATAATATATACTTACATATTCTATGGATACTCTTATTGTTTTTTATGTGTATAATAAAAAAGTAATAGAATAAAAAAAAAAATAATTTTCATATATATATATATATATTTAAAAAAAATTGTAATATATTTATTCTTATATATATAATATATAAATCTTTTTACCTATATATAAAATATACATTTTTATG…
PF3D7_1450600	pf14_0481	47.608	27.776	0.239579		485	GGTAGGCCTTCATATATTTGCCTCAAAAATAATGATAAGATATTATATATACGTAGAAAAAAAATATATACATAATAAATGTATAATAAATAAATAAATATATATATATATATATATATGTATATATATTGAACATATAATTATATTATATTATTTTATTTTATTTTGTTTTATTTTTTTTTATTTATTTATTTTTTTTTTATAATGCAGTTATATATATTTATTAAAAGAATAAAAAATGTATATTAAAAAAAAAAAAAAAATTATATATAATAATAAGGTAAATATATAATGGATCTACAAGAAAAATACTTGTGTGGATAAATATAGAAATAGAAAAATGTTATCATATTTGAATATTTTGTGAAAAAAAAAAAAAAAATTAGTATAGATTTATTT…
PF3D7_1450500	pf14_0480	46.1675	9.47413	0.837101		818	TGTGAAAATATAATAAATTATGCAATTTATGAATAGGTATTGAATGAAATATATATTTTTTTATTCATGTATTAAAATATTATATTGTATTATATATGTATATTATATGTATTAGGAGATATTCCATATATAAAAGGAAGAAAGAAAAAAAAAAAAAAAAAAATTTTTTAATATATTTAAAAATATTACAGATTAATTATATATATACATAATATATATATGAATTGATATATTTGTAAATGTTTATTAAATAGTAATAATAAAATAACGATAAAATGTTATCATTATTATTATTTATTCAATTATATATATTTGTTATATTAATTTTTATACGCATGTGTATAGTAATATATATTTGGTCATATTACACAACATTTAGAATTTTTTTTTTTTTTTTTT…
PF3D7_1450700	pf14_0482	108.113	59.632	0.685258		575	AAAGGAATTATTTTATATATGTAATGATTTATATATATTATGATGAATATAATTTTTTTACCACCATATGATATATATATATATATATATAATTAAAATATTCATATAATATTCAACTAATATGTAAAAAAAATTTATGAATTTTTTTAAATGAGAGAATTAAAATTCTCATATTTATAAGAAGCCAAAAAAAGAGCTTTGAAAATTTTAATAAAATAATATAAAATAAAAATATATACATATATTTATTTTCGTTCAGATTATTATTAATTTTAAAAAGGATTAAAGAAAATGAAAATATATGTATATCCATAAATATTTTATATATATATATAAAAATTTATATATTTCCTCATAATATTTCCCTAAACTCTGTACTGCTCTTTGTATAAAAAAAAA…
PF3D7_0524800	pfe1235c	54.0564	26.3304	1.3101		469	AAAGTAAGTGTGTTATTTTTATAAAATTAGAAAAAGTGTTGATTACTCTTTATTTTTTATAACGTTTAATTTTTTTTTTTTTTTAATATTTGTAAGCAAAAATATGAACTAATTTAAAGTTTTCCTTTCATAAGAGGTAATATTTTCTTTTATTCTTTTGTGTTTTAATATTAATTTAATTGAATTTATTTTATTTTTATATATTTTTTTCATATATTGAAATATGTATAATATGTAATGTTGGTATATAATATATATATATATATAAATATATTATATATATATATATATATATTATTAAAAATATTAATATATAATATTATGTATATACAAATTAAAGTTCTATCAATTATTGATGTTTTATTATTTTTCTTTTTAATTTATATATATATATATATA…
PF3D7_1328000	mal13p1.151	117.58	17.8367	0.569752		1008	ATATATAATATATTTTTTTTTTTTTTCTCTCCTTAGAGATTTTTTTTTTTTTCCTTGCGTAATATATATATCATATTATATTATATATATATATATATATATATATACATTTATTTATTTATTTATTTATAATATCATTTTTTTTTTTAAAGAATAAAAAGAAATTTTTGATAATAATATTCCTTCTTTAATGTGAAAGAAAAAAATATATAAAAAATGAATGTGTAACAAATAATATATATATATATATATATATATATATATATATATATTGATAAGGAAATTATTTAAAATTAACACTTAGGTGTTTTTAAATAATATCTTTTCTTTTTTTTTCTTTCTTTTTTTTCTTAATGTAATGAGTTTTATATATATATGTAATGATTATATTATATTTTA…
PF3D7_0210600	pfb0475c	100.841	78.111	1.93216		325	TATTTTTTTTTTTTTTGTTGTTCGAGGATTGCCTTGTAAACGTTTTATATTTTACATCATATTAATATAATATAATATATATATATATATATATATATATATATGTTTTTTTTTTTTTTTTTTTTTTTTTTTTTTTTTTTTTTTTTTATAATTTATTAAAGAAAAGAAAAAAAAAAATTTTAAATCAATTGTCATTTTTTATTGGAAAATAAAATTTCCCTCCATCCAGTTTGTTCCCTTTTTTTTTTTTTTTTTTTTTTTTTTTTTTTGCACACACATTGAATTATTATTCTAATTTTTTTTTTTCCCCCTTTTTTACAACAACAGAAAAAAAAAAAAAAAAAAAAAAATAAGAAATAATAGGGAAATAAATAAATAAATAATTAAATAATTAAATTC…
PF3D7_1332800	pf13_0178	60.7791	87.578	1.09144		1497	TTTTTTATTATTTACATATAATGATATATATAAATTTATGTATGTTTTTTTTTTTTTTTTTTTTTTTTCTTTTTAACATAAATATATTTCAAAATTACATTTATTAATATATTTATATTTTATATATATTTTTATTTGCTTGATTTATATATATATATATATATAGAGCCATATAATGAAATAAAATTATTTGTACATATCGGAAAAAAAAATATATAAATGTTTTATAAATAAAATATTTTAATTTTTTTAATATTTTATAATTTATTTATAAAAGTTTCTCTTAACATTTTAACAAAAAAGGAATATTATACTACTAAGATAAAGAAAGAAAGAAAAAAAAAAAAAAAGCAATAAAAATATTATTACTATATTTTAGTAACATTATATAGAAGTATC…
PF3D7_0704300	pf07_0016	292.577	54.4126	1.54353		948	TATATAAAATCCTAGTCCTAAAAATATCCGTTTTGTGCATACAAACATATAATATATATATATATATATATATATATATATATATGTATATTTTAAATTGAATATATCTTAACCATGATAATATATAAAAATAATATATAACACAATTATATAAAAATTCCACATAAAACATTTTAACATATTTGTTTATATATATTTATTTTTTTTTTTTCTTTGGAATACCAATTTTTTAGATTTAGAATAATTTGACTATATGTTTATATTTCGGTCTTTTATTTATTTATTATGTTTTATCATTTTTTATTTTATTTTTTCCTCTCTTAAAAAAATAAATACATATATATTGCCACTTAATAAAATATTTATTTTATTTGGAAACACAAGAGTAAAAAAAAAATA…
PF3D7_0704400	pf07_0017	211.698	70.9682	1.30584		507	TTATATATATATATATATATATATATATATATATTTTCCCTTATTTTTTCTAAATCATATTTAATTTGTTGGATAATATATATTATATATATATATATATATATATAATTATTTAAAGATTTATTGCAATTATATGCATTTTATTTTATTATATTTTATTATATTTTATTTTTTATTTTAATTTTTTTTTTGGTTAATATGTGAAAGTACATATTATATTAAAATGATTAATCATGTTTGAAATATTGATATTAAAATATATAGTTATTATTTTAAATAAATTAATATATATATATATATATATATATATATATATATATATATATATATATATATATATATATTTTAAAATAAAAGTAATTATATATATAATACATTTAAATATATATATATATATAT…
PF3D7_0704200	pf07_0015	68.3251	19.3665	1.08734		1636	ATAAAGTGCATTTAGTCGGGTTACAAAAATGATATATTTTATTTCCTCTATGAAGATAAAAGCATAAAGTGGTTTTAAATATATAATTATTATAATTATTCATTTAACAAAAAAAGAAATAAAGATAAAAAAAAATAAAAAAAAGAAGAAGCACAAACACGAACACAAACACAAACACACATCATATATATATATTATATATATATATATGTATAATATTTTTTGAATATCTTATTTTATACATGTGTACATAATAATATATACCCTTTTTATGATCAATTAAATCAAATATAATAGATTTAAGTACACATTTATCTGTATATAGCTATGTTTATAATATTTATTTTATCTGAATACCATCTGTAATATATTTAAGAGTCCTTTTTTTAAATATGTACT…
PF3D7_0703200	pf07_0012	117.854	26.3596	0.607128		723	TAATTTTAATTAAGTTATTAATGAATTATAAAGTTTACTAAATGTTTTGTAGAAAAAAAAAAAAAAAAAAAAAAAAAAAAAAAAAAAAAAAAAAATATAAAGATATATATATATATATATATATATATATATTAATGCACAACGATATTATTATATATATATATATATATTATTTATTTTATTAAGGCCTCTTGCATATTTTTGTTCCAATTTGAAATAAGAATTGTTACAAAGTTTTACATTTTTAAATATATGTGTGACAATTCATAATATTAATATAATTATTATATATATATATATATATATATATATATTTATACAATTTAAATTAGTTTATATGATATATTATTTCTATAGTATTTTATTACCCATACATATTTTGTATTTGTTCGTTCTTTC…
PF3D7_0703000	pf07_0010	52.41	9.62888	1.18685		596	ATTTTTTATTTGTTTTTTAAAGAATTTACGTAATTTATATAATTTACTTAATTTACATATTTTGTATATTTTACATATTTTAGGTTAATATTATATATACATATAAATATATATGTTATATGTTTTATCATAATAGGTTATAAGATAAAATATGGGACATAAAATATATACATATATATATATATATATATATTTAAATATATAAGTAGTGTAATATAATTGAACCTTCAAATTTTGGGGGGAAATACAATTATTTTATTTATTTGTTTTGTGCTTCATTTATCTATTAGTTCAACCAAAAAATATAAAATATATATATATATATTTATACATATATATTTTTTTTTATTTATTACATACTGACAGATTCATTTTTACTATTAATGTCGTGAAGATATA…
PF3D7_0704700	pf07_0018	56.0458	14.232	0.670962		581	TTGCAGATAAGATTTTGTGGTACTATTTATTAAATTAGAAAAATTAGAAAAAGAAATATTAAATAAATAAATAAATAAATATATATATATATATATATATATATATGTATAATTTCCTATTTTTTTTTATAATTCGAAATGTTTTACAAGCTTTCATATAATTATAAATATCTTTTGAATCTTATTTTTTATCATGTGTTATATTTTAAATTTGTCTAATATAAGAAACAAATATACTTATAATAATAACATATATAAATATATAATCATCTCTGTTTTTTTTCTTCTTCATCTGGTTATATTTTATATGTTATATATATATATATATATATATAATGTATATATATTTTTTTTTTCTGACACTCTAATATGATATAATTTATTTATCATGAATTTTCC…
PF3D7_0704800	pf07_0019	103.036	27.1077	0.829014		639	ATTATTATATGTAATATTTTTATTTATTAATTTTTAATGCGTAAACAGTGCCAACAAATAATAACACTTTGACATAATATATATATATATATATATATATTTACATATTATATATATATATCTACAGGGAAGAAATTTTTATTTTTTATATTAATGCTTGTAATACACCTTGATACTTTATTTTTTATTTTCAATTTGAACCATTTAATTTTTTTTTTTTTTTATAAAAGGTTCAAGTAATTGTGAAATGTGTGAACATTTTATTTTTTTTTTTTTTTTTTTTTTTGATTTCAGTAAAAATATCATTCATAATAATTAAATATCAAAATATTTCATTTTTATTTTTTTTAATGTGTGTTTCTATTTTTTTATTTATTTTTTCAAATAACTTTTGAAGAT…
PF3D7_0407500	pfd0367w	35.6031	32.5738	0.518989		1029	TAAAACACAATTATATAATAAACCCAATATAAGAATATATACATATATATATAATATATTATACTATATACATATATATATATAATATGTGATGAAAATATATTTTTTAAAATTATAATATTATATTAAACAGTTTTTTTAAATAAGAATAATTGTAGGAAAATATATATTAAAATAAAAAAAAAAAGAAAGAAAGAAAAAAAAAATTATATTTAATAATATTTTATTATATTTAGGAAATTCATAGTTAATATTTGTTTAATTATTTTATATAATTTTTTTTTTTTAATTTCATTTTCAATTCATATACATATATATATATATATATATATATGTTTGTATTTTTTCTTTTTTTTTTTCTTTTTTAAATTATTCCTATATTTACATATATATTTTATA…
PF3D7_0618200	pff0880c	84.0344	152.79	0.624823		492	AATATATATTTATACAATGTATTATATATATATATATATATATAAATTTATGAGGCAAAAAAAAAATTATTTATTTATTATTTCATTTATTTAATATTTTTTATCATGTCACTGTAACATTATTTTTATAATACTTATTTATATAGTATTAAATTAAAACATAATATAATTAAAAATAAAATACATTAATATGTTATAATATATATATATATATATATATATATATATTTTTGAATTTAATATATAATCTTATTTTTCATATTCCAGTGGTTTCTTTATATATAAAATATAATATTTCAAATTGATAATATATTATCCCTGTGAAATTACTGTATTAAAATTATATTCTTTATATAAAATAGGGATATTTTAATTACAATATTAATATATATATATATT…
PF3D7_1130700	pf11_0317	234.679	43.459	1.12703		667	TTTTTTTTGAGAGACTTCAAATTAAATAATGATTATATGTAGATATAATTATTTTTTTTTAAATGTATCATTATAAATATATTTAACTATACATATATATATATATATATTTATTTATTTATATTTATATATACATAAAAAGAATAAGAATTTTTCAAGGGTTAAACATATATATATATGAGCTACTAGATTTAAAAAATAGTCGAATATATATATGTATGAATTTTTTTCAAGAATATTAAATATGTGTAAATAAATTTTTATGAAATGTGAATAAATTATATAAAATGTATATATATTTGTAATATAATTGTTGTATATATGTGATTCTCTCTCTCTCTCTTTTTTTTTTTTTTTTTTTTTTAACTATTTTATTATAAAACATAAACAAATAAATAA…
PF3D7_1130400	pf11_0314	344.781	271.481	1.0456		927	TAATAATTTATTAAGGTGAAAATGTAGTTTTATGTAATTTTTTATATTTTGCAAAAAAATAAAAATTTGGTGTTCATATATATAATATATATATAATATTTTTTTCTTTTGTGTTCGAAAAATTTTCTATGAGTAGAAATTTTAAATAAAAAAAAATTTTGAAAAAAAGTATGAAAGAAACTACTATATATAAAACATATCATACATACATATATATATATATATATATATATATATATATATATATATATATATAATATATGAGGAAAAATAATATTTTTTTTTTTTTTTTTTTTTTTTTATTTTTTTTAAATAATAATATATCATACATAATTTTATATACATATATTATATATTATTATAAATGTATTTTTTTTTTTTTTTTTTTTAAATAATATT…
PF3D7_1130500	pf11_0315	65.3067	22.4576	0.373723		478	TTTTATTTTTTGGTGTGATAAATTGATAATTTGGTCTCTTTTTTTTTTTTTTTTTTTTTAATATGAATGGTATAACTTGAAGGTGTATAAAAAAAAAAATAATAATAATAAAGAATAAACATAATAATATATATATTGAAAGTGTTTGATAACTATAATGATATTAATAATGAAAGAGAAGGTATATGTTCACTTTATGAAAGTTAAAATAAATAAATAATATATATATTATATATATATATATTATATATATATTATATATATATGTGTATATTCCTTTTTTCCATATAAAGAAATAAGTTAAAAATGAAAGTATTAACGTTTGTGTTTTGAAAAAAAAAAAAAAAAAAAAAAAAAAATTTAATAAGATTATGTGTGCGAAATATATATATATATATA…
PF3D7_1130100	pf11_0312	382.991	1789.68	1.97235		636	TATTATTTATATGATATTTATATTCTTTATAGGTGTACTTAATAAATAAAAAATATTATAACATATATATAATATATTATATTATATAAAGAAAACAAATGCCCATAACAAGGATTATATATATATAATATAATAATATAATAATGAATATATTTTATATGTATATATTTTATTATTATATGTAAACCAAAATGATACCACTTATTTTTACTATATTTTATATAAAATATCAAATTAAATAAAAAAAAAATAAAGAAGCAATATATTATATAATATTATATTATATATAAAGATAATATATACTATATAATATATATATATATATATATATATATATAAATTTATATGTTAATATTTAATATTTAATATTTATATTTTCATGTTATAATTATTATTATT…
PF3D7_1129900	pf11_0310	199.83	112.264	1.29293		1045	ATAATATGAAGATGGCAGTACTCTAGTCAATTTTTACGTACACTATTATGAATCATATATTTTAACAGTATAAAATATAAATATACATACATTTATAATATATATTTTTTTTTTTTATGAGTAAATATAATATATAGAAATATGGATATAATATTGAGATAATGGAACATTTTGTTTTATTCATGCTCAATTATGTTTAAAATTAATTATTATTCTTTTTTCTTTATTTCCCTCAAAAATAAAAAAAAGAAAAGGAAAAGAAGAAAACGATCTCTATAATATTTAATAAATAATTATATAATTAAATATATATATATATATATATATATATATAAATCAATAAATAAATATATTATATATATATATATATATATATATATAATATATATATATTAATAT…
PF3D7_0510100	pfe0500c	356.649	47.9238	0.436246		4358	TATATTGTATTTATATATACATTATATTTTTGTATATATATTATATTATATATATATATATATATAAATATATAATATTATAATATATACACTTTTTAATACTCAAAATTGAGTATTTTATTAAATAATAATAATATAATATTCAATATAAGTTCTAGCATATTTTTACTATGAAAATCATATAATGCTATAAAATGAATCATAAAAAAATATATTTTTTTTTTGTTATTTTTTTCTATTTATTAATACATGCAAAATAAAGAAAAGTGTATTAAAGTGCGAGTATTTATTTTTTATATGTATATAAAAAATTATATATATAAAATTAACTCATATATTATATATATATATAATAAATTATATATATTTTTTATTTTAAGTATATATTTTTATGAAGAC…
PF3D7_0423500	pfd1110w	556.753	520.817	2.0048		1636	ACGTCCACATTTTAATTATATAACATTTTGTTAATTTTTTATGGTATTTAAAAATACTTTCTTTTTTTTTTTATATCTGTTTATTTTCATTTATTATATTACAAATAAAAAAAAATATATATGTATGGATGTATATATATTAATATATATATATTATATGTTTATATATACATTATAATTAAATACATTATCTTTTACGTGTAAGAATATATAAATATATATTATATATATGTATATATATATTTTTTTTATGCTGATATATTTTATTATTTTTATTTGTTAAAAATATTGTTGCACCATGGTACATACATGGTATTATTAAAATTAAGCAAAAAAAAAAAAAAAAAGAAATTTGAAGCATTTAAATATACACATATGAATATATAAATATAGTATTAT…
PF3D7_0408500	pfd0420c	175.958	90.0039	1.19369		517	AAAAAAAAAAAAAATTAATACACATATATTATATATATATTATATATATATATATATATTTTTTTTTTTTTTTTTTTTTTTTTTTTTTTTAATAACATATGAATATAAGAAAAAAAAAAAAAGAAAAGAAAAGAAAAGCCAAAGAGAAAAAGTACAATTGGCTATAGCCAAAAAAAAAAAATAAATAAATAAATAAATAAATAAATAAACATATATGTAAATAATATATATAATATATATATGTGCATCATTTTAATGTATTTTTGAAATGTAAAAGGAGGATCATTATAAATATATACATATATATACATATATATTTTAGATATTTAATATATATGTATGTATATACTTGTACATATTCATATTAGTATTTGCATTTGTTCATATTACTATAATATA…
PF3D7_1034500	pf10_0335	68.6681	15.3072	0.600919		1038	TTTATGAAGAATATATATTATTTTTTTATTTTTAGTTCCATTTATATATATTTTTAATTTGATATATAAAAGAAAATTATTTATAAAAGATACTTTAAAATGAGTTCATAATATTTTATTATATACTTATTAAAAAAAAAAAAAATTAAAATAATAAATAAATATATATATATAATAAGGAAGCACATTTGTAGAATATTAAGTATATTGAAGAATACATAAATTTCTTCTTTTATTAAATTTGTTATAATAAAAGAAATATTAACATACTAAATATAAAAAGTATATTTATAATATGTATACACACACATATATAAATATATATATATATATATATATATTTTTATGTAATATTATAAAGATAAAAAATTGAAACTTGTAAATATTATTAAAGTGTTT…
PF3D7_1034400	pf10_0334	61.4651	33.2964	0.774077		825	TATATATATATATATTTATATATGTGTGTGTATACATATTATAAATATACTTTTTATATTTAGTATGTTAATATTTCTTTTATTATAACAAATTTAATAAAAGAAGAAATTTATGTATTCTTCAATATACTTAATATTCTACAAATGTGCTTCCTTATTATATATATATATTTATTTATTATTTTAATTTTTTTTTTTTTTAATAAGTATATAATAAAATATTATGAACTCATTTTAAAGTATCTTTTATAAATAATTTTCTTTTATATATCAAATTAAAAATATATATAAATGGAACTAAAAATAAAAAAATAATATATATTCTTCATAAAGTATGTAAGTTCATTATTTTATTACTGTTTTTTTTTTTTTAATTTTTTTTTTTTTTTTATCAAGAAG…
PF3D7_1223500	pfl1130c	93.2953	6.9442	0.431593		620	ATTTTATTTTGTAAAATTCTTTTTTTTTTTAATAATTCTTTAATTTTTTTTTATTTTCATTTAATTATGAAACATAAAATATTTATATTATAATATGTATTATACGTTTTTTTTTTTTTTTTTTTTTTTTTTTTGGTATCGTAAATAAATAAGTAAATAAATAAATAAATATATATATATAATATATTTATGTATATTTGTTATTATCTTTCTTTTTAATTTTTTTTTTATTTGGTGACACTTTGTAATATTTTTACAATGGTAGTACCATTTTGAATCTTTGTTTTTGTTTATTCATCAATTCTTTTAAAGTAGTATATATATATATATATATATATATATATATTATATATATATATATTATATTTTATTAATTAATTTATTAATGTATTTATTTAT…
PF3D7_0609700	pff0480w	80.0556	14.1741	0.985909		1168	TTTTTTTTAATGATGTTATTTTATTTTATATTATTTTATTTTATTTTATTTTTATTTAATTTTTTTTTTTTTTTTTTTTTTTTTCATAATTTTATTTTTATATGAAAAATATTTAAATGTCAATTAATATATTTATATATACATATATATATTTATTTTTTGATTTATACACCTATATATTTATAATATATCATTATAATATATTTTTTAATTTTTTAAAATAATAATTTTGATTTGTTGTTGTTTTATGTATATTCACAAATATAATATATATTGTAATATATTATATATATAATATATATATATATATATATTTTTTTTTTACTCCGAAATTTTCTCTTAATTTATATAAAATTTGTTACCAGTGTTTTTTTGAATTTTTCAAAAATGTAAATATAA…
PF3D7_0932100	pfi1560c	108.044	28.7658	1.20276		2522	TTTATATATATAATATTCATATGTATATTTATATATTTTTCATTTTTGTTCTTTAAACTCTTATTAAAATATGTGCGTGTGCAATTGAATTTTTAATACCACTATAAATGATGAAAAAAAAAAAAGTAAATAATCAAAAAAAAAAAAAAAAAAAAAAAAAAAAAAAAAAATTTAAATAATACAAAATAAAAAAAATATATATATTATAAATATTACAAGATAAAATCTTTTCAATATTTCAATGTTACCATATAATGATAATGTTACATTTTTTTGATGTGTAAAAAAAATGTTACAATTATTTAAATATATATATATATATATATATATATATAAGTATATATATTTGGAAAGTAGACTTTTAATGCAACCTTTTTTCTTAAAGAAAAAGATATACTT…
PF3D7_1018700	pf10_0180	96.2451	53.1741	0.431531		1947	CCAAATGATTTCTTTATTTTTTATATTAATAATTTTTTATTCTTTGCATGTCATCATATATAATATCATTAATATATTTATAACAAAATACAATAATAACAATATAAACAAAATATGCTATATATATAAATATATATATATATATATATATTTTATGAATAAAAGTTTTTATAGATTATGATTTAATAAAATGCTTTATTTTTTTCATTACATTTAATTCATAAATTATATTTTTATCAACCAATAATAATATAAGATTTATTTATGTGATTATATTAATATAATAGTAACTATAATAATATAATATATATATATTATATATACTACTATATTATAATATATATATATTATATTGTAATATTTGTATATAAATATTACTATATAAAATAAAAATAAAAA…
PF3D7_0926400	pfi1295c	262.942	170.741	1.5686		1066	TTTTTAAATTACTGTTTTATTATGTATTTTTCGAAATGTCATTTGAATAAAGAATATTTTTTTCAAAACACATATAAAATTATGATTCCTTAAAATTTATATGAAAAAATATGTAAGGTTCATAAGATACTTCATAAATCATAATAATTTTAAATATATAAATGAATAAAATGAACTCATATATTATAAAACAAAAATTTAAGAACACTTATATATATATGTCATTTTACAAAATACTCACGTTTTAAATAATATAAAGAATTTTATCTTTCGATTTGGATAATTTATATAATATAAATATATAATATATTCCGAATATAAGGCAAGAATTAGTAAATATATTTTTTTTTATTAATATATGGGCATACAGAAGAGATAATATGTGAAGTTTTATATTTG…
PF3D7_0512500	pfe0620c	41.3655	17.2069	0.577786		1340	ATATTATATTCACGTATCACTATAAATATATATATATATATATTATATATATATATGTATATATTATATATGTATATATTATATGTTTATATTATATATAACAATTTAATTAAAAATACATATATAATAAATTATTATATCAAGGAAAATTTTCATATTTTTATATTTTCATATTTTTATAATTTTATATTATTATATGGTAACATATTCATTGAAAAAAAAAAAAAAAAAAAAAAAAAAAAAAAAATTTTAAATGTTAACCAAAAAACAAATAATTTTTTTTTTTTTCTTTATTTAATAAAAAACACATACAAATTATATTGTAGCAATTTTTATAGTAGCACAGATTTATTGTTATATTACACAAGGATATAAATATTATATAATATATAATATATA…
PF3D7_1244100	pfl2120w	230.426	59.9911	0.815944		1246	ACATTATTGAAGAAAGAACCATTTTATATTAATTTTTTAAGGCAAATCGAAGGAAAATATTATATTATTTTATTAATTTTTTATTATATTATATTTTATTTTTTATTATTTTATTTTTATTTTTTTTTTTTTTTTTGACTATTGTTATAGGTATATAAATCAACATGATATAAAAATAGAAAATTATATATAAAAATAATTATACGAAATTATTCACGTATATATATTATATATACAATATATATATTATAATATATATATATATATTTATTTATTTTATTTATATAATTCTACAAAATTTATTGAAATTTTTTTTTTTTTTTTTTTTTTTTTTTTTTTTTTTTTTTTTCCTTTTTTCTATTCATTATTGAATATATTATATTATTAATATGATTTTTA…
PF3D7_0318600	pfc0825c	32.036	10.6644	0.420639		825	TATATATATATTACAAATATAAGAATAAATTATATAATATCCTAATTGTTCTACATATAAAATTTGGTTTCTTAAATTAAAACATGATAAAAAAATATTATCAAAAAAAAGAAAAATAAACATATATAAAATATAATATTTTTATATAACATATTTTAAAGTCACATCTTTAAATGTTATTAAAAATTTATGAAAAATATTTGTAAATACTTTTTATAGGTTTATAATAAATTGTCATACCATACATAAAAAATGATGTATAAAAAAATTATATGTATGTATATATATATATATATATATATATAAAATAATTTTCATTCTAATATCAAATACCTCTAAAGTCCAAATAAATGTAATAAAAAAAAAATATTTAATTTTTTAAATTATAGATTTAAAAAA…
PF3D7_0214200	pfb0645c	49.323	83.7403	0.430916		677	AATACAAATATAATATAATATAAACATATATACTTATATACATTTATACATAAATACAAATATAACATAATATAAACATATACACATATATACATATATATATGTATGTTCTTATAAAGGCTTAAGTTTCAACATATTTATCTATTCAAAAGAAAATAAAGATACTTTATTATTTTCATATATATTTTTGATTTTTCTTAATTCATAAAAAAATCAAATAAAGAAAAAATGATATGAAAGAAATAAAAGATATAAAATGTTTATAGAAATAAGTTTTTTTTCTTTTTTTTTTATCTTTGTTTTTTGTATTTTATGAATATAAAAATTATTTTTAAAATAAAAATAAAATATTAATATTCTTTTTAAAAAATAATTTTTTAATATTTAATTAATTTTTTT…
PF3D7_0508000	pfe0395c	346.29	346.29	1.91539		476	TATAATAATTGTACACATGCACACACAAATATTATATATGTGTAATACTCCGTATCTTTAAATAAATAAATAAATAAATAAATAAATAAATAAATATATATATATATATATATATATACATACAAATTTTCTTTTATGATTAATGTAAAAAGAGAATAATTCATTTTAACAAGAAATATATTTTTATGCGAACTTTAAAGGAGTCATAATTATACCAACACATATAATATATATATATATATATATTTATTTAATATACATCAATGTAAATATAATGATATAATATATATTATATATGTATGTATATTATATTACTCAACCATTGTATATACAACCACAAATAATAATAATTAAAAAACCCTTTGTTGTATTATAATTTTAAGTCTTTATATATATATA…
PF3D7_0422700	pfd1070w	74.7048	66.5226	1.01532		900	AAAATATACATTTCAATATATTGTGCCATTTTTTATAAAATCCACATAAAAAAAAAAAAGAAAAAAAAAAAAGAAATATTTAAAATACAAATGTCAAAAAATTAAATCTATTGCATCCTTCCATCTATAAGATTTATATTATATGTTATATATTATATATATATATATATATATATATTATTTATTTTAACCTTGAAGAAAATAATTAAATAATTTATAGGTTCTTCTAATATAAATCAATAATATATATTTTTCAATTTTTTATACTAATTCTCAATTTTTTTTTTTTTTTTTAATGTTTCCAAGAATTTAAGGATTAATATAAAAATTATTTATGAGGTACCTATTAAAATTAAAATATATACTGAAAATATAGATTATCATTATATATATATATAT…
PF3D7_0934400	pfi1665w	78.1348	141.293	0.589378		529	TCCTGTTACCTATGTTAGAAAGTTAACACATATAATAAAGAATTATAAAATGTTTTCAAGTAGAATAAATAAATAAATAAAAAAAATATATATAATAAAAAAAAAATATATAATAAAAAAAAAATATATAATAAAAAAAAAATATATAATAAATAAATAACATATATATATATATATATATATATATATATATATATATTTACATATTATATTCCTGCACAATATTTTATACCTATTTGTTTTCAATTTTATATTACTTTCAAAGGTAAATTAAAAATATATATATATTTTTTCCTGAACGTTCAGGTAAAAATAAACAAGTTTCCTTTTTTTTTTTTTTTTTATTTTTTTTTTTATTTTTATATATATAAAATGTAATATTTTCAACTAGCTATAAAA…
PF3D7_0509100	pfe0450w	294.566	58.0197	1.08055		617	TTAAATATTACACGGAGGCATATATTTTTTCATAAAAAGCATCAATAAATAAATATATATATATATATATATATATATTATATATATATATAATACAAAATGATAATTTAACATATAACCCTTTTAATGTTAAAGATACATTACACTGCTATTATTTAAAATTTTTTAATTTTCTCTTTAAAAATATATACATTTATATATAAATAATATCATATAATAAAAATTTCCATTTTTTCATTTTTTTTTTTTTTTTTTTTATTATTATTTTTATTGTTTTTACTTATATTTTTATTTAATAGGCGATAAAAAATAGTATAAGTGATGAGTGCTTTAATAAAGACAATAAGTAAAAAAAAAAATAAAAACAAAATAATATATAAATATAAAAAATATATAATA…
PF3D7_0809900	mal8p1.111	112.572	30.1801	0.993889		2422	TTTTTTATATTATTTTTTTTATTTTTGAGTTGTAATATTGTATTAGTATCATAAAAAATGAATGTATATATATATAATAAAATATTATGATAATATTAAAATTTTATCATATGTGAAATATATACAAGTCTTTTTTTATTTTTATTATTATTATTATTTTTTTTTTTTTTTTTTTTGTATAAGAACCATAGGATATTATTATAATATTCTGGTATATTAAATATTTATGTATATATGAATAATATGCTTATTTTTCAAAACATATAATTTGCATAAAAAGTGAAATAATATATATATTTTTCTTTATATAAATACATTCCATATAAATAGAAAGATTCATATATGATCTTTTTGTATTATTATTATATGTATAATAAGTGTATGCTTTTTTTAAAACTG…
PF3D7_0809600	mal8p1.113	91.0315	5.27108	0.331439		1268	TTTGGAGATTATTATTATAAAAATGTCATATAAATTAAAGATATTTATGAAAATATAAATTTGCTAAAATTATTTCACATATTAATTTGTAATTGTTTTTTATGTTATACATAAAATTGCATTATAGCTATATTTTCATTTAGATGTATTTAAAAAAAAAAAAAAAATTCTTTTCATTAAAATATGTCATGGGTGCTTCTTTTTATACCTATGTGGAAAAGGTTTATCATGTTCATCTTCTATTTTGTTTCTTCCTTATTTAATGACTGACTATATATATATTTATTTATTTATGTCATTTTATATTTTTTTATTTTATTATATTATATTATATTATATTACTTTTTTTTTCTTTTTTTTTTTTTTTTTAATTTTTTCTCTTAAATTTTCATCTTTTTT…
PF3D7_0530700	pfe1535w	34.3683	11.0545	0.524342		370	TAATATGCCTATATATAATATATTATATATATATTATATATATATAATATATAGGTAATTTTTTTTATATATTATTTTCTTTTTTCTATAGAGGAAAAAATTATTTTAACAAAACTTGTATTATATATATATAAATATATATATGTTATTATTTAATATATTGTATGTATGTTAACAATTTCAATATGTATAATTTGGTGTATTTGTTCATTAATATGTAAATATATATATAATATATATATATATATATATATATTATTATAAGTATTTGCTGTTTTTAAAGGAAAAATATTTTTAATGTAAAAGCAAATTGTCAGAGAATATGTACTTAAGTATTTATTGTTGTAGCGTGATTCCGAAAAAAGAAAAAAAAAAAATTAAAATAAATAAAATAATAAT…
PF3D7_1456700	pf14_0540	254.778	127.072	1.31741		1279	AATATATATTATGTATAAATGTAATCCTTAATTTAATTTATTTTATTACTATAATTTTTTTCTTTCTTAAAGTATTATTTATTTTATTATATATAATTATATAATATATATTTTTATTATGGTTTATGTATTTTTCATACATTATGTAAAAAATTTAGTAGTTCCTTTTTTTCTTTTTTTCATTTTCATAAATATTATTTTATTTTATATATAATATATATTATATATATATATATTTTTTTTCATAATTTTATCTTTTACTTTATTTTTGTTTTGTTTATATTTTCAGTGTAAATAAATGTGATACAATCGATTTTTTCTTTAATATTTATTTTATTATGTTTTTAAAAAATATTCTGTTAAATATTTAAATATATATATATATATATATAATTGTAT…
PF3D7_1456800	pf14_0541	1403.61	667.117	3.28346		829	CTTTATTTTTTATTTTTTATTTTTTTAAGGCTTTCTAATTTTATATATGTATTATATATATAATATATACTATAATTTTTTTATATTTACATAAAATAAAAAAAAAAAAATATATATAATAGAACCAATATATATATATATATATATAATATAATTTTTTTATTACTTTAAATTCATTATATAAAAAATATATATTATAAATTTATATATATATTATATATATATATATGTATGTATTTAAATATATTTAATTGAAATAAAAGGTTTAATTTTTATATTTAATATTTATTTTATATATATAATATTATGAGTATCTAGATATGCATAACTTTTTTTTTTTTTTCTTTTTTTTTTTTCATATAACTATTTTTATTTTATATATATATATATATATATATA…
PF3D7_1457000	pf14_0543	553.392	465.426	1.63438		502	TATCAAAATAATATTTTCATCCAAAAATTTTGGACGATGAATTTTTATATTGGTGTATAAACAAAAAAAATATTTATATAATTAATATTATATATATGTAATATTTGTATAAAATATGTAGTACAATAATATAACATTTTATACATATATATTTTATATTATTTATATATACATTTTATATATTATTCATAATATGTATAATATATAATGAAATATTTATTTATCATATATATATATATATATATATATATTATAATACATAAAAAAATAAATATTTTATTGTATCAAAAAATTGTCAATAATTGTTTATTATATACTTTAATGTATATTTATATAAAATATACTAAAAGTTATTATATTTCATAAATATATTTCCAACAAAAAAAAAAAAAAAAAAAA…
PF3D7_1457300	pf14_0546	485.616	259.688	0.997977		1608	ATAAGTTATTTAAAAAAGAACATTGATAATCATAACAAATTTTTGTACCATAATGGTAAACTTGTTATAATTATATAATATATATATATATATATATATATATATATATATCTTAAACAAATATCGATAGGAATATTGTCGGAAAATAAAATATAATAAATTTGTTATACATCTTATTATTTACAAAAATATCACTACTCATTTTTTTTTTTTTTTATATATTTTTATTCATTCCAAATTTATTTGGATTGACAAGAATGTGGTTTTGACAGGTTTGTATATTTTATTTTTTCTTTTCTTTGCTTTTCGTCACGTTGGTATTACAAGTAAAATAAAATAAATTAACAAATATTTATATAATATTATATATATATTATATATATATATAAAATTTTTTAT…
PF3D7_1457400	pf14_0547	74.9792	8.27494	0.377858		1771	ATGAGATATGAGAGTATTAAAATAATGTATTATTTTTATATGAAGATTTAAATATATATATATATATATTATAATATAATATGTTATTATAAGGTGAAAATTAAAATGGATGATAATAGTATGTAATAAAAAAAATATCATTCCTTTATTTTATTTCATTTTATTATATTTCATTTTATTTTATTTCATTTCATTTTATTTCATTTCATTTTATTTTATATATTTTTTTTTTTTTTTTTTTTGTATCTTTTACAACTGCATATACTTCTTTATATATTTACTATTCTGAAATACAATTCATATTTTTTTTTTTTTGAGGATGAAAAAAAAATACATATAAAATAATAAATATCATAAAAAATTTTATATATATATATAATATATATATAATATTATATA…
PF3D7_1457500	pf14_0548	58.7212	48.5299	1.81532		872	TATATTTTTTATATTTCGTGTATAGAATATATTTTGGATCGTGCTTTCTTGTAAATATTCATAAGCTAAGTATTATAATATAATATAATAATTCAAAACAAATTTCTTAGTAAAAGATTTATGTATTTATAAATATATATATTATAACAACCATTTTAATTTTTTTTTTTTTAATGTAACCTTTATGGAATTTACCCAATTATGTGTTGAAGTCTCCAAAACGAAACAATTTATCATGTGTAAATTTTTTTCCGTTTGTGTTTTTTTATTATATATAAAACATATTATATAAAATATTTTTTATGTTATATTTTATGTCGTGATATTCTTTTTTTTTTTTTTTTTTTTTTTTTTTTGGTTATGTTGATAATAATAACAGTCAACTATTGTAAGGCAAAA…
PF3D7_1457600	pf14_0549	43.3549	26.8951	0.476616		544	TGCAGAATTTCAGTGGTAGATAAATTTTATAAATTTGTTGTGTTACTTTTAAATTTTGCCTTACAATAGTTGACTGTTATTATTATCAACATAACCAAAAAAAAAAAAAAAAAAAAAAAAAAAAGAATATCACGACATAAAATATAACATAAAAAATATTTTATATAATATGTTTTATATATAATAAAAAAACACAAACGGAAAAAAATTTACACATGATAAATTGTTTCGTTTTGGAGACTTCAACACATAATTGGGTAAATTCCATAAAGGTTACATTAAAAAAAAAAAAATTAAAATGGTTGTTATAATATATATATTTATAAATACATAAATCTTTTACTAAGAAATTTGTTTTGAATTATTATATTATATTATAATACTTAGCTTATGAATATT…
PF3D7_1401600	pf14_0018	229.534	165.489	2.0198		582	TTTCTTTATTTTTGGATAAAACATTTTATATATTTATATTTTTATATATTTATATTTTTATATATTTATATTTTTATATATTTATATTTTTATATATTTATATTTTTATATATTTATATTTTTATATATTTATATTTTTACATTTATATAGAATACCTTCTTTTTTTTTTTTTTTTCTATGTGGTGCACATTATTTTTTTTTTTTTTCAATTTTTACCATTAATATATGTATATATTGGAAAACTATAAGTTTTTTTTTTTTTTGTATAAAAAATGTATTTGTCAGATTTTTTCATTATAATTAATATTTGCAGAAAGAGTATTAAAAATTATAAATACATATATATTTTTATAGTTTACTGAATAGTATACATGTATTATATTATCCTATTTTTTTTT…
PF3D7_0521500	pfe1080w	44.9327	31.777	0.784687		365	TATTTTTAATTTTATTATTATAATATTCATTTTGAAGAAAAATTAAAAAGAGATAAAAAAAAAAAAAAAAAATTAATCAAATAGAAGAAATAAAACATTTTCTGATATTAACGAAATTATTTCATATAATTATATATATATATATAATGATCATATATTATATGTGTATATAAATACACTATATTATATATATTATATATATATATTATATATATATAACCATTTAGAAAAAAAAAAAAAAAAAAATATACTATATAGATATTATATTTACCTTCTGTCAAAATAAATACATTTATATGTTACATTTTTTATTTTAAATTATAATTCAGAGGAATATGTGAAAAATTAAAAATAAAGAGAAGAAA
PF3D7_0519500	pfe0980c	110.445	15.1585	0.557119		897	TTTTTCCATAACTCAAATGATAATTATATATATATATATATATACTTCAGCTCAAATAAAAAAAAATAATAAAATAAGCATATTATTTAAAATATATGTGTCATCCAAAGTATACTGATAAACAAACAAATATATATATATATATATATATATATATATATGAAATATATAATAAATATTTTTTAATAAAAAGAATAAGAAAAAAATAATATAGTAAATTTAAATAATTTTATACTATATATATAATATAATAATATATATGTATAATATTATATATTTGCGTATAAGCTTATATATTGTATATAAAGAAAAAACAAGGTGAAAAAAAAAGAAAGTAAAATACTATACATATATATTATAATAATATATATATATGTATGTATAATATATATTATATAT…
PF3D7_0617900	pff0865w	702.047	1944.73	1.34605		1072	TTTCATTTAATATAAATATTATATATATAAATTAATGGTATATACAATTCATCCTTTACAACGCAAAAAAAAAAAAAAAAAAAAAAAAAAAAAAAATAATTTCTCGCACATTGTTTTTTTTCTATATATAATTATATATACACAGAAGAACAAAAATGAAACAACAAAAAAAAAAAGGAAAAAAATAAAATCAACAATTTTATTTATATTACCATTTTCAATATCCATTACAAATAAAATAATATATACATACTAAATTTATGTAAAGTTTTTCTATTTAAAAAAAAAAAAAAAAAAGAACAAGAATTTTATACAAAAATTAGTATAACATAAAGAACAATGGTCTTTTATTGAAAAATTATATAAAAAATTCAAAATATTTAATAATATATATTTATA…
PF3D7_0220000	pfb0915w	707.672	169.34	1.35397		2130	AAAAAGAAAAAAAAAAAGCCCCCAATGAAAAAAAAAAAACTTTGCATGTAATAATAAAAAAAAAATATATATATAAAAATAAAAGTAATATTTATAAATACTTTGAACCAATTTTTTTTTTTCAAGGTCTTTATATAATAACAATATCTAATAATAATATATTAATTTATAAATATATTATATATATATATATATATATATATATATCAGTGCTAAAGAGCATTTAGTTCTTTTATAACCGAATAAAAAAAAAAGAAAAAAAAAAAGAGCTATATGTAAAAATAAAAAAGATATATTATTATATATATATATATATATAATAATAATAATAATAATACGTTTTTATTTATTTAATACGATTTTATATTTTTGTTTTAAAATCCTTTTTTTTTTTTTTTT…
PF3D7_0528100	pfe1400c	254.092	92.7345	0.968329		204	AATATACATTATACATTTTATTATTATACTTTTTATAATAAATATTAAAAAAATGTCACTGAAATATAAGTATTTATTTTTATATAAATAAAATTTATAATTCATTTCAGTCATTTTTCTTTTTCATAACATTTATTCTGAAAATAAAAAAAAAAAAAAAAATATATATATATATATATATATATAATAATATATTATTTATATGTACTTTGTATAATCTTATATATATGCGTATAAATATTTTTTATACATTAATTTTTTTTTCTTTATTAAAATATTATATATATATTATATATATATAATAAATAATTCATAACAAAAACAAAAATGTTAATATAATTCATTAAAAGATTTATTTTCACTTTTATATTTTTCTACATTTATCATATTTTTTAGTAA…
PF3D7_1113400	pf11_0142	581.724	520.791	2.25287		658	ATATATTTCTTATAAAATAATAATGTTAAAATATATAATAATTTTATATATTTATATAATGGGAAAAATATAAAAAAAAAGTTCATTAATATTATGCTATTTAATATATATATTATATTATATACATATATATATATTTATATATATATATATATATATATATAATATAATAAATAAATTTATATATATATATGTAATATGTAATAACTATAATAAATAATCCCCTAAAATGTTAAGATATACTACAAAATAATATGTATAATATATTTTATTATATATTATAAAAAGGAGTAGAATTTCATTTCATTCAACTTAGTTTTTTTTTTTTTTTTTTTTTTTTTTTTTTTTTTTTTTTTTAATATATATAAAATGAAAAATTAGTTTTTTTCGAACAGATTT…
PF3D7_1113300	pf11_0141	274.124	279.148	1.9505		698	TTTTAAAATTATACGATGGAAAGTTTTTATATATAATAAGTTCTTTTATATATAATATAATAAAATGTATTTTTTTTATTTCATTTGAATATCGGAGTAAATATAATTTTAATATATAAGTTGATATTTCCCTTATTATATGCAAAAAAAATAAAATTCTTTTATTCATTAAACGTGTTAAATAATAAAATAAATATTGCAATGAAAAAAAAAATATATATGTATATACATATATATTAATACAATATAAGAGAATATATAAAATATATAAGTTTATATATATGTATAATTTTTTGTATTTTTTAAAAATTAAAAGGTCAACTTTTCTTTGTCCGACTTTTTTTAAATGAATTATTATATTATATATATATATATATATTATATATATATATTATGTAC…
PF3D7_1113800	pf11_0146	84.5832	41.0797	0.535798		667	TATATATATAATATAAAATACATATATTAGATATACATGTATATATAAATCTTATTAATACATTATCAATTATTAATATATTAACATATTATTAAATTATTATAATATTATTAATTTATTTTATTAATTTATTTTATTAATTTATTATTTTTATTAAAATATCAACAGAATATGTATATATATACATACATACATACAATATATATATTATATATATATATATTAATATTTTCATTTCACGTATTATTAATAATTATATATATCATTACCAAAATAAATATATAAAAAAATAATATATATATTATATGAATTTACATTTACATTTATATTATTGTGTATTTATTAAATTTCACACCCTTCATAATATATATATTATATATATTTTATTTTTTTTATTAT…
PF3D7_0622800	pff1095w	537.271	125.121	0.968475		1053	ACAATAAATATAATAACAATATATAATATATATAATACATATTACATAATAAATTAATGATAAACGAGAATGCTTAATTTTAGAAATAAAAAAATATAACAATATATATATATATATATATATAATATATAAATGTAATATAAATTGAAAGTAAAATTTAGCATACCTTTAAGGAATGTATTATATTATATTATATATATATATATATATATATTATAAGAATAGAAGAAAAAAAAATATATATTTTTTTAAAATGAATAAATAAAAATTATATATAAACTCTTTTTAAGTTCATGAAAAAAAAATATGTATATAATATATATATATATATAATTAAATATATAAATGTAATATATATATATATTTTATAAACAAAAAAAGAGTTATTAAAAAGAATGT…
PF3D7_1202200	pfl0110c	135.484	146.469	1.73237		832	TAAAAGGAGAATGGAAAAAGAAGTTATTTTAATTGTTCCTCTGGCATACAAAAATGAGATAGTGCATACTTATTAAAAAAAAAAAAAAAAAAAAGATAAAATAAAATAAAATAATATTAAATAAAAGGTTACGTGTTACGTTATATACATACATATATATATATTGTATTGAACAGTATCTTTTGAACAAATATATTTTATTCAATATTTTGATAAAAAATACGACAAATATATTTTAAGGGGGAAATTTAAAAAAAAATGGGTGATAAAATTTTATATAATTTTGACGGCATGTTTGTGATTGTAAGAGATAATAAGAAATAAGAAAAAGTACGATGATTTTATGAAATCCAAAAAAGAAAAAATAAAACAAAAATATTATATTTATTTTATATGTAT…
PF3D7_0902200	pfi0105c	40.1993	21.7059	0.511331		1153	AATGATCAAATAATAAAACATGTGTATAATATATATATATATATATATATATATAATACATAATTTCCATTTTTATATATTATGTTTACTTATGATAAAAAATGTATAAAAAAAAAAAAAAAATTATATATAGAAGAATTTTGAAATGAAAAGTATATATCTCATAAATAAATAATTTATTTTTTTCAAAAAAGTATAAAAAAAAAGAATATGACACATATGATAAAAAAAAAATAATTCATAAAAATATATATATATTTTTTCTTTTATACTGTTCTTTTAATTATATATATTCATTTTCTTCTGTTATTATATTTTTAAGGGAGATAGTGTAATGTGATCACATATGTTAATATTATATTTATGAAGGACTATATGACAATTCTCAATTTTTTTTTC…
PF3D7_0502000	pfe0100w	49.1172	13.0319	0.819452		397	ACAAAAAAAAAAAAAAAAAAAAAAAAAAAAAAAAAAAAATATATATATATATATATATACATATAATATATATTTCATCTAATCATTTAAAATTATTATTATATATTTTTTAAAAAATATATTTATGATAACATAAAAAGAATTTAATTTTAATTAAATATATATAATTACATACATCTAATATTATTATATATATATAATAAGTTTTCCAAATAGAATACTTATATATTATATATATATATATATATATATATATTCTTCCATAAAAAGAATAAAATAAAATAAAAACACCTTAAAAGTATTTGTAAAAAATTCCCCACATTGAATATATAGTTGTATTTATAAAATTAAAGAAAAAGCATAAAGTTACCATTTAATAGTGGAGATTAGTAACATTTT…
PF3D7_0802800	pf08_0129	105.986	60.0488	1.31907		516	AAAAATATATATATATATATATATTATATATATATATATGTATAAATATATTATATACGTATGTATATAATGTGAATATATATTTTATATATATAATATATATAATACAAAGATATATAATTTAAAAAAAAGAAAAAAAAAGTGGAACATATACATATATATAATATATATATTTATATATTTATTTATTTTCAGATTGTAAGTACTATATGTGCATTTATATATATTATAATTAATTATATATTTTACATAAATACACATTTTTACATACATATATAAATTTTATTACATACATTTATTTTAATTTATTTTTGTCAAAAATTTTTATATTTCTTTGATGTTCCGTTCTATAATTTCACGAAAATGCATTTGTCAGTAGTCTTGAATTCAATATATACG…
PF3D7_0803000	pf08_0128	68.1193	34.3343	0.519258		311	TTTTTTTTTTATAATTTAATAATTATTAGAGCGATATTTAATTATGTTTCATAAATAACAAGTCAACATATATATATTTTTAGATATATATAATTTTAATTATTTATTTATTTTATATTATTGAAACATGACCAGAAAAAAAAAAGTTAAAAAAAAAAATAATTAAAATGTAATGACTACTTTTTATTGGTAAAAATAGAAATAAAAATAAATACATAAATATTATATATATATATATATATATATATATATTTATTTATTTTTTTTTTATTTTTTTTTTATTTTTTAAAACGTTATAGTAATTCACAAGA
PF3D7_0804800	pf08_0121	60.0931	99.492	0.624923		297	GTATATTTTTTAATGCATATGTTGTTCCCTTTAGCGTATTAAATATATTACATATATATAATAATATATATATTTAAAATATTGTAGCCTCTCATATATTATTTATAAAAGAATAAAATATAAACAAATAAAATATGTTAGTATCATATAATTAAATATTGAAAAAAAAAAAAAAAAAAAAAAATATATATATATATAATACTTTTTATCCTTTTAAAGTACCTTACAGGATGAGGGAAAAAAAAAAAAAAAATATACAATCCTAAATATTTTTAACATTTAATCATACATATATTATATATATATAATTATTTTGAATGTTAAAAA
PF3D7_0803400	pf08_0126	153.526	41.9354	0.877298		1032	TGTTTCATGTTCATTGTATAACTTGTATTAATCATTAAATAAATAAATATATATATATATATATATATAATATATTTATTTATAATTATTTTTATATATGAAATTAACATATTCCTAATAAAAATGTATTATTTTATATAGTTAGATATAAATTTGTTTATTCAATGTATTTTGTATAAGAGAATTTTTTATATAATTAACAACAATATATTATATATATATATGTATTTATTCTGTTATTCTATTTTTTATTTTTCATTTTTCATTTTTCATTTATCATTTTTCATTTTTTATTTTTCATTTTTCATTTTTTATTTTATATTTTACTTTTTCCTCATATTTTTCATTTTTGTAATACATAATATTTTCTTTCTGATTTTATATATCATCATCGCCACA…
PF3D7_0804000	pf08_0124	110.925	47.8333	0.273896		903	TCATACGTATATATATAGTTTCTCAAATATATATTTATTCATAAGAAAAAAAAAAAAAAAAAAATATATATATAATATTATATATATAATATAATATATATTAAGAACAGTGTTTAAAGGGTCTACCAAATTTTAAAATAACAAAATAAAAAGAATATTCAATTTGTAATATGCTTTTGTTGTTTTTCTTTTTTTTATAAAGAATATTACCATAATTAATAATTAAAGATTAATATTTTATATATATATAAATTTATTTATTTATTTATATATATATATATATATATATATGTTTATATTTATTTATTATTTTTTAAATCCAACGTTTCTTCTTTTTTAACACCTTGAAAAATTATATATATATATATATATATATATATATTAAATGTAATTATTGTT…
PF3D7_1250300	pfl2415w	115.727	137.118	1.10869		722	TTTTTATATACGTACAAATTTGTACAAAAGATATATATATATTTTTTTTTTTTTAATTTTTTTTTTACAAGGGGAAAATAAAATAAAATAAAAAATAATATTATATATATATATATATTTATACATTTATAATATTTATGATATTTTATAATTTCAAGATAAATAAAATTTTTGGGATATAAAAAATAAAAGCCTTACAAAGATGAAAGAATTACATTTATAAAGAAATTTTTATGTGTATAACAAAACAAAATAAGAATATATAACTATAAAATATGTATCTAATAAAATATAAGTTATCTAAAGAAAACAAATATATTTATATATAATATTTCTATTATTAAACATAAAGAAAAACAATATAAATAAATAAATATATATATATATATATATATATTT…
PF3D7_1357700	pf13_0309	80.6044	22.3467	0.595139		1008	TATCTATAAATTATATATATACTTTTTACATATTCAGTATACAATTTTTTCCTTATCCCACAATTCAACTATATGTTCAAAAATTTTAAATATTATTTTAAGTATATTTTTGTTAAAATATATGCTTGTTTTTTTATTTTTTTTTGGCGAATTATTTTGAACATATTTTGAAAATTATAATATTTTATAAAAGCAACAACATATATAAAATTAAAAAAATATTATTAAAAAATAGAAAAACAAAAATAATGTAGAATAAATATATACTTATTAAATTCAATATTATAACATTCCACAAAATATATTTATGTATTATAATATATATATATATATATAATATATAGCATAAAATATATACCTTTCTTATGTTGTTTTTATATAATCCATTTTCATTTTTGT…
PF3D7_1115600	pf11_0164	1282.47	2383.77	2.49521		293	ATTTATTTTTATTTATTTTTTTTTTTTTTAGATACATATTTTTTTTATTGTGTGCATTAAGTATTGAATAATTTATTTTTTATTTTTCGTATTTTTATTTTTATTTTTATTATTTCATTTTTTTTTTTTTTTTGAATATGTATTATATTATATTGTATTAAGATATATGTTTCTTAATTTTTAAATTAATTTATTTAAAAAATATTTATATAATTTATAATATTTACGATAAATATAAAATATTATATTATATATATTTGGTTTTTTTTTTTTTTTTTTTTTTTATTAAAAAAGAATTAAAATAGTTGCTTGAAATTATTAACATTCTTTTAGCTATATTTTTAAGAGATATCTTAAATCCGAACTAAAATAAAATTATTTCTTTTTGCAAAA
PF3D7_1474600	pf14_0714	172.391	151.886	1.16031		1569	GGTGTAAATATTATATAATATTTTACCAATAAAAAATAGATTAATAAACCATATATTATATATATATATATATAATATTATTATTATATATATATTTATAATTTTACAATATATATATATATATATATATTTATAGACTTTTTTGTTTTTTTTCTTTTTTTAACATTTTTTAATTTTCATTTTGATTTTCCTTTTTTCGAATTTTTTTTTTTTTTTTTTTTTTTTTGCGCGATTTTAGAAAAAATAAGAGAAAAACAAAAACAAATATTTAATATTTAATATTTAATGTTTACGTATATTATAAGGTTATAATACCTTCAAATATAATAATAAGGGAAAAAAAAAAAAAAAAAAAAGAAACTTAAAATAAATTAATCTTAAATTAAAAAGGTTTTATAA…
PF3D7_1474900	pf14_0717	94.4615	100.813	2.39158		2716	CACTCATAAAAAAAATAAAGAGATTTAAAAAATTTCAAGGATTTAATATACTGATTGATAAAAAAAAAAAAAAAAAAAGAAGCTAATGTATCAAATGAAATTATAAAACATCATTTTGATAATTTTACCTTTTTGTATACAATAAATATTTATATTATAATTAAGTAACTTTTAATATTTAAAGTTTTTTCATATGATCTTAAGCAACTGGAATAAAAAAAAAATTATTATATTATATTTTATACCTTGGTAAATTTAAAATTATTATATATATATATATATATATGTATTAATACAATCCTTATACATATATTCATATATATTGTATAAATTATTATTATAATGTATAATAAAGAGATGCTCTTTTTACATTATGTGTATATAATAATAAGAATATGA…
PF3D7_1474800	pf14_0716	460.097	643.492	2.02013		757	ATGTTTATATTATATATTATGTATATTTTTCAATTTAAAAGGAAGTAAAATAAATAAAATAATTAATTTGAAAAAAATAAGAGAATACATTTTAATATATTTTAAGTAAAATTTACGCACAGTATTATAAGATCATAATATTCAATTATATAATATTTAAAGAAACCTTTTTTTTTTTTTTTTCGTTTTCTTTTTTTTTTCCTTTTTTTTTTCTTTCTTTATTTATTTTTTATTATATATTTTTTTTTTCATAATGAAAATATTATTATAACTTTTTTCAAAGTAGAGCATATTATGAAAATTGCAATTTTATACATAAAGGATTTATTAAATGTATAAATGTACTTCTAAATATGTATTTATATATTTTTTTAATTTTTAATTAACTTTTTGCTCTCT…
PF3D7_1474500	pf14_0713	131.231	63.8282	0.413952		2036	ATAATAATATATAATATATAAATAAATGAAAAAAGCAAATGAGCATTAAAAATATATATTATTTATAATAATATTATATATTTTTATATATATATAATGCGTAAATTTATATTTATTAAGAGTCAATGATTTTTTATAGTAATAATAAAAATTATATTATATATTTATTAACTAATTTTTAAAAATAACATTCTTATAAAACCTTTTTAATTTAAGATTAATTTATTTTAAGTTTCTTTTTTTTTTTTTTTTTTTTCCCTTATTATTATATTTGAAGGTATTATAACCTTATAATATACGTAAACATTAAATATTAAATATTAAATATTTGTTTTTGTTTTTCTCTTATTTTTTCTAAAATCGCGCAAAAAAAAAAAAAAAAAAAAAAAAATTCGAAAA…
PF3D7_0523000	pfe1150w	973.084	231.963	0.746077		2195	AAAATAAAGAAAATTATTATTAAGAAAATTTAATAAATTTATTTAAAAATGTATAGTAAAAAATATTTATATTTATTTATTATTTTGTATTCTTATAATAATAAAAACTGGGATGAATAAATTTATTATATATAATTTATATGAATTCTAAATCTTTTATAAAAATATAATAATTAATAATTTTTTTTAATAAATAATTTTGTTTAAATTAATAATATGTAATTTTATTATTTATTTATTTATTAACATTTTTTTTTATATTTTATATAAAATACATATATATATAACTAAATTTATGCGCATATAAAAATATCTAATAATTTTAATTATATATATTATATATTATACATATAATTATTATAACGTTATATATTATTATATTATATTATTATTATTTTT…
PF3D7_1220300	pfl0975w	77.6546	9.6274	0.564822		353	ATATTTCCTTGTTCAATATATATATATATATATATTAACTTGTTTATTTTTTATTTAATATTTTATTTTATTTAATTTTTATTTATTTTTTTTTTTTATTTCATATTTAATTTTTTTATATTTTTTTGTTTTTTAATTTTCTTTTTTTTAGTATGATTTATTAAAAATGCAACCCTTGTTTTGTATAAATATATGTATATTTTTTTTTTAAACTTCAAATATGTTCATTTTTATTTGTTATTTTTTGTATATATCTGTTTTTTTTCGTGTAATAAGTAAATAAATAAATAAATATAAATATATATATATTTATATATATTGAGTTTATTAAAATTTTTTTGTGTTCTTGTTTATGAAACATATAAATGATATTGTGATAATATCTTAATATTAATTAAT…
PF3D7_1207000	pfl0350c	191.118	24.6859	1.20464		826	TAATATATATATTATATTTATTTACTTATAAAGGATAAAAATAAATCATTAAATCGGAGCAAGAATATGTTTTTTTACATTTATAAAAATTTACTTTCATTAAATTTATATATGCTCAAAATATTCGTGTATCTTTATTTATTTATTTATTCATTTATTTCTTCTCTTTTTTTAAAATATTATGTATATATATATATATATATTAAACTTTTTAATATTAATTTTGAATATTATATATTTTGATATTATATAAAATATATATATATATATATATATAAAATAATATATTAAAATTATTTTTATAATACTATATATACATATATAATATATTTATATATAATATATTGTAATTCACTTAAGTATATCTTTATATAATGCATGTGTATAGTTTTAAATATA…
PF3D7_0615600	pff0755c	134.729	18.0796	0.822123		209	ATATATAAATAAATACATCATATGTTTATTATGTTAGATATGTATTTAAAAAAAAAAAAAAAAAAAAAAAAAAAGTTCAAAAAGATATTGTTACATTTATATAAAACATATATAACTTATTTTATTATATATTTATTTTTTTAATGAATATTCATAAAATAGAACTAATATATTTTTTACGAAAATTAAAAATATCCACAAAATATTTATTATGTATATAATATATTAGTAGATGTTATTTTATTTAATCTTTATATTGTAAGAAGGATATAAAAATAACTTTTTTTTCGTTCTTTCTTTCTTTTTTTTTTTTTTTTTTTTTATAAACT
PF3D7_1205800	pfl0290w	209.983	31.1918	0.882425		714	TATTAAAATTAATATATTATAATAAATTATATATATTACAATACCATTATATATAGTAAAAAGAAATATTTTTCAATATATTAATAATAATATATATTATATATATATATAAAATATATAACCCAATATTTTATAAAAAAATTAACAAATTCATATTATATATATATTTTTTTTTATATATACTTTTTTGTTATATATTTCCAAGCTATGGTTTTTTAATTATTCATTTTTTTCATTATTTTTAATTTTTGTTTCTTTTTTTTTTTTTTTTTTTTTTCAATATTTTATTCTTTTTCATTATTTTATTCTTTTTCTCATTTTCTTCATCTTTATTTTTTTTTTTTTTTTTCCTTTTGAGTATTTTTGTTTATCGAAAAGGAAAAATTATATTTATATTTT…
PF3D7_1333400	mal13p1.172	71.8923	107.784	1.29101		601	TAAAAAAGATTACTTCTCGTCATACGGTTTAATTTTTATTTTTAAATATATGCATGGTAATGGTAAAAATTAAGGGTTATACAAATACATTAATAATGTATTATAAATATAAATATAAAAATAAAAAAATATACATACATATAAATAATATATATATATATATATATATATATATATGTTCAATATATTAAACTATATAATACCACATATGAATTTATAAAAAAAAATATATAAAAATATATTGTGTTTTTTGTTTAACATTATATATATATATTTATATATTTATATTTTTTTAAAAAGATCTAATTAATAACATATATTATATAAGAGAATTATATAATTTTAGTCTTCAAAAAAAATCAATAATAAATAATAAATAATTAATATATAATATATATT…
PF3D7_1333300	mal13p1.171	123.41	210.598	2.17192		957	ATTATATATTAATTATTTATTATTTATTATTGATTTTTTTTGAAGACTAAAATTATATAATTCTCTTATATAATATATGTTATTAATTAGATCTTTTTAAAAAAATATAAATATATAAATATATATATATAATGTTAAACAAAAAACACAATATATTTTTATATATTTTTTTTTATAAATTCATATGTGGTATTATATAGTTTAATATATTGAACATATATATATATATATATATATATATATATTATTTATATGTATGTATATTTTTTTATTTTTATATTTATATTTATAATACATTATTAATGTATTTGTATAACCCTTAATTTTTACCATTACCATGCATATATTTAAAAATAAAAATTAAACCGTATGACGAGAAGTAATCTTTTTTAAAAAGGA…
PF3D7_0614800	pff0715c	40.1307	31.749	0.7831		576	ATATATATTACATAATATATTAATTATTAATAAATTTTGAAAAACAATTTTACAAAAAAAAAGAAAAAAGAAAAATGAAGATATTTATATATATATATATATATATATATATTTTTTTTTTTTTTTTTTTTATGTGTTATGTTGTTTATTGAAAAATCAAAGAAATGTTTTAATAATATATACCCATACGGAAAAAATGTAACACATTTTTATATAATGTAATATAAAATTTCCCATATGAAAGATAATTATGTAATTCTTATTCTTTTTTTTAATAAAAAAAAAATACACTCTTTGTAGATAATTTTTTTTAAAAAAAAAAAGGATAAAATATATTGTTTGTCATTATGATATATAAATAATATATATATAATATATATATAATATATATATAATATA…
PF3D7_1016400	pf10_0160	413.38	232.236	0.674705		965	ATATATACATTATATATATATATTTCATAAATTAGGAGCTTACTATTTTGTATAGAATTCTAGCATTTTCTTTTGTAATATAATATTATTTTTTTCATTAAATATAAATTTAAATAAAAACACAACAAATAAAAAAAGAAAAAAAAAAAAAATTGTTATAAAATATGTAAATTCTATTATTATTATATGTTTAAATTTATTTTATTTTATTTTTTTTTGTATTTCTGTATGTAAAAGAGGTTTTCATTATATAATATAAAAAATATATATATATATGTATTCTACGTTATTTAATTAATATAATATATATATATATATATATATATATATATATATATACATAATTTAGAAATCATAAAATAAAAATATGCATGAGAACAGAAGCAGATGAAATAAATA…
PF3D7_0423600	pfd1115c	150.37	33.8519	0.878719		414	AAAATAAAAATATTATATAAAAAGATTATATAAAAACATTACATAATAAATATATATATAATATATATTACATATAATATATATATATATATTTTTTTTTTTTTTTTTTTTTTTTTTTTTCTTAACTTCAAATTGAGAAAAAAAAATGAAGGGCGACGAATAATTTTTGTTCTTCCAATATTAAAAAAAAAGAAAAAAAGGAAAAAATAAATAATTGAATGAATCATTCTATTTTTTAAAACATATTTATAATAATATTAAATATATATTATTATTTTGTATTTATATTTATTTGTATATTATCCTCTTTTTTTTTTTCTTTTTTTTTTTTTCATAACATTTATGGAAAAAATAAAAAAATAATTATAATAAAAATAAAAGCAAATATAAAGAGATATA…
PF3D7_0416900	pfd0815c	83.4856	11.6194	0.576337		727	ACATTTTTATATAAACTTTTTTAGTTAATCCATTTTATTACAAACGTTTTTGTAATATTATTATTTTTTTTTAATTTTATCATAAAAATAATATATATATATATATATATATATATATATAATATTTTATATTTAAAAGTTTTATATATTAAAGCGTTAACCCTTTAAAATAAGAAGGCTTATTATTAAATAGTACTACATTATATATATATATATATATATATAATATATGATGAATTAACAAAGGAATGTTGTGAATATGGTTAAAGGGAATATGTTATTTTATTTTATTTTATAATTACGAATCATATTTGTATTGTTTTGTTCTTCTCATTGGAAATATAAAAATGATATATATTATATATATATATATATATTGATATTCTTGTTTATCTTTTA…
PF3D7_1016900	pf10_0164	77.3116	279.103	1.89541		794	TTTAAAAAAAATTATTTTATCTTATTTGTACTTGTAATTTCCTTTATAAAGGAAAAATACGAAGGTCTTATATATTTTTCAAATGTATCTAATTATATTTTACTACTTTTGGCTAATTTTTTCTTATTTACATTTTATATTATATATATATTTATTCATATGAAAAAAAAAAAAAAAAAAAAAAAATATCTATGCATGTAATATTATGATATTGCTATGTTTTTCACAAAAAAAAAAAAAAAAAAAAAAAAAAAAACATACTATGAAACATTTATAGAAAAACACATTTTTATATATAAATAATATTTTTATATGTGTCTTGATGAAAAATAAATTAAGTTTAGCATGTATATATTAAAAAAAAAAAAAAAAAAATAGCATACTATATTATATATATAT…
PF3D7_1017000	pf10_0165	249.634	77.1665	0.775042		707	TTACTTCTTTCGTTTATATGGAGAAAAAAAAAAATTATTCATGATTCAAAAAATATTTTACTTTTAAAAGAAAAAAAAAGATATAAATTTTCATATTCATTTTGATATTACTTAAAAATTTTGAACCTGATAAATACACACAATATATATTTTTTTTCTCATTTTTCTTTTCGCCTTTTTTTTTTTTTTTTTTTCTCTCATTCGATGTGTGGATACTTTTTCATGTTCATGAAATAAAAACATTTCTTGTTTAATTATTTTATGAATTATAATAATTGTTTTTTTATTGATTAAAAGTGTCATGATGAGATTAATAGAAAAAAAAAAAAAATAAATAAAAATAGAATAAAAAATAAATCATAATTATAACATTTTGAACAAGTATATAATATATATATT…
PF3D7_1369500	mal13p1.352	177.878	55.7613	0.897701		590	TTATTTATTTATTTATTTATTTATTTATTATGAATTGTTGGAATTTTATTTTATAGTTATTTTTCCAAATAAAAATATTTTATTTCAATATAACATAAATTTTTTTTTTTTTTTTTTTTTAATTCTTACTTGTTTTGAATTTAATAAGTGCTATTATATAAGGTTCATAATATTATTTTTAAAATATATTATTATGTATATTTTTTTTTCAAGAATTTTATTTGATATTTACATAATAATGTATTATATTTATATATATATATTTCATTTTGGCAAATTTTGAATAAATGTAATTATATTTAATATTGTTATAAATGAGTATTTTTGTATATATACATATATGTATAGCATATTAATAAAATAGAAAGGATTAAGAAACTTATAAATACATACATATAT…
PF3D7_1369400	mal13p1.351	131.848	15.4082	0.941316		390	ATCATATTGAATAAATTTGAATATATTATAATATTTTATATATTTGTATTTTTTTTTTTTTTTTTTTTTAAATTAATATCGGAAAGTTTTATATTTTGGAAATAAAAATATTTAAGATGAAATATTACATAATAATAAATGCTATATATCAAAAAATATCGTAATAAAAATTATATATATATATATATAATTAAATATGTCAAATAAAAAATATAATAATTAAGATGTATACAATTAAATTAATATATTAATGAAATTGATTATGTAATTCTCTTTTCATTAATTTATTAAATATATATAATTCTCCATCATAGGAAATATATATGTGGTCCATAAATAAATTAGCGAGTAATAAAAATTTAAGGATCATCATTTATTTTTTATATATTAAAATATATG…
PF3D7_1305900	pf13_0031	50.9694	36.988	0.628435		1348	TTTTTTCTTTTTTTTATTTGTATTTAAGAATACTTTAAATTATATTTGAATGACAAATTAAATATTAGGTTGTGTATTAAAATTTCCTCATTAGGATAATTTTATTATTGTATTTTAATTAGAACAAAATAAGGACAACTAATATAATTTTGTTGTTTTCAATATTTTGATACTGTAACCATATGGGTGTGAATTATATATATATATATATATATATATATACATATATTTTAAGAGAACCATTTGATAAATTATTAAATATTGTTAGAAAATAATATATATATATATATATTATTGTGAATAATATAATTTTATATGTCATAATTCTGTACACTTAAACGGTGCAAAAAGAAAAAAAAGAAAATAAAGTAAAGAATGTAACGTATAATAACTAATTAG…
PF3D7_1306400	pf13_0033	461.126	407.355	1.11638		1000	TATATTTATTTATAAAATAAAATAGTTGGTATTCCATATATTGTGAAACAAGTGTGCCTATTTCTCTTTTGAAAAATAATATTTTATATCCCATCGAACATAATATTATATACATATATAATATATATATTATATATATTTCATTTTTTTTTTATTTGTTATAATTCATTTTCTTTTCTTTTTATTTTTTTCACCTTCATATTATCATATATACCAAATGAAAAGAAAAAAAAAATAATAAATAATAATTTTTAAGAGGAAAAATATAAAAGTAATAAAAAAAAAATATATATATTTAAATATATATGTATATATATATTATATATATATGTTTTATAATACATTTTATGTTATATATTAATTTTGTTTTTCTTTTTATGCAAAAAAAAAAAAAAAAAA…
PF3D7_1306200	pf13_0032	243.46	175.53	2.23462		1009	TATGTATTAATATATTATGTGCACATTTTATTTATTGATATAAATATATATTATATATATATATATATATATATATATATATTTGTTTTATTTTTTTGGGAGATTATAAGTTTTAAGGAGTTACCTAAAAAGATTTTTTCAATATACACTAATTTTTCTTTTAATATTTTACTTTTATTATTATTATTTTTTTTTATTCTTTATTGAAAGCATATTTTATGATATTTATAAATATTTTATTCAATATCTCATTGTGTGTTTATTAATATTTTTATGAATTTTCTTTTTCTTTTTTTTTTTTTTTTTTAATGAAATGATACTTATTTATATATTTGTTTATTTATTAATAAAATTATTACTGTTTTTTATATAATTTTTCTTATATTGTATCATTTTGAA…
PF3D7_1307100	pf13_0035	63.9347	22.1611	0.537141		956	AGAATATATTTATAGTATTTACCAAAAAAAAAAAAAAAAAAGATCATTTAGAAAAATTAAGTGCATCTTGTAAAAAAAATTAAAATAGATGCATTTATTTTCAAATGATAAATATATATTTATGCAATTACAACGTGTATTTTTTTTTCTTTTTCTAAAACCTTGTAAACTTATAAAAAAAAAAATAATAAATAATAAATAGAACATGAAAGATATTTTTATAGTAATTAATGAATATATACATAATATATATATATAATATTATCTATGTCAATTTTTATTTTGTAATAGATATGTATATTATATATATATATATATATATAATATATATAATATATAATATTAGTATATGTAATTTTTTTTTTTTTTTTTTTTTTTTTTTTTTAATATGAAAGGCGC…
PF3D7_1306600	pf13_0034	182.955	138.812	1.48672		335	TTATAAATATTATTTAATATTTATATGATTATTTTATTTATTTTTTTTTTTAAAGAGTATTTCTCCATACATATATATATATATATACAAAAATACATACATACAATTATATATATATATATATATATATATAATAATATTATATATTAGTAATATGCTGAGAAAAATATTTAAATATTATCAGCACTATATTATAAAACATATATTTATTTCGTATTATATATTAAATATATTTATATACTCTATATTGATTACAAATAATCTCATAATATATTTATAAATTTAACTATAAAAAAATATAATATATAATATATATATATATATGTATATATATATATACATATTATATTATATTATATTATATTATATATTTTTCTCATATTATATTTGATCTTTTAA…
PF3D7_0709400	pf07_0038	70.3831	18.5512	0.538324		589	AAATAATTTTTTTATAAAGACTTTTTTTAAAAATAATTATATACTTTGTATTTTAGATAAAAATAAAAACAATATATATTAAAAAAGAAAAAAAAAGATATGTATTAAGTATAGTATAGTTTATTTTCAGAATATTGTTTTTTTTTTTTTTTTTATCAATTAATATATTTGAATTATTATTATTATTTTTTTTTTTTTCAACTTTCTCTTTTTAAATATTACAAAAAAATATACAATATATTATATATATATATAATATAATATAATATAATATATATACTATCTCCTTACACATATAATATATATATATATAATATATATTTTTTTCAAGTACACATTACAGTTACATATACTTAAATATAATACATTCTAATATTATTATTTCTTTCGAACATTTTG…
PF3D7_0708900	pf07_0034	46.1675	51.0702	0.679223		1090	TATAATTATATATATATATATATATTTCTTCTTTTAAGCCATAATGTATATAAAAACAAAATAGGCCTATTATTTAACCCTTATAAAAATATTTCTCTACCCCCAATATTTTATTTTTTATACATTACATTTTTTTGATACTGTATATATATTTTATATGTATTTTTTTATTTAGACTATATATATATATATATATTATATAATATATTATATAGGTAATTATTTCTTTTCATAGATTATACAAAAAAATAAAAATACAAACATAAATAAAAAAAATACGAACATATTATTTAATATATTACTTTTTTTTAATTTTTTAATGTAATATATATATATATATATATATATATATATGTATAATAAATAAATATGGCATATAAATAATTATTATATTTAAAA…
PF3D7_0709100	pf07_0035	138.434	37.4449	0.534101		463	TATATATTCCAGTATGTTCGCGATAAAAAAAAAAAAATATATTTAATAAATAAAAATTACAAGGACCAGAAAAATATATACTGCACATATATATATGTATATATATATATATATATATAATTATTTAATATAATAATTTTTTTGTAAATCCCATTGTATCATTAATATTGAAATTTAATTTCTTATTTCTTATTTTTTTTATATTACACATTCGTACATACATAATATATATATATATATATATAAGAGAAAATAATAAAACACGTTAATATATATATATATATATATATATATATTATATATATATATTTATTTATTTATTTATATATTATTACGCATTAATCATTTAAAGTACCATTTTGTATTTTTTTTTTTTTTTTTGAAGTTATATTATATATA…
PF3D7_0708500	pf07_0030	69.4913	25.862	0.982748		532	TATATATAATATATATATATATATATATCTGAAGTAGGAAAATAATGAAAAATAATAATCTATATTGTTTTATAAATATAAAAAATATATTATTACAAAAAAGGGAAGAGATTAATAAAAAAATTTCTGATGTTTTAAAAGATGTATTTATCTTATGAAGTGAAATTTTTTATTTTATAATTTTTTTTTTTTTTTTTTTTTTTTTTTTTTTGTTTGTTATATTGTCATTTTATAAAAAATATATTGTTTAAAATATATATTAAAATTGTTATTTAAAATATAAAAAATAGTAATTATTATAATATTAATATAAATGTATATTTTTATTATATAAAATTATAATATATTATAAAATACAAAAAATAAAAAATATATATATATATATATATAAATAAATAT…
PF3D7_0708700	pf07_0032	93.6383	146.999	1.70955		1785	ATATTTTATAAATGTATTTTTATAAATAAAATAAGAAGAAACATATATGATGAATTATATATAAATATATATATATATATATATATATAGTGTTCTTATAAATATAATATATAATATATATATAATAATAATATTTTTTTTAACTATTTTTTATTATTCCCCTTTTGTACATGAAAATAAAATAAAATAAATAAAATAAAATAAAATAAAATAAAATAAATAAAATAAAATAAAATAAAATAAAATAAAATAAAAATATGAATTGAAACTAACTTGTACGGGACCGAATTAGGTACTACATGTATGTATATATATATATATATATAATGTATAACATATATATATATAATATAGCACAATAAAGAAGATATATATATAATATATATAAAAGAAATGAAA…
PF3D7_0708800	pf07_0033	1068.57	415.464	1.73499		1369	ATTTTATTTTATTTATTTTATTTTATTTTCATGTACAAAAGGGGAATAATAAAAAATAGTTAAAAAAAATATTATTATTATATATATATTATATATTATATTTATAAGAACACTATATATATATATATATATATATATTTATATATAATTCATCATATATGTTTCTTCTTATTTTATTTATAAAAATACATTTATAAAATATAATTTTATTAGTTTACCAAACTTCAAACTCAACAAGCACATGTGAAAAGAAAATATTATATTTATTTATATATTATATAAGATATATAATTATTATTTATATTATAAATATATATAAAATATATATTATTATATTATATATATATATATAATATTACTTTATTTTAATTTAATTTTAACAACAATAAGTTCTTAATA…
PF3D7_1107300	pf11_0086	710.005	71.5442	1.08301		4894	TATATTATTTATTTGTATAATACTGAATTATATGAAAATTATATTTAACGAAATATAGAATTCATAATAAATATATAAATGTAAAATAAAATAAAATAAAATATTTTTATAACTATATTATATATTTCTTTTTTTATATTATCCTGTTCCTGTTTTTTTATTATATATTTATAATATAAATTTTTTTTTTTTTTTATGAGAATAAGAAAATATAGGACTGTATATTTTTATTTATATTGTATTTACATAATTTTTATAATGTATATTAAAAAAGGAATAAAATAAAAAATATATATAATATAAAATAAGTTATATATATATATATATATATATATTTATTTATATTTAAGTACTTTTTTTTTTTTTATATTTTAAAACTCAATACATTTTAATATATAT…
PF3D7_1211900	pfl0590c	624.53	174.596	2.03407		1189	TTTTTTTTTTTTTTTTTTTTTGGAAAATATATAAAATTTTTATATTTTATTATAAAGAAATTACATTATTATATCCCGTCGATTATATATTTAATTTGAAAAAGAAAAAAAAATTATAAACGTTTGATCATTATTGAGTTTCTATATTTGAAAAAAATAAGAAAAAGATTAATTGATTTATTTGATAATTTTTATATTATATTATTATTTTAATATATTTTAAATTTATTATTATTATTATATATATATATTTATAATTTATATATTTATATATTTTTTTATTATAACATTTTTAAATAAATTTTTTTTTTTTTATTTCGATTTCAACTTCATTTTGTTGATTAATATTATATATATATATATATATATATATATAACATATTAATTAATTTTTTTTTT…
PF3D7_1224400	pfl1175w	38.2099	21.985	0.557501		907	ATAATTATCCATATGTAATACCAAAGAGGAATAAAAAAAAAAATATTACAAATATTATATATATTTTTTTAAATAAAATAAATATTATTAACGCAAATAAGGAAATATAATAATATTTAAAAAATTCGTTTATTTCATAAACTATAATTAGGAGAAACTATATGAAAAAAAAAAAAAAAAAAAAAAAAAAAAGAAACCTACATTATGTTATTTTTTAAAGTCATACTATATGTATAATAATTTTCATTTGGCCTTTAAAATAATATATATAATATTACATATATATATATATATATATATATATATATATATATAATATATTGTTATTATTTTAATATATTTTGAAGTTACATTATATATTCTTCATATATACATATTGAACTTTTTTATAAAGAAAAA…
PF3D7_1014100	pf10_0138	246.615	57.1133	3.29535		1039	GAACAAAAAAAAAATTGTACACAATTTTTTAAAATTTTATTTTTTCCAACAATAAAAAACAAAGAATTAGATACACATATAAAAAAATAATAAGTTCCTAAAAAATTGAAAACAAAAGGGAAAATATAAATAATTCATGAGTAATATTTTATTTTATTTTATTTCATTTTTTTTTTTTTTTTTTTTTTTGTCTATAATATATATTTAGAATCTCAGGTCTATTTTATGAATAATACATTTATAGAAATTAACACATATTAATTTTATTTTTTTGAATCTTTTTTTATGAATAATTAAATTTGTAATATATAAACATTAATTATTTTTTTTATAATTATATATATATATAATAAATTTTATTCTAAATATAAAATTTTAAATATTATATAAAATTCATAA…
PF3D7_1013900	pf10_0136	61.1907	19.2727	0.319582		869	AATATAAAAACACAATAAATAAAATGTATAATAATATATAATTAATAAAAAACGATAAATTTAGAAATTAAAAAAATACAAAATAATATATTATTATTTCATGACATATTCTTGAAAAATAAAATTTTATTATTCAATCTATTTTTTTTTTTCAATTTTTTTTTATTATTTTTTTTTTTTATCCTTGATGTATAAGTTTAATTTATAAAAAATTGCATTCATTATAATTTCTTTTTATTTATGTTTTTATTTTAAGAGAGAATAAAAAATAATCTCTTTATAAATATCTCATCACTTTAAGGATATTTTATATATAACGTATGCATCATTTAATATATGTAATATATTATTATATATTAATATTCAATTACATTATTTTTTAAATAATAATAAAAAAAA…
PF3D7_1013600	pf10_0133	281.532	42.3612	1.00623		808	TTTCTTCTATTTTTATTTTATTTCTTTTTTTTATAATATGCTTAAATATATATCATGAATTTTTCATAATATATTCAAATAATAAAGGATATGCAAAGAAAAAAATAAATAAAATAAAATAAAATAAAATAAAAAAATGAATCGAACAAAATTAGTGAAATAATGACTTTACAAATTTTATTTATATTTAAATATATGTATATAATATTTTCTCTTCCTTTTACAATAGAATATATTTATATGAATATTCAAAAGGAAAGAATACTTTAAAGAGCTGTAATTTTTTTTTTTTTCTTTTATAAATTTTATTTTTGAAATTTTTATATTTAGTAAATCTTTTTTATTATATTATATTATATTATATTATACTATATTACATTATATATATATATATATATA…
PF3D7_1013500	pf10_0132	148.312	36.1032	0.444179		2739	TTTGAATTGATTGTAGTAAATATTATAAAAGATTGTTCTTGAATATATATTTAAAAAAAAATGTTTCTTTCCTATAATTTTTTATTTTAATAAATATAATTATCAAAAAATTAAAAAAAATTATATTTTATTATCAAATATATATATATATATATATATATATATATAATATATAAAATAACTTGAAAAAAACAAAAATAATTATATATGGTTAAAAAATAAAATATTTTTTTTCCCCTTTTTTTTTTTCTTGAATGATTCTACATTATATTAATATGTTAGTAATGTTCATATAATATTAGTCATATATAATATATATATATATTTATATGTGTTAATTTTTATACTTGATATATTCATCTTATATATAATAAAACATTAAATAATAATAAACATTTA…
PF3D7_0629500	pff1430c	180.828	102.105	1.45565		1104	AATATAATAATATTTATTTTTTTCATTTTCTTGGCCTTGTTCATATACCTTGTTATTATATACTTATATGTTGATATAAGTATGTTATAAATATAAATATAAATATAAATATATATATATATATATATATATATATATAATATAATATTATATAATTTATTATTTTATTTTTTTCTATATAATAAGATGACTATTTAATTATTTTACATATTACAATTTTTTATTTTATATAGAAAAAAAAAGCACCTATTTTTTGTTTTTCTTAACCTTTTCACATATAATATAAAAATATAATATATATATAATTATTATATTATATTAATATATATATATATATAAATTATTATATATATTTTTATTTATGTGCTTTGTTTTGATCTTTTATATATATATATATAT…
PF3D7_0519900	pfe1000c	47.1278	30.8428	0.394166		552	CCTTCTCCCTTTTGATCACCCAATAAATATATACTTCTCTATTGCCACCTATTTTTTAAGGGGCATATATTATATAAAATATTCTAAGAAAAAAAAATAAAAAAAAATAAAATAAAAAAAAAAAATATTAAAAAATGAGAAAAAAAAAAAAAAAATAACATTTTTTTTATATCTTTAGTTTTTTTAATATTAAAAGAAAAATAAATATATTTTATAATAACGTAATTTAGTAAAAAATTGTGGTCCTTTTTAAAAGTATCATTTTTTTTAATTTTATCATAATGATAAATCCAGAAATATAATAAATATATAATGATTGATGTTACTTATGTTTAAAATTTTTTTTTTTTTTTTTTTTTCTTATGGCAAAATTGAAAAAGTTCATTTTTATACGTACGT…
PF3D7_0602600	pff0125c	91.0315	23.7432	0.676691		990	ACAAAGTATATATTTTTTTTCTGATGTTTTCCTCTATAAAATAATACGTACTATACCATAGGTATTAAAAAATAATAATATATAAAATATGTACCTTTAGAAGTAAGTACTGTATCAGTTTAATATACGATATTCAATAAATAAATAAATTATATATATATTTATATATTTTTATTTGTTTTTTTTTTTAATATATACTTATTTATTATATGTGAATCATATTTATATATATGTTTTTTTTTTTTTTTTTTTTTTTTTTTTTTTTTTTTTTTTTTTTTTTTTTATATTTGTTCCTTTATTTTTATTTCTATTTTAACTTTTCTTATTTATTATATTTTTTTCCATATATATAAATATTATATTATATTATATTATATAAAATAAATATGTATATATTTA…
PF3D7_0930300	pfi1475w	6601.53	1304.65	2.3496		1172	ACATTATTTCCCTTTTATTAAAATTCACACACATAAATTTTTATAAAATATAACTTTGATCAAAAAAAAAAATATACATATATATATAATATATATATATAATGTTTCTTTCTTTCTTCCTTTCTTTCTTTTTTTTTTTTTTTTTTTTTTTTGTCCTTAAATTGACTTTTAACAATTGCACTTTTTTGATTTAAAATTAAGTACAACTAAATGACCATTGGAAACAAAATAAAAAAAAGAAAAAAAAAAAAAAACACATTTATGTATATGTTATATTTTAATTACATGTATGTTTATTACTAAAAAAAAATATCATATATATAATATATATAAACATGTACAAATCAAAAACAAAAGAAAGTAAACATTTATATTTGTTGATTTCAACTTTTTCTTTTA…
PF3D7_1358200	mal13p1.286	91.3059	19.402	0.541843		438	TTTATTTGGAATATGTATGACGCATTTGTTTATAATATATTATACATATATATAATTTTTTTTTTTTTTTCTCTTTCCTTGGAGATAAAATAATAAAAAAAAAAAGATCCGTATGCAATTCTTATTTTTATATTGTTTTTTTTTTATATTATTTTTATATATTTTCAAGTTAGTTTTTTTTTTTACTTATTAAATACAATGTATGTATATATATGTTTGTAAAATAATAGTCGATTGTGTTATATATCTTTTTAAAAATAGGTTCTCTGGATATGTTTCCCTCATTTTTATGTATATGTTTTTTTTTATGTTAATTATGTTTTGAAGAAAAATATTTAAAAGGACAAAGAAGTAAAAAGAAATATATATTTTGATTTATATTTAGTATACATGGTTATA…
PF3D7_1448600	pf14_0464	60.3675	84.7859	1.05656		665	TTTATTTATTATTTTATTTTCTACTTATTTTTTCAAGTGCAGAAAAAAAAAAAAAAAAAAAAAAAACTGAAAAAAAAAAAAAAGCGTTGATTTATTTATATAAAATTCTTCCTTTTTTGTTTACAAAAATAAATGGAAAAGAATTTATATTTAAAAAAAAGAAGAAAAAATTGAAAGTTAATAAAAAAAAGTATATAGTTTTTATTATATATAAATAATATATATAATAAATATGTATATTATTTTATATATTTTTAAATAATTATATTATTTTTCATTTATTTATATAAGCATATAATTATTAAATTCTTTTGAGAATGTATGGTTGATTTGTAAAAACATATATCCATTTTTAAAATTTTATGTATATATATATATATATATATATATATATATATA…
PF3D7_1234800	pfl1680w	236.943	60.1377	0.71002		954	TTTTTTTCTTTGGAAGTTACAAAAAAAATAAGATGAATAAAAAAAAAAAAAAAAAAAAAAAAATATACATATATATTTATTACTACAAATTAATATTTTATTAATGTTTACACGATAAAATTCTTTTATTTAAAATATGTAATATATATATCCTTATTAAAGTGAAATATATAATTTTATAAAATCTGATAGATGTAATTATAAAATCATATATATATTTATATATGGTTTTTTTATTCATTTATTTTTACTGTTGTTATAATAATATATATATTAATAAGATGAATTTATAATCAAATAGAAATATAATATTTATGAACAACGTCATAATATTATATATAATATTATGGAGAAAAAAAAAAAAAAATTTTAAGTGAGGTATCAAATATTTACCATAGG…
PF3D7_0827900	mal8p1.17	2090.84	1491.33	1.00661		715	TAAAAAAAAAAAATATAAAATAAGAAATAGTAAGAATTATAATAATTATAATAATTATTTTAATTATTATTGTTTTTTTTTTTTTTTTTTTTTTTTTTGGAATATACATAAAATATTTAAAAAAGCACATATTCCATAGTATATAGAGAAAAAGTGTAAAAAGAAAATAATATAAAATAAAAATAAAATAAAATAAAATAAAATAAAAAATATATTATATATATATATATATATATATAATATATATATATTTTATACGTATCATATAAATATTATTATATTATTATATTTATGTATAATAAGTAACATATTGTAGTGCTTATATAATAATTTTCTTAATATACATTATTATATATGTAATATATATATATATTTTTTTTTTTTAAATTACTTTATACA…
PF3D7_0924300	pfi1195c	36.4949	31.6521	0.664758		514	ATATATTAAATGAGTACATCAATATTTATGTATATATAAAAGTATTAAAATATATAAAATAAAAATATATTGGTAAAAAATATAATATTATTTATATTATATATATATATATATATATTTATATTTTTTTTTATTTATATATAATAACAGTGTAAATATATTTAAAAAAAAAAAAAAATTATTTTTTTATGGGAATTCATTCTTTTCATTAATATGAAAATCAATATTTTAAGATATATAGAAAAAGAAAAAAAAAAAAAGAACAAAAGAAGAAAAAAAGAAAAAAAGAAAAAAAGAAAAAAAGAAAAAAAGAAAAAAAGAAAAAAAGAAAAAAAGAAAAATTCATATTTTTTAAGTTTATTTTTTTTTCAATAGAAAATAATAAAGGGAAAATTTTAA…
PF3D7_0623600	pff1135w	109.691	61.007	0.620444		1456	ATAATATTCATACATGTTTTCTAATTCTTAGTGGTACACAGTTCTGCTGATATGTAGTTTTTATTTAAAAATATTATATACTCATAATAAGAAAAGATAAAATACTATGCATATATATATATATATATATATAAAAGAAAAAGGTTTAAAACATCAAATATAATGTTATATTCTTTTTTCTTTTTTTTTTTTTTTTTTTTTTTTTATTTTTTTATTTATTTTTTTTTTTTTTCCTTTTTTTCAATCAAAAGAATACGTTGACAAAAAAAATTACAAAGGCACATAAATGTATATTATATAAATATATATATATAAATATATATATTATATATATATAATATATTTATAAATATATAGTATGTAAAATAAAAAAAAAAAAAAAAAATTTAAATCACATAT…
PF3D7_0827600	mal8p1.18	58.5154	11.8141	0.376224		654	TTATTTTTTTTTTTTTTATTAAATAAAAAGGGCAGATATATTAAAATGTTTTACTCTTTAATAATACATATATATACCATATATATTTATGTATTTATTGATTATTATGAATAATAAATGTATATTTTAAAGAAATTAATGAAAATTTACACAAAAACATATTTTAGATATTAAAACTTTTTTCATCTATATTTCTTTGTATTTATTATTTTATTTATTTATTTATTTATTTATTTATTTTTTTTTTTTTTTTGTTCTTATTAGAATGTTAAATATGAGAACAAATATTTATAACAGCTAGAAAATATAATTCAATATAAGCATATGAATATATCTAATTTTTTCATAATGTAAAATTTGTTTATATATACACATATTGATTTACCTTATGATTATAAG…
PF3D7_0615900	pff0770c	44.9327	8.69777	0.48989		1150	AAAAAAAAAAAAAAAAAAAAAAAATACTTTCATTCAAAAGGTGTTAAAATATAAATTAATGTGAAGCAACTTGTATATTATATATAATATATTATATATATTATATTATACATATGAAATATATTATATATATATAATATATATATTTTTTTTTTTTTTTTTGTGAGGGTTTAATTAATTATCTGGGTGAAATATGATCATGAGCACATATATAATTTTATGGCTTAAAAAAAGAAAAGAAAAAAAAAAAAGATAATAAATATATATATATATATACACAAATATTTATATATGTGCTATCATTTTCTTTTCTTTTCTTTTATTTATTTTTATTTTTTTGTTTTCCCTTATATTTTATAATATCCAATACTTTGCCATAGGATTAATAAATTTTGTATG…
PF3D7_0313800	pfc0575w	51.724	26.7169	0.639229		451	TATTTATTTATATTATAATTTCTTTATTTTTGATTTTTCCTTAAAATCCAATTCATAAAAACTTTCTATGCTTTATTAATAGGAACGTATATAAAATATATATATAATATATATGTGATAAATATAAAACAATTGTATACATTATTTATATATTCATAGAAAGGAATTAAAATTCAAAAATTCAAATATGAAAGTAAAAATGTTTAACCATAAAAAATAAAAAAAAATAAAAAAATAAAAAAAATAAAAATGGATCCGATTTGTATAAATTTTATGAAAATGATTTTTTTTGTTTCTTTTTCTTTTTCTATTTCTATTTCAAGTTTATTTGTTTAATATTAAATTGTGTTATTTATTTTTTATTTTTTATTTATTATAATTTTTTTTTGTATTTTTTTG…
PF3D7_1404100	pf14_0038	45.4129	152.392	0.389783		592	GATATATATAAATATGTTTAGTTGAGTTTACATATATATTATATATTTATTAATTTTTTTTTTTTTTTTTTTTTTTTTTTTCAATTATATTAAGACATAAAGTGAAAATACACAAAAAGAAAAAAAAGAAAAAAAAAAAAAAAAAAAAAGAAAAAAGCAAATCGGAAAATAGGAAATACAATTGTTTCTTTTCTTTTTAAAAGACGATTGTATGATGGAAAATATATGTTCTTGAATATATCATATTGAATTATTGAAAAATTAATAATGTCCGAGAGGAAAATATATATATATATATATATTATACAAAAAAATAAGTATATAAATATATTTTTTAAAATATTAACACGCGATATTTAACAAAAAGAAAGAGATCAAACGTTGAAATGTTGTGTAATA…
PF3D7_1403900	pf14_0036	273.781	323.236	2.87441		573	TTTTTTTTTTTTTTTTTTGATAAATAATTATTTCATATGTACACATAAATATAAATATTTTTTAAAATAAATCTTATTTTTATGATTTTAATTTCATTTTTTTAAATCATTCATAGGTATAATTTATATATATATATATATATATATATATATAATATATTATATATGTGTTCATTTTTTCCTTTTATTCATAAAAAGTAACATATATTTGTTTTATTACCTTATCATCTACAAAGTATAATTTTTCATATATATATACAATATATGTATAAAATTCCATTGTACATATTATTTTACGACATTCATAAAATTGAAGTGGAACAATCATAAGAGCAAAAAAAAAAAATAATATATAAATGTAAATGTAAATATAAATATATATTATATGTATAATTTATA…
PF3D7_1454700	pf14_0520	654.988	482.673	1.46249		509	TTTTTTTTTTTTCTTTTATTGATATATTTTTAAAAATATTTCTTTTTTTATGCGTTTCTATTTTTTTTTTTTTTTTTTTTCATTAAAAAAAATATACAAATATTTAAAGGAATACTAGAAACAAAATAATTAAAAAAAAAAAAATAAGAATTGTTAAAATATAATATTTGTTATTATATATATATATATATATATATATATTTATGTACATATATTTTTTTTTTTTTTTTTTTCAAAATATAAAAAAGAATAAATTTTATTAAAACTAATATTATTTATATTATCTTTTAAATATATTGTCAACGGATCCGTTTATTATTACTATTTATATAAATATATAAATATATATATATATATACATATATATATTTATATATATATATATATTTTTTTTTATTT…
PF3D7_1455400	pf14_0528	213.962	267.787	1.66823		1044	TTATATAATATATATATATAAAATGATAATATATAAATTATATATATAAATAATATATATATATATATAATATATTATAATAGAGGATATATATTTGAACTATATATTAATATATATTACTTAAATAAGCAAAATTGTATATATAGAAAGCAAAAAAAAAAAAAAAAAAATAAAATAAAATAAAATAATAAAATAAAATAAAATAAAATAAAATAATAAAATAAAATAAAATAAAATGAGGACAATTTATATTTTACCAACAAATTGTTAAAAAAAAAAAAACAATATCTATATGTAAACATTTAACCTATATATATAATATTATTTTATGTTTATTTACTATTTTTTTTTTTTTTTTTTTTTTTTTTTTGGTTACATGAAATTATATATTATATTTAT…
PF3D7_1455500	pf14_0529	237.491	74.309	0.793442		957	TAAAATGATAAGTGCTATAAATAATATATGATAATAAGATTAAAGTATTCATTTTTTATATAAATAAAATTAATAAACTTTTATTTATTTTATTTTATTATTATTATTTTATTATTTTTTTTTTTTTTTAAAGAATTGTTTATAAAAAGGAATACAATTAAAATAAAATGAATTTAATAATACTTTATTGTTTTTATATTGGAAAGAAAAAGTAATTTATTTGATTAAATTATATAAATAACTTATAAACGTATGCCTTTTTTTATTATATATAGAAAACATTACATTGATAAATGATTTAATTTTTTATGTTATAAAGATTATAACTTTTTAATAAAATTATGTAATATTAGTATTCACAATAATGTAAGTTTACCATAATATTATAATAACATATAA…
PF3D7_1248500	pfl2325c	808.651	986.159	1.14487		1755	TTATTATTATTTTTTTTTTTTTTCTTATAATATTAATAATAAATATACAATTATTTATAATATATAATTAATGAAAATTATGAAGAAAAAGAGCGCGTAAAAGTTGAATAAAAAGGTATGTAATTATATAATATTTATAAAAAAATAAGGAACAAAGATTTGTATATATATATAAATATACCATATATATAATAATATATATATATATAATATATATATATTTGTATAAACATATAATATATATATATAATATCATCATTTATGTAATTCTTGCTGCTCTTTTTTTTTTTTTTTTCTTTTTCTTCATAGTTAAAACAATTACATATATATATAATATATTTATAATATATATATATATATAATATATTTATATATTTGTTTAATATATTATTATATAAT…
PF3D7_0516300	pfe0815w	44.6583	24.6322	0.24753		888	TATTGTATGGATGGGGTACTATATATATATATTTTTATATATATATATAGTCTTAATATTTTTTCATTTAATATATATTATATAATAATATTATACTTTTATAAATAATATATATATGATTCTTTATAATATAAATTATATAATATATTAATTTTTTGCCTCTATTTTGAATATATGAATAAGGATATAAATATATATATTATAAATAATTATAAGCCTATTTTTTCTTGACATCCCCCTCTCCCCAAAAAAAAAACCTCTTTAATCACTTTGCTTTATAATATATATTATTATATATATATTAATATATATGTATATAATATATAATAATATTATTATATATGGATAATAATTAATCTTTATTAAAAAATACTTATATAATATAATATAATATTTTTT…
PF3D7_0508300	pfe0410w	379.561	387.703	2.27973		845	GAACATAATACGATATGTTTAATTTTATTTTATTTGTTTTATTTTGTAAGAACCCTGAACATATATATTATATATATATATATAATATATATTATAATAGTTTAATATTAAGATATTAAGATACTATTATTTACATACAATATTATTAGTGCTATGAAAAATATATTATTATATATATTATATATATATATATATATCATATTATATAATTTATATATATATGTTTATATTTATATTTATTTTAAAATATTGATAAAATAAATAAAGCCAAAAATTATTATCATAAATAATAAGATATTATTTAATTATATATATGTTAATATAGTATATAATATATTAATACATATTTTTGATACATTTGGTACAAATATATTTTATATTTATGTAAAATTATTCTTC…
PF3D7_0218000	pfb0840w	199.007	211.036	1.15974		629	ATACATACTGAAAATTTTGATATATGTAATGGAAAAATAAATATTAAAAAAGTAAAAAAAGTATAATTTTTTGTTTTTTTCTTTATAACATATTTCATTTATTATTTATTTATTTATTTATTTTTTTTTTTTTTTTTTTTTGGTGTGGGGAATTTTTATTATTTTAATATAAAATTAAGCATATTCGAATATAAAAAAGAAATAAGGATACACACTATTGATAAAAGTAGGTTTATAGTATTTAATCTATAAATATATATAGGGTTAGCTAGAAAAAATACGAAAAAAAAAATAAAAATAAAAATAAAAATATATATATATATATAATTATTTATTTGTTTTTTTTTTTTTTGAAATAATTTCCTGCATACTAGCCAATTGTACATAATTTTATTTTAA…
PF3D7_0611600	pff0570c	140.835	74.0067	2.17372		440	ATATCATCATATTTCTTTTTGCATGTGTGTGCGCACAAAATACACAAAAATATATATATATATAAAAATAAATTAATTCTAATTGTTGCAAAAGGGAAATACTAATACAAATATTAAAGCAACTATTATAATTCGTATTTTTTTTTTTTTTTTTTTTTTTTTTGAAATGAGGCAAATATAAAAAAATATATATCATTATATAATTGGTTATACAAAATAAAAAAAATAAAAAAGGTATAACTTTTTATAAATATTTGTATTTTATATTTATTATTAATTTGTTACACAGTTTTGTTTTTTATTACATTGTAATTTTTTATTGTTCACATATATATATTATATTGTAATATTTTATTCTTTTGTATTTTATTATTTTCATTAAATAAATAAATATATATA…
PF3D7_1237700	pfl1825w	608.889	1044.41	1.49267		720	TTTATATTTATATTTATGAGTTAAACTTTGATAGTTAAAATAATAAAATATAACAAAATTAAATATTAAAAAAAATATTAAATATATATATTAAAGTATTAATTGGATAATTTTATAATATTATAATCCTATTTTCTTTTTCTTTTTCTTTTTCTTTTTCTTTTTCTTTTTCTTTTTTTTTGTTTTTTTTAAATATATTTTATTTTTAATTATATACATGTATTACATATATATATATATATATATATATTATATATATATATAATAAATATATTTTTTATTCATATATGTAAATATATAAAAAATAATAAAATAATAATTATTTTAAAATTTATCTTTTACATATATCTTCATATTTATTCTTCATTATTATAATCCTTTAAAACCTTTTTGAACTAA…
PF3D7_0418500	pfd0895c	49.4602	96.2261	1.07555		683	TTTTACCCCAAATCGAATGTATTAATTATTCGTGTAGTATAATATAAAATAATAGAAGCATTAAATTTTTATTTCTTTTTATTTCTTTTTATTTCATTTTATTTTATTTTACTTTATTTTATTTTCCACAAAAAAAAAATTTAAATAAATAAAATAATATAAATACACATAATACATAATATATTTTAAAGGTGTAACAAAATTATACTCTATTCACTTTAGCAAGTTTTTCTACACATTCATAAACAGATCGTTTAAAAAAAAAAAAAAAAAAAAAAAAAAAAAAAGTAGGGAAAAAAAGAATAATATATAATATCACTATTATCTTTTATCTTATAATGTAAAAAGAAAAAAATATATTATTATATTTATTTGTTTATACAATGCGACGATGAAAAA…
PF3D7_0215800	pfb0720c	55.0854	20.7869	0.621278		449	TATATATATATGACTTAAAATAAAGATACCCTAAATTTTATAAATTTCTTAAGGTAACAATAAGAACCTTAAACAAATTAGTATATATATTATATATGAGTATTATTGTTATATATATGTTTTTTTAATAGTACAAAATTTTTAACTTAATCTTTATATATATATATATATATATATATATGATGGCCTTAATTTCTTTTATTTTTTATTTTTTATTTTTTATCTTTTTTTTTTTTTTTTTTTTTTTTTTTTGGTTCATTGTTAGTCTTATTTCTATTTAATTTATATTTGTATTTTTAATATTTTAATATTAATATAGGATTATTTTTTTTATTTTTATTTTTATTTTATTTATTTATTTTTTTTTTTGGCTAAAGGGAAATATATTATACTATTATA…
PF3D7_0214400	pfb0655c	45.6873	25.2416	0.591807		690	ATATATTATTCATATATTACTTATATATTATTCATATATTATTCCTATATATTATTCTATATATTTCTTTTTTTTTTTTTTTTTTTTTTTCTTTTTAGTTTTTTTTTACATATTTATATATATTATATTAATTTTAATGATGTTGAAATTTTTTTTTGTCGCTGAAGATAAAATAAAATTTTATAATATATATTAATTAATAGAACGGTTTGCTTTAAGTAAAAGGATAAAATTCATATATTCATAAATTTTTTTTTATCATAAAATAAAATTCTCACTTAAAAAAAAAAATATATATATATATATATATATATGTATATAATATAATATAATATATATATAATATATCATTTTACAAATGTAGGTTTAAAAGAAATGTATGTTATTATATTTCCAGAC…
PF3D7_1476300	pf14_0732	172.939	103.619	1.92249		755	TTGTTTTATTTAGAAGGTGCACATTAATATTAAATAAACCATAAAATATATGGGAATAATTAAATATTTATAGGTATTTTTATGAAATAAAAAATTAATTGAATAGTATAAATTAAAATTAATATTATTTTTATATGTAATAAAATTATATTTTATATATGTTGTTTGTATTATACTATTTTATTTGTTTATTATTATTATTATTATTATTATTATTATTATTATTTTATTTAATTTTTCTGCACAAATTTTTTTTTTGTGAAAGAATATTTTTTAAGAAGCATAATTTACTATGCTATATTTATATTTTTAAAAATGTATTTATATAAATATTATAATAAATGTGTTATTATTAAAATATAATATATATATGTATATATTTATGTTTTATTATTTTGT…
PF3D7_0422400	pfd1055w	693.678	1498.22	1.05335		1188	TAATATAAAATAATATATTATATATTTATTTTTTATGGCATTCCAAATAATAAAAATATAAATTTATTATATATTTTTTATTATTATATATTTTTTATTATTATATATTTTTTATTATTATATATTTTTTATTATTATATATTTTTTATTATTATATATTTTTTATAATTATATATTTTTTATAATTATATATTTTTTATAATTATATATTTTTATATTATCCACATAATAACTTATCCTTCATTTTGAATATAATAATTAGGAAGGCTGTAGGGTTTTGAGGGGGTTCATTTTTTTTTTTAACATAATTTTATAAAAAAAAAAAAAAAAAAATATAAATATATATATATAAAAAATATATATATATATATATAATTAATTTGAGTTCTTTGAAAAGTT…
PF3D7_1476200	pf14_0730	83.2112	55.8839	1.48253		1656	TTAAGCCAATATATATATTTATTATATATATATATATATTTATGCAAAAATTATTTTTCCATTTAATAATAATCAATTATGCTTATACTTCTGATATTATAAAAAACTTTTCAAACATAATTTTTATCATCCAATTTATAAGAATTAAATATTGAGTTTATTTTTTTTTTTCATTTAATCCTTTGAAAATTTAAAATATATATTTTTATTCATATATTATTTTAAATAAATGTCATATAAAATCAATAATGTGATAAAAAATATAATAAAAATCATGTTAAGAAAAAATAAGTTCGAAAGCCAGAAAAATAAGGTATTTTTTATATCATTACCCTAATACCAATGCAGGCAAATTATTATTCTCCCCATATATTATAAACCGAGGGATTCATCTTTATT…
PF3D7_1307700	pf13_0041	114.561	31.318	0.615221		1268	TATATTTTTTTATTTGAGGAAAAAATTTTGTTTATATAAGAAGAAACATTTTTTTTCTCTAGCTGATTTTTTTTTTTTTTAAAAGGAATAAATTTTAAAAAGAAAAAAAAAAAAATTTTTAATTATATAAAATATATTATTATATATTTTTTTTGTATTATAATATTATCTTTTTATTGTTAATTTTTTTTTCTTTTTTTCATTTTTTTTTTTTCTTCGCTTTTTTTCTTTTCTTTTTTTTCATTTTTTTTTTTTTCTTTTTTTTTTTTTACATAATTACTTTTCCTTCCTTTTTTATTTTATTTTAATTTATTTAATATTATATTATATATATATATATATATATATATATATATATTTATATATATATTTGTTTGGTGTAGCATAAATCGAATAAAT…
PF3D7_1212100	pfl0600w	71.7551	44.5131	1.18839		525	ATATGTAATAAATAAAAAGAACTACATAAATAAATATAATATATTATAACATGTAAAATAAAGGGAATGCCCTTATATAACCTCTTGAATTGAATACATTTCAGATCTTCTTTTTTTACATTTTTAAAAATATATATTATTCTCATATAACACGATATATATGTTATATGTATATAATATATATATATATATATATATATATATATATTTTTTTTTTTTTTTTCTCTCTAAAATTATTTAAATACTATCTCTTTATGTAATTTATATAAATCTTAACATTTTCCAAAAAAAAAAAAAAAAAAAATTTTCATAATGCCATATAGTAAATATTAAAAAATAAAATAATAAGAAAAAAATATAAGTGAAGAAATATATATTCCCTGATCTAATTATTTTAAA…
PF3D7_1308900	pf13_0048	186.659	53.7613	0.524583		2597	TATATTTAATTTATATAAAATATTTAGATATATATATTGTTTCATTTTTTATATATTATAATTCAAAAATGATTTCATTTGATATACAAGTAATTTTTATTTGTTTTTTTTTATTTTTATTTTTTTTTTTTTTATAGTAAAATAATCCAGAAATGATAATCATATATATATATATATATATATATATATATATAATAATTGTTTTTTTTATTTTTATTTTTTTTTAATTTTTCATTTTTTCCAAGTTATTAATGTGATTAAAAAATGTTTTATTTATTAATATTTATATAATATATATATATATAAATATATATATATATATATTTTAATATATACCATTTATTTTGTGATTTATAAATATATTGAGAATATGATATAAATATAAAAATGTAACAAAGT…
PF3D7_0605500	pff0270c	40.1307	22.6216	0.851674		488	TTTTTTTTTTTATGTGTGTGTATTTAAAAATATGTTATATGTGAAATATGAACAGTATAATATTATTTAACCTTTTTTGCTTCAATGATAAAAAAATAAAATAAAATAAAATAAAAGAAAAGAAAAAATAAATTATAAATAATAATAAAAAAAGAAAACATAAATATTAATAAATATTAATATATATTAATATATATATATTTATTTATTTATTTATACTTTTTAATTTAAATAAATGGAGGCTGGTCGCCTTTCAGAACTGTCCATCAGTTTTACAATTTTTAATAAAGAAATGAATAAGCTTTAAGGTCCTGAAGATATGAAACATAAAAATTATGGTCATATTTATCATATAATATATTACTTATAATGTGTGGTTTGAATTGTCCATGTAGATGT…
PF3D7_1420400	pf14_0198	290.107	110.728	1.11293		333	TATAGTGATAAATGATATTACAATATATATAATATGTATTATATATAATTATGAATGTTCCCCTTATTTTTTAAATATTATATTATAATATATATAAATATATATATATATATATATATAATAAATTAAGTTGTTTTATTATTAATTCTTCTATTCTTTTCTTTTCCTACCTTTTTTTTTTTTTTTTTTTTTTCCTTTTCTTTTTTTTTTCCTTTTCTTTTTTTTTTCCTTTTTTTATATTTTTTTGTTTTGTTTTATATATTTATGTTTATTTTTATTTAAAATTTTTGGATGATAATTAAAACATTTTTTCTCCTATATACAAAATACTTTCATACTATTGTATAAAAAGTAATAGTAAATGCTTTATTTTGTTCTTATATAATGGTAAAATGAAAA…
PF3D7_1321100	mal13p1.114	67.0217	7.09675	0.812161		638	TATATATATATATATATATATATATATATGATTCAATATGTATTTCTTATATTTTATAAAGATATATAAATTCTTCTTGTCTTTATCATTTTCTGTATGTATAAATATAACATATTGTTCATATCTGTACTATTTTTCTTTTGGATATTTCTAAAAAAAAAAAAAAAAAAAAAGAAAAAAAAAGATATATATATTATATATATGTATAACATACTTACATATATATAGTATGATTAAAAAAAAAAAAAAAAATACAAAATTTTCATATCAAATAGGAACCAATATTTTCATTGAATTTGAACAATGGTTGGTGACCTTGAACAATTTTTGAAATAAAAAGGTGTACACTCGATTAATAAATAATTATTGTTTATCTATTTCTATTGTTGTACTTATTTT…
PF3D7_1321300	mal13p1.116	75.871	7.59166	0.400735		376	AATAATATACCCAATATAAAGGTCTTTTATTACATTATTTAGAAATGCTCTTTTTATTTTTTTATTTATTTTCTATTTTATTTATTTTTTTCTTGTCAATACTGAATTAGTCTCTTAATCATTTTCAAAAATTAAATACAAAAAAAAAAAAAAAAAAATTATTATAATGATAATAAAATAAAATGAAATAATATATTATATAAATATGATAATGTATAGTTTTTAAAATAGGATATTATATAAAATTCTAATATTTTAAACAAAAGGAAAAAAAAAAAAAAAAAAAAAAAAAAGATTAATTATTAATCGAATTGGTTTAAAGTAATGCCAAATGATCAATATTATAAATATGAAAATATAAATATATAATATAATCCTTATATATTATATATATATATA…
PF3D7_1419900	pf14_0193	40.4737	24.2503	0.48582		486	AAAAATATCTTTTTTTTTTTTTTTTTTTTTCTTTTTCATAATATTTGCATAAGAAAAAAAAAATTACAATTTCTATATAAAACGAAGCACAAAAAAAAAAAATAAAATAAAAATATAAAATATAAAATAAAAAATAAAAAATAAAATAATATTAATAAATATATATATATATATATTTATGTAATATTTTTATTTATATATACAAAATGATAATGATTTATTTCAAAATATATTTCTATAGATTATAATTTATTGAAAGAATTTTTTTTTTTTTTTTTTTTTTTTTTTTTTTTGTTAATATTATGTAAAATATGTTATAATATTTATGCATTGTTTTATTCATTATATTTATAAATATGTAAAAATTAAAAAATAAAGAATTTATAAAAATTAATCCTA…
PF3D7_1209900	pfl0495c	44.1095	17.5177	0.584973		388	TTTATTAGAATATTAGTTCATCAATTAAAAGGATAAAAAAAAAATTAAGAAAAATAAACTTATGGATTGTCTTCTAAATTGTGTTTTTTTTTTTTTTTTTTTTTTTTTAATTCCCAAATATAAATAATATATGTAAATGAAAAATATATATATATATATATTATATATATATCATCATATATATGTGCTTTATTTTTTTTCTTTTCTTTTTTTTTGGTATAATTATATTATTGTTCCTGAGAATTTTAATTATAGGAAAAAAATGTTTTCCTGCCATCCGCTAAAATAAATTATATAATATGATATATTATATTTCGCCCTTAGTAAATATTGTATAATATTTATTATAATTTATATATGTATATATATTTTTCTTTTGGGGGGTAAAATTAAAAAATA…
PF3D7_1302800	pf13_0014	577.951	1080.28	1.40017		1324	TTTTTTTTTTTTGAATTATTATATTTTATATTAAAATAAATTATTCATATATATATTAAAATTTTTTCACATTATATATTTATATGTATAATTATTTATTTGTTTATTTGTTTATTTGTTTACTTATTTTATTTTATTATTTTATTTTTTATTTGGAGGAAAAAAAATTAGAGCCTTAAGTGGTGTGCTATAAAAATAGGGTATATATTTTTAACTTGAGGCTCTTTGTTATTACTAAGAGATATATATAAAAAGAAAAAAATATATTATATATATATATTATATTATATATGTATAATAATATTCAACATAAAATAAATATTATATAATTCTTCTTTATGTTTATATATGTTTCAAAATTAATGTATTATGATAATAATATTTATTATCTAAGGAATA…
PF3D7_1302600	pf13_0013	114.904	96.8838	1.14467		444	ATGCATATATATATATTTCAATTTTGTAAGATATAAAATTTTACTTTAAATATTTATAAATTACTATTCAAAATTATACTTTTTAATAATTTTTATATTTTAATATTTAATTTAAAATCTTCCTTTTTTATTTGTTTCTTTTTAAATAAAATAAAAGGAGAGGTAGAAAATTGTAAAATATGGAATAGTATATATATATATTAATATGTATGCATGATTTTAATTTTTTTTGTTTTGAATATATATTATATATATATATATATATATATATATATATATATTTATTTATTTATTTATGTATATATTATAAATTTAAAAATTATTATTATATGATTCTTGTTTGTTTTTATTCTCTTGAAGTGATTGTATATATAAGAAGGTAATTTTTTTTTTTTTTTT…
PF3D7_1302100	pf13_0011	901.946	1493.29	4.31652		708	TTTTTTTTTTTTTTTTTTTTTTTTTTTTTTTTATTAGTATCTGTACACATTGGTATTTGTATTTCTTAATTATCCAATATGAAATAGACACATTTCTGTAGTTGCATGTAGAAAAAAAAAAAAATATATATATATAGTAAATTGTTATATATTTTATATATAACTGTACATCTAAGGTTTATTAAAAAAAAAAAAAAAAAAAAAAAAAAAATTTAAATTCAAATTTAAAATTAAAATTAAAATTTAAAAAAATATTTTTTTTTTTTTTTTTTTTTTTTTTTTTTTTTTTTTTTTATTTCTTCAAACTTTTTTCCAATTTAAGCATAATACAAAATTTTTTCTATAAATAATTATTATTATAAGATATATTTTTTTACATTTTCTTATTTTTTCACATAT…
PF3D7_0914300	pfi0700c	68.9425	30.2911	0.584004		268	TATTTATTTATTTTACAAAAAAATTATATACAAAATTATTAATTCAAAAAACGTATGAACAATTTTAAAATCACCTTTTTAATACCTTAGAGGGAGATTTAAAAAATATAAGAGTAACGAATAATATGTCGATACTGTATTATCCTCTTTAAATAATATATTATATATACTATATTAATATTATACTAACCCTAATAGTTTCACTATATTTTATGTATTCTCCATATATAAATGTATTTATCATATATCTTATAATACGGTGCACTTGACATGCACAACTTTATATCCTTTTTTAAGAGTCAATAAATAAAAAAAATGAAAGAAAAAAAAAATATGTAAGATATATATAATATTTTTATATTCTACCATTCTTAATAATGATACTGAAAAATAAAGGAC…
PF3D7_1303500	pf13_0019	140.698	24.6276	0.678049		2080	CATAAAAAATTAATTACACCTTTTTGTTATATTTCGTTTGATTTTTCTTTAAACCCTAAACTTTAGATATCTTTAAAAAAAAAAAAATAAATATATATATATATATATATATAAAATATTATATATACATTATATGCCAAAATAAATCTGCAAGGATGTAAAATAATGTGTATAATATACAGATAATATTACATTTTCCTATCTATATTTTTTAATATCACTCATTCATTTTATTGAAAAAAAAAAAAAACAGAAAGTTGACAATTCAACAAAATTATAAATATATATATATAAAATATATATATAAAATATATATATAAAAAATATATATAAAATATATATATATAATATATATATATAATATATATATGTATGTATTTGTGTAGTACGCATAAGTAA…
PF3D7_1303400	pf13_0018	152.565	51.9636	0.624198		508	ATAATATATATTATTATATATGTAGAATTTTAAGTTTTTTTAAAAAAAAAAAAAAAAAGAAAAAATAAAAAAGAAAAAAAAGAAAAAAGAAAAAAGAAAAAAAAAAAAAAAAAACACTTTAATGCATATATAAAAAATATATATATTTTATTATATATACATATATATAATATATTATTAATATATATATTAAAAAAATAAGGGATTTTTTTTTATATATTATATATCAATTTTTTATATATCTTAGAAAAAAAAAAAAAAATATATATATATTATTATATATATTATATATATTTTATTTTAAATTTTTATTATGAAATATAAAATAAATTTTATAATATTTTATACAATTATATATATATTGAATTAATATATATATATATATATTTATATGTTATG…
PF3D7_1006600	pf10_0066	36.7007	68.9863	0.330743		727	TATATATATATATATATATATATATGTATATATGATGGGTACAACAAAAAAAAAAAAATAAATAAAATAATACAATAATATGTAATATATAATATATAATATAATATAATAATAAAGTAAAATATATAAATTACAAGACTTTATTTTTTATTTTTTTTTAATATTAAAAATTATGTTTCATAAAAAATATTTTTATATAAATATATATTTATATGTATAAAAAACTTATATGTTCACCTTTTTCATGTGCTACATACTATTACTATAATATATATATATATTATATATATTATATATATATATATATATATGATTATTTAATCATTCATCTTTGTTATGTATAATGATGATTTTTCCTCAGTGTTATTACACGTAAGTATATATATATATATAAAAAAA…
PF3D7_0415200	pfd0735c	81.5648	12.8732	0.582454		750	TTTTATTATTATTTCCTCAGGAGCTTGTATTATTACTAGTATTATAGTTCATATGATTTAAAAATTTGTGTAATATACGAAAAATATAGCATTAAAAAAATATATATATATATTATATATATATATATATATTATAATATATTTATAAATTTTTTTTTTTTTTTTTTTTTTTTTTTTGCTATTTTTTTTCTTAATATAATATTCATACGAATACATCACCTTATTCTTATGTCCCGCGTATTCTTAAATATATATATATATAATATTATATATATATTAAGGCATAGCTATTTTTTTTTTATTTTTTTATTTTCCCTTATCCTTTATTTCGTTCTTACGTTCTTACTTTCTTACGTACTTCCTTTCTTTCTTACTTCCTTTCTTTCTTACTTTCTTTCT…
PF3D7_1006200	pf10_0063	304.65	1111.86	0.468687		1364	AAAAAAATTCTTAAAAAATATTTGGTATTACATATATATATATATATATATATTAATAATATATATTTTATAATATATATTATATTTTTTCTTCTACTTAATTATATTATAAAATATATTATTTGTAAAATATATAATATTATATATACGATTTATATATTATTAAATATATATATTTATATTGTATATTATATAATAATAAGTTACATGCACTTGAATATAATTTATAATACTATATATGAATTTTATATATATTTATTATAATAATATATATATATATATATATATATATATAAATATAATTAAATAAGATTTTATAAAAATAATAATACTTTTATTATTATTATTCTTATGTTCTTTCTTTCTTTTTTTCTATTTTTTTTTTTTTTTTTTTTCCTA…
PF3D7_0405700	pfd0285c	41.8457	5.91291	0.594963		976	AGTAAAATTTAAATAATATGATGTAGTCACGGATAATTATATCCACATAGTATATAATGACCATAAATAAATAAATAAATATATATATATATATATATATATATATATATATATTATATATATATATTATATATTGCTTATTTATTTTAATATAAAATTACAAATTAAGTGTAAGAATAGCTGAAATATCAAGTTCTATGATTAATTAAAAGATGTTATATTTTTTTAATTAAATACAATTAAGGAAAAAATTTTTCCTTATTTTCTTTTTCAAAAATTATTAAAATTTTCGCTATATATATATATATATATATATATATTTTATTTTAAAATCATATTCGAAGGAAAAAAAAGTAACGTCATATATGGAATATATTGAGTAACATATTATATTATACC…
PF3D7_1011400	pf10_0111	415.713	542.706	1.36474		767	TATTATCATTTTAAATAATAATAATAGCAGACTAATTATAACCAAATCATTTGAGAAAAAAAAAAATTAAAATAAATAGAATTCGTTATATGTCCTTAATTATAATATTATATATATATATATATATAGGTAAAAAATGTACTTATATTGAATATATTTGAATTTCTTGAAATTCTCAAAATATACATCATGTAAATATTGTATACAATTTTTTATATGTTATTTACTTTTATTATTATTTTTTTTTTTTTTTAAAAGAATATAATTATTTATATTATGATATTACCGTATTTTTATATTACCTTATTAAAAATGTGTGCTCTAAAAAAAAATAATAAAATAAAATGAATAAAAATATATATATTTTAACATAATAAATATAAAAATATCACAATATAT…
PF3D7_1012000	pf10_0117	55.9086	24.3504	0.669067		1042	ACAAAAGAAATTATTTATAGGTTATCAATATACTCTTTAATTATGCATTTTCAAATAAACCAAAAAAGAAAAAAAAAAAAAAAAAAAAAAAAAAAAAAAAAATACCATAGTAATTATATATTATAATATAATACATAAATATTATTCCATATACATTCTAATTTAAAAAAAATGTATATAAATATAAATGAATCAATATTATTATATGTATATATATTATATAATATTTTGTTATAATTAAAATAAAAATATATGTCATTATATATATATATATATATATATATATATATACATATATATAATACATTTATCCGATATTGTAGTCATGTATATTTTCTTTCCTAAAACATAATTTTGGCTATATAAAAAATTTTGAAAAAAACAAAATTGATATAATAT…
PF3D7_1011800	pf10_0115	1098.55	328.514	1.52979		2407	ATTATGTATACATACAATATGATATATTATATATATATATAATATACATTATATATGAGGTAATATATAAATTTTATTATTATTTATTTTTTCTTCATAACTATATATAATTATAATATAATAATATTATAATACTTAAATATATATATATATAGAATATAAATTTATAAATATGAAATTTTATATAATATATCATACAAAATTATTTTACTATTAAATTATAAAATAATAAATATATATTTATTATAAATAAATATATAATATATATATTTTTAAACAATTAAAAAAAAAAAAAGAAAAAAAAGGATATATTATGTATATATATTATACATAATTATATTATAATATATATATTATATATATATATATATAATATATATATATATTATATATATATAT…
PF3D7_1011700	pf10_0114	146.528	130.829	0.923772		723	ATATATAAAATAAAAAAAAATATATAATTATATATTTATTGGGCGTATTCATAAAATGTAAATTTTGTTTCATCCATACATAATATATATATATATATATATATATTAATATTATAATATAATATATTTTTTATTTTAATATTTATATTTTATGTACTACTATAAATAATATATATTCATATATATATAAATATATATATATATATATATATATATATTTATTTATATAATGAAGGAATGAGGAAATATAATAAGCGTTATAATATTTTACATAATTGGTAATAATATATTTTTTTTTTTTTATGACATTTTAATCAACGTTATTTTATTTAAATCATATATTAATAACATATATATATATATATATATTATTATGTATTTATTATTTTACTTTTTTAT…
PF3D7_1012200	pf10_0119	143.03	189.695	4.42596		478	TATTCTAAATAGAACAATTGCACGTATATCTTCTAAATTAAAAATATAGTTAAACTTTATTAATTTTTTTTTTTTTTCTTTTTTTTTTTTTAAATGTTATACAATCACCCTCCATTTGTTAACACAGTCCACTTTCTAAATTCTTTTTATTACTACAAAAAAATATATATATTTAATCGTAAAAATATAGACTATATATACACATAAAAATTTGGACATGAATTATAACTTTTTTTTTTTTTTTTTCAAATGTAAATAATTAAAAAAATATATATATGTATGTATATATATATATATATAATGATAATATTTTTCCTATGAAATATATATTTATAAAAAAAAAAAAAATCTGCATATAATATTAAGAAAGATATTCAGTCATTCCGGTCGATACATTTT…
PF3D7_1012100	pf10_0118	43.9037	39.4108	0.671755		666	GAAATTTGTTAAGAAGTAAGAAACCCATAGAAAAAAAAAAAAAGGAAAAGGAAGAAGTGTAAAGGAACTAAAAATGTTTTATATGTATATTATATGTTTCACATTTAAGAATATTTATTTATTTATAATTTTTTTTTTTTTTTTTTTTTTAATTAATTTACAATTTGTCGTATAATTAATATAATAACTGAAAAATTAATTAAATGTTATGCAAAAGAAAAAAAGAAAATTTTCAAACCTACATAATATTACATATATATATATATATATGTATATATGTTTATGTGTAGATGATTTAACTGGTTAATTAATTAAGCTTTTATATATATATATATATATATATTATATAAATATTTATGGTATATTTTTGAAAAAGTCGATTTTTATCTCAATAAAGTT…
PF3D7_1230800	pfl1485w	107.221	62.8862	1.26501		841	ATATATATATATATATATATACTTTTTTTTTTTTTTTTTTTTTTTTTTTTTTATTATTATTCATGTTATTTTAAGGTTCCTACTTTTTCTTATACCCCTATATATAAATATTTTTGTAAGGGAAAAAGAATTTAAAAAAATATGTTTTACAAAATAATTTTTGTGAACACAAAAAATAAATAAATAAATAAATAAATAAATAATGTTTAATGATGTTTTTTAAATATATATTAAAAAGAAAAAAAAAAAAAAAAAAAAAAAAATCTTAATTGTGTCATAATTAAAAAAAATTAGCATTCTTTTTTACTATATATACCACATAAAAGAAAAATATAATTATATATATGTAATATATATATATATATATATATAATATATATATAATTTTTCTTTTTTTCT…
PF3D7_1006900	pf10_0069	43.9037	71.9732	1.03944		469	ACATTGTTTGATTTTGTTTTGTTCTTTTACAATATATAAATATATATGTTTTTATTTTATATATTTTTTTTTATTTAAATGTCAATAAGATCAAAAAAAAATAAGAACATTTAAATATATGTATTTATAAATAATATATATATATATATATATATATTATAATTTCATATATATAATATTTATATATATGTATCTTTAAAAATATTGATGTAATAATCAATTTTATATATTTCTTATTTTTCTTATTTCTAGATTAATTTTAATTTTAAATTTAATTTCCTTTGATATTATTTGTATTAAACGTTATATATATATATATATATATATATATCTTATATTTTAAAAGATCACATATATATATATATATATATATATATATATATATATTTATTTATTTAT…
PF3D7_1238700	pfl1875w	52.9588	35.6385	0.641994		766	ATATTATTTTATTTATTTATTTATGTTTTCATCTTTATTAAATTTCTTAATTCTCATAATATATATGAATCAAAATTTAGATTTTATATAAATAAAACAAGATACAAGTTCAAATTAATATTTCTTATGAATTTAAAATAAATTGTTATTTATGATTTATATTTATGTAATATGTTGGAAAAATTCAATGTATTCTTATCTACAAATTTTTTTTCACCTTACAAACCTTTATAAATCTAATATATTATATATATAAGATGAGTAAAACAAAGGACGAAAAAAAAAAAAAAAAAAAAAAATTGTAAAATACAAAACATACTGATTTGTATAATATTTTAATAATTAAGCTCAGATAATAATTAAGTATATACATAAATTTTTTTTGTTTCATATGAAAGT…
PF3D7_0628600	pff1385c	57.1434	51.5734	0.936139		907	TATATTATATATAATTTCATATTAAAAATCAAAGAGATAATTTTTTTTTTTTGCCTTTTTATTTTTTTCTTCTTACATAAGCAATCTTATTCATTTATATTCTACTATTATATATAAAAGGAAATAATTCAAAATGTAACATAACAACTTTTTATTCATATTTTTTGTTTTATTTTATATTCCTAATGAAAAAAAATATATATATATATATATATATATTATATTTATCATATTTCTAGAGATATTTATTATACCTAACTTTCTTCTTTTATTTATTTTTTCCCTAAAACCTTAACACTTACAATAAATTAATACGAATCGTGTTTTTCTATTTTTTATTTTTTATTTTGTATTTTTGTACTATTTTCTTAATAATATATTTTTTATTCTTTTATATAT…
PF3D7_1232100	pfl1545c	809.954	384.411	1.95523		759	AAATATTATTTTTTATTTATTTATTAATTTTTATATTATTACATTATGAAAAAATATTTATAATAAATACATTATATAATATATATAAAAATATATTATAATAATTATATAGGCATATATATATATATATATATATATATATATATAATCTTTTATACATATGTGTTTCAATTATTAATTAAAAAAAATTATAAGGGTTCTATAATATAATATATGTATATATATAATATATATATATTTATTTATTTATTTATAATATATATATTATTATTAAAAAAAAAAAAAAAATAAAACCTTTTTAATGAATAAGAAAAGTATAGTAAGGAAGTTTATGATAAAAATATATAATTATAATTATTAATCATATATGTATATATATATATATATATATATTATATT…
PF3D7_0630600	pff1485w	162.306	59.562	0.779347		243	TAAGCATATACAATTATATATATATATATATATATATATTTATCCAAAGTATAATTTCATATTTCATAATTATGTAATTTATATGTTTTTTTTTTTTTTTCTTTTTTTTTTAATTTAATAAGTATTCATAATACAAATTAAAGGCTTATTTTTTAGACTTTAATGGAAATATGAAAAAATTAATATTTTCATTTATAACATAATATTATTAATTTAATAAGAATCGTCAACATAAGTATAAAAAAATAGTACAATTATGAAATATCGTGCACACACGAATAATATAAGAATCAAAAAGGGGGGAAAAAAAAAGAATATATATATTATATATATACATAATATTATATCTTTATATATATATTATATATATATCATATATCATATATATATATATATATA…
PF3D7_1217900	pfl0865w	87.1213	62.1408	0.827897		1004	TGCACACGATTTAAGGCCTATAATTATTATAAAAAAAAAAAAGAAAAATATATCGCCTTTATTTTATTATGAATTATAAATATACATTATTTTATGACCAAAAAAAAAAAATATATATTTTTTATATATTTCTTAAAAAATAAATACAAGTATATAATATATATATATATATATATATGTGATGATATTATTTTACCAATTTACATAGGATTTATATATGAAAACATTATAAGCATTATTTTAAAATTTTTTTTAAATATATCAAATTAAAAAATATATATATTTAATATATATATATATAATATGTATGTATAATTGATTCAAATAATAAAAGAAATAATAATTTATTGGATAATTATAATTAGAATTTATATGATAATAAAAAAATATACTATTTTT…
PF3D7_0317700	pfc0780w	105.643	12.8083	0.658432		700	AGAAAAATAAAATTTGGAATATGAATATTTGCGTACTTATATAACTGTACTATTTTTATTTATATGTTTTATTATTATTATTAAAAATTAATTTATTTGATTTTTTTTTGGTTTTTTTTTTTTTTTTTTTTTTTTCACCGTTCATTAATATATAAAATATACTTGTATTTTTTTTTTTTTTTTTGTATTATCATATTCTTTTTGGATACCACAATTTTTACTTAACCCAATAAATATATATATGTAAATACATAATTTTTTTTTTGTTTACATATATTTATATAAATTTATATATATATTATATATAAATATATAAACATTTTTATATATATTTACCTTAATTTTTCCTGTTGAATTATTATATTTTAATTTTTTTTATTTTTTCTCATAATTTGTTAA…
PF3D7_1233800	pfl1630c	76.1454	133.355	0.904426		645	ATATATAATACTAGAAGAAAATATTGTATAGTATACTATATTTTTATGATGTATTATATATAATATCAATGATACGCATATGATATTCTTATAGTATATAATATATATATATATATATATATATATATATATATATATATATATATATATTATATATATATAATATTTTTTATATATGATTACTATATAATATATATTAAATTTTTTTTTCTTTTTTTTTAATTTTAAAAAAAAATAAAATACATATATTTATAAATAATATATATATGTATATATTAAAGGGGTATTTACGATTTATGAAAATATAACATTTTTTTTTTTTTTTTTTTTTTTTTTTTTTATCTTTGCCTTTAATGAAGTAAATTATGTCTTAAATAACCAAAAGTTAAAATACACATA…
PF3D7_1225800	pfl1245w	699.303	207.324	1.66034		686	CGTTTATTAAAAAAGAGGGAAACTAATAAATTCTAAAAAAGCAAATATTTAATATATACATATATATATATAATTTATATATTTAGGACCTATATCTTATTATTTTTATTTTTTAAAAGAATGAAATTGTAAAATATGCCCCCTCTATCTAAACACGTTCGTTATAACTAATTTATAAGGAAAAGAATAATATATTAAAATATCGATAAAATAGAAATAAAATATTATATTAAATATATATATATATATATATATATATATTTATTTATTTATTTATTTAAATGAGAAAAAAAATATAAAAAGTTGTATACTTATTTGTTACCAAAAAAATACATAGGAACTTTTGAAAATATGAAATATTCTATTTTGACATGTGAAAACAAATTTACTGAACTATTA…
PF3D7_1228600	pfl1385c	3424.97	1585.63	6.61871		560	TTATTATTATTATTATTATTGTCCTAAATCAGAAATATTCTATCTATTCATATTGTGTAATACATCTTGTGTCCTTTTAAATTGTTCGATATAATGGATGCTAGCTGCACTAATAAGCAAAAATAAAAATAATAAAATAATAAAATAATAATTTATTAAAATAATCATACGTTCATATGTTAAAATATGAGCATATATATATATATAATATATATATATATGTGTGTGTGTATGTTTATATTATTTTCTTTTTTCTTATATTTTTAATTTTTTTTTTTTTTTTTGGTGCGTTTATATATAAATATAATCAATTATATATTTTATATATTTCATACTTTTTTTTTCTTTCTTTCTTTTTTTTTTTTTTCTTTCTTTTTTTTTTTTTTTTTTTTTTTTTTT…
PF3D7_1224700	pfl1190c	53.9192	12.4813	0.478444		1273	TATATATTATATTATTATATGTATATATAATTTTATATATGTATTTTTTAATTAAAAAATAAAATAAAATAAAATAAAATACTTAAATCAAAAAAACTAAGAATACAAAAAATTAAAAACAAAAAGTAAAAAAAAAAGTTATCAATTATATTGTAAATAAAGGATTTTATTTATGTTATCCCTTAAAGATATATTAAAAGAAAGAAAATCAATTTTAATAAGATATAAAAATATACAAACAGATAAATACAAAAAAAATATATAGAAATAAATATTTAAATATATAAAATCAAGCAGTCAATCAAAAGTTTTTAAAATATTTGAAATTATTATATTTTTTGCCTTTTTGCTACCATTTATTATTTTATAACATTATAAAAAAGTTCATATTTTTTTATT…
PF3D7_1434300	pf14_0324	658.692	400.421	1.56462		1156	TTCTTATTTGGCCATTTGCGAGCTAATTAATAAATATCCTTATTTGAATATCTTATTTAAATAAATAAAAAAGTTATTTTTAATTTAATGGATTTTTTAAAAATTCTTGTCAACGTGGCATGAAAATGTTAAAAAAAAAAAAAAAAATGTTCCCTTTTTGTTATTTTAAAAAATTATATATATTTTGAAATCCTTACATTTTATATAAAAATATGATAATCCTATTTTTTTTTAGGCATAACAAAAAATATATTCATACAAATATAAAAAAATGTGTTTTTTATTATAATTTATTTTGTTTCTGCCTTTTCTCTTGTTATAAATAATATTTCCTGTTTTATGTAGTATGTGAATTCATTTGAAATATTCTAATATTTTTTTTTATCTTTATAAATTTTT…
PF3D7_0411800	pfd0585c	45.0013	8.23596	0.393484		536	AGGCACTTATATATTTAGTAAATAATAATTTGTGAAAAATATTAAGGGAAAATTGTTTGATAAGATATATCATTCTTTTTAATAATTATACGTATATTCTTCATACGTATAATATAATTATATTTTTTATATATCATTTTATTGTTTATTTATTTATTCATTTGTTTTTTTCCATCAAATATGTAAAACGTGATGGTCATATTTTAATTGTTTGACATATATATTAAAAGAACAAGAAAAAAAATGAAACATAATATATATATATTATATATGTATATATAATTATTTATCCGTGAGGAATAAAAAAAAATATTATATATATATATATTATAATATATATGTAAAATTCATGGGGAAAAAAAAAAAAAAAAATATAATAATATAATAATAAAATATTAA…
PF3D7_1434700	pf14_0328	43.3549	98.7583	0.763432		1352	TATAGGTAAAATTATTATACCCACAGGAATTTAATATAAATATTTTGATCATAATATTTAATTTACGCCATATTATTATGAGTGACATCAGAAAGTATATATTATATTATAAATATTGTAAATAATATATATATATATATATAATATATTTCATATATAGATATATTATATTATATGATCTATAGTTAAATTGTAAATGAATCAAAATAATATAAAAATATTTATATGTGAGAAAAAAAAAAAAAAAAAAAAAGAATAAGGATTTTTTTTTTTTATATATATAATGTTGAAGTTTTATCTATTTATATCATACTAATTTTATTGAGGAAATGTAAATTATGTTATATTTTATTTGTGAAAACTTTTTTTTTTTTTTTTTTTTTATAAAATATAAAAAAA…
PF3D7_0527500	pfe1370w	553.666	417.232	0.649196		962	TTAAACAAATAAATAAATAAATAAATATATATATATATATATATAATTACATTTATATATATATATATATATATATAGTTCACTTTTCATTTTAAGGAAAAAGTACAAAATAATATGTTCCTTGGGGTTTTATTTCGAAAAAATTAATAAATAATTAAATATCATAATTTATAATACATATTTTATATATTATATATAATATTATATATATATATAATATATATATAATAATATATATACTTTCATTTTGTTATAGAAATTATTATTTAAGATAAAACAAAATTTTGTGTGATCATATTATCATGCAATCTTAAATATATTATAATAATAATAGTAAAAATTATTTTATATATTTATATAAATATTATATTTTTATAGATATGTAATGAAATATTTTAT…
PF3D7_1406100	pf14_0058	34.9171	8.65142	0.302312		1380	TAAAAATTTAATACATATATACAGTAACGTATATATTTATGTATTATATAATGAAAATATTGTTTTTTGCTTATTTCTGTTTTATGATGATTTTAATCTATTTTTTTTTTTTTTTTGTTTTGACATATAAATTGGTAGAAGATAGCATATGATGATATTTATGTGATTAAAAAAAAAAAAAAAGTAAATTATCAAATAAAAACATAAGCAAACAAATATATGAGTTTGAAGATACGAAGGTAAAATATTTATTATTCTTCTAAATATATATTTGACAGGTATTTTAAATATATATATATATATATATAACAATATTTTGTTTTATATTATTTTTCAATAGCAATGAAAATAAACAAATACGACCAGAAATTATAAGATCAATTTTACCAGTATATTATA…
PF3D7_1406200	pf14_0059	232.346	27.8293	0.607689		595	TGGGATAAAATGGTACGAGTACATAAGCATTTTTCCCTTTTTTCATATTTAGAATGTATTATGTATATTATCATATAATTTATAAAAATATATATATTAAAAATTTATGTATAATATTATATGGTATTATTATTAATTTTTATTTCCATAATATAATATTCATTAGAAATATATATATATATATATATATATATATATATATATATATATGTATATGTTTTTGAAATTTTTTTTTTTTTTTTTTCTTTCTTTTAAGGAGGTATAATTTTTATAAGAAAATTTGAAAAAATGATTTGGATTTATTATTACAAAATAAATATTCTAAGAATATAATAAATTTAATATATATATATATTTATTTATTTATTTATTTATTTATGTATAATAAATATATTCATT…
PF3D7_1405900	pf14_0056	71.9609	22.3412	0.838106		609	ATGCATATTTTATTTATATATATATAAGGTTATTGGGAAAAAAAAAAAAAAAAGTTTTAAATTTATTCTTTAAAATTCTATAAATGGATAATCGTAATAAAATATATAATATTATATACTTATTATATTGATGTTTTTTTTTTTTTTTTTTTTCTTTTTTCCTTTCTTTTCCTTTCTTTCTTTTGTATATATATAATTACAAAATGGAAAAATGATTTTAAGAAGGATAAAAATAAACGCAAAATAAAATATATATTTATTTATTACAATAATGTTGTAAAAAAACTTATTCTTATTTTTTAATATTTATATTTCAAACTATAACTGTATTTATAACAGTTTAAAGAAAAAAAAAAAAAAAAAAAAAAAAATAGAAGGATCATCATAAAATAATATATA…
PF3D7_1405700	pf14_0054	43.0805	20.5537	0.427959		1155	CATTTTATTATAGTTAATTAACATAAATTTTTTTTAAAGGTTATTTTATACTGAATTAAAAAAAAAAATAAAAAAAAAAAATAAAAAAAAAAATAAAAAACGGAAAAATTACACATTTTATTTTTTTCTTCTTCGTATATATATATTATATATTATATACATATTTATATATTTATATATTTTTTACCTTTAAACACAATTTTTACAATAAAATCCTCTTCGCACATTTTTTTTTTTTTTTTGCTTTAATATGTTGATTTTCTACATTTGAAGAGGAAAAATTCAAATATATATTACACATACATTTTTCTTTTAATATTTATTTCAAAACATTAATTATTTTATTTATTCAAAAGGATGAATGTAGATTATAATTCTCTACATATATATCATATATAT…
PF3D7_1405800	pf14_0055	107.564	37.7285	0.831111		468	ATAATAACATTTATTGTATATGTAAATAATTCTTATTATTATTATATATATATATAAATACCCAAGAATTATATTTATATTAAATTAATACATATAAATATATATTATATATATATATATATATTTTTTTTTTCCATTCTTTTGTATATTTTATATTTATTTCTATATATATTTTAAAAACAAAATGACGTTGATTCTTTAATATTTTAAAATAATAAAAGAACTAGGGAATATATGAATGAATAATTTTTAGAAGAGCAAATAAAATAAATATAATATAATAATATATATATATATATATAATATATTTTTTTTTATATTTATAGAAAATTAATATTTTTTTTTTTTTTTTTTTTACCTTATTATTATATCAGTAAGAATAATATAATTATAAAAGAA…
PF3D7_1405600	pf14_0053	726.057	726.057	3.47423		496	GTTATTTTTTTTTTTTTTATAGTAATAATATGAACTTAGTTTAATTTAGGTGATTTTTATATTATTTTAAAAACAAAATAAATAAATATAAATTATATATATATATATATATATATATATATATATATATATATATATATATACAATATATATTTTTTAATAATATTTATGACAATACATTATTGTAAGAAAGAAAAAATTATTATTTTTTTTTTTTTATGTATCTTATTTAATATCTTGTTTTTTATATTTTTATAATTTTTTTTTTACCCTATTATTAAATTAAAATATTATATATATATATATTATATATATATATGTATATTTTAAGTTAGAATATATATATTTTTTATAACATACATTTTAATATTTATTTGTTGAAGCATACATTTTTTCCAT…
PF3D7_1405400	pf14_0051	49.5288	11.0113	0.627989		183	TTTTTTTTTTTTTTTAAATCATATTAATAATAATGTATACTAATCATTTATAATATTTTTTTCTTTTCCTTCCTTTTTACGTTTTATTTTTTTATTTTTATATTTTTTTTTTTTTGTTTTTAGGAAAGGCGGCACACATTTATATATTTATTTATGACCTAATTTATTGGCATATTCCTATTA
PF3D7_0917600	pfi0860c	107.495	44.5484	0.614708		385	AAAAATATATACATATATATATAATAAATATTTATATAAAATATTAATATTATTTATTATCATCGATATTTACAATAATATATATATCTTATAAAATAAATAAATAATACAAGTTTATGTTTTATTATTATTTATAGAGGTACCTTTCATTGGATTCCAAGAAAAAAGAAAAAAGAAAAAAAAAAAAAAAAAACTTATAAATATTATTTATATTTATATATATATATATATATATTATATATGTAGAAAAAAGAATAAAAAGGAAACATTTAACTGATTACCTAATATAATTTATTATTTATAACATAAGATTGTAAAAAACATATGAAAATATAAATATTTATTTAAAATATATATTTCATATGAATAATTTATTAAGTAAAAA
PF3D7_0924400	pfi1200w	196.538	56.0895	0.652635		1267	TAATGTAAATTATAAGACTGACAATGAAAATGTGTGCATTTTTTTTTTTTCTTTTTCTTCTTTTTTTTGTTATTTAAAATTTTCCCTTTATTATTTTCTATTGAAAAAAAAATAAACTTAAAAAATATGAATTTTTCTTTTTTTCTTTTTTTCTTTTTTTCTTTTTTTCTTTTTTTCTTTTTTTCTTTTTTTCTTTTTTTCTTCTTTTGTTCTTTTTTTTTTTTTCTTTTTCTATATATCTTAAAATATTGATTTTCATATTAATGAAAAGAATGAATTCCCATAAAAAAATAATTTTTTTTTTTTTTTAAATATATTTACACTGTTATTATATATAAATAAAAAAAAATATAAATATATATATATATATATATAATATAAATAATATTATATTTTTTA…
PF3D7_0103900	pfa0195w	115.453	68.8039	1.15376		399	AACCATACCAAATGATGATCTTACATACGCATTTTTTAGAGACAAGGGAAAAATACATATTTATTAAAATAAATAATAAAAAAAGAAAAAAATTAAGAACACAACACATATAAAATATATCCTATGTGTCACATTTTAATACATTCCTTATTACAAATTATATTTGTCCTTTTATTTTTCATTAGAAAAATCCTTTTTATTCTTTTATCAACATATATTTATTCAAAAAAAAAAAAAAAAAAAAAAAAAAAAAAAAAAAAAAAAAAGTACAATTTTAAGGAAACGATATATGACAATTTGTTATATATGTATGAAATAATATATATATATATATATATATATATATATATATATATATATATATTTTTATATTTATTTATTATTTTTTTTTAAAAAAAG…
PF3D7_1351200	mal13p1.258	99.1263	21.6717	0.411016		657	ACTTTATGAGCTTATAATATATTTATATTGAAATTATTTTCAAGATCTTTGAAATAATAGATTAACACAAGAACATATAATGATATTTCAAGAACGATAAAAAATGTAATATATATATATATATATATATATATATATATATATACAAGGAACATAAAATAATAGATAACAGCTTTTTTTTTTTTTTTTTTTTTTTCTTTATTTTTCTTTATTTTTTTTTTTTTTAATCCTAAATGTTATTATTATTTCATTATGAAGTATTTTATGTTCTTTCTAAATATTAAGAAATAAATATATATGCATGTACTTTAATATTATTATATTATTGTATATATTATTTATATATGTTCCTTTTTTGGTTTTAAATGTTTATAATGGATTATATCTTTTGTATGATAC…
PF3D7_1349600	mal13p1.250	63.6603	72.8379	0.942697		794	TTCTGAATTATAAAAATATAAATTATAAACAAATTTTTTTTTTATTTTGAAAAATGAATAACAATTTATTTGTATCGTTAAAAAAATAAAAAAAAGAACCGAAAATTTATAAGATATTTATTAAATCAAAGGGCCAAAAAAAAAAAAAAAAATAATTAATTATATACATATTAAACTAATTATACCAACATGGTAACAAAAAAAAATATAATAAAGTAAAATAATTATAATATATAACTCAATTATAAGAAAAAAAAGGATAATAATGAAAAAAAGAAAAAAAAAAAAAAAAAAAAAAAAAAAGAAAAAGAAAAAAAAAACTAACTAAATAATAAAATAATGTATTATATATAAATAAGGAATGTAAAGAAAATAATATAATGGTATCACAAATATTAT…
PF3D7_1351100	mal13p1.257	45.5501	108.195	1.10987		965	AAACCAAAAAAGGAACATATATAAATAATATATACAATAATATAATAATATTAAAGTACATGCATATATATTTATTTCTTAATATTTAGAAAGAACATAAAATACTTCATAATGAAATAATAATAACATTTAGGATTAAAAAAAAAAAAAATAAAGAAAAATAAAGAAAAAAAAAAAAAAAAAAAAAAAGCTGTTATCTATTATTTTATGTTCCTTGTATATATATATATATATATATATATATATATATATATTACATTTTTTATCGTTCTTGAAATATCATTATATGTTCTTGTGTTAATCTATTATTTCAAAGATCTTGAAAATAATTTCAATATAAATATATTATAAGCTCATAAAGTTTTGTAATGTGTATATTTTAATTATAAAAAAAGAATA…
PF3D7_1351000	mal13p1.256	76.7628	13.8736	0.440154		1219	TCCTTCCAAATATTATATATATGTATGTATATATATATATATATATATATATATAATATTTTATAAAATTATTATATTTTTTTTCCTGTGTTATAATATTAATATATTGGATAATTGAAAATTAAAAATATATATATATATATATATATATATATATATATATACATATATATATAAATATATGTATAATTTTTTTTTAATATTGTTCCAATTTTATAAAAAGAAGTTCTAAGAGCCAAAATTCAAATAATTGAGTATTACTTTTATATAATTTATTTTTTTATTATTTTTTTTAATATTTAATATTTAAGATTTGTTATTTGTTATATTATATATATATATATATATATTTATTTATTTATTTATTTATTGTATAATTCTTTTTTTTTTTTTTATTAT…
PF3D7_1350700	mal13p1.255	34.6427	23.3127	0.283325		680	TATATTTTTTTTTTTTCCTAAGATTAATTCGGAAGAATGAAGCATGTTGCACATTAATTTAAAACATATCATAATCAAGTAATTCGTCTCCATTCCTTCATTTTTTCTTTCTTTTTTTTTTTTTTTTAAATAAAAACTATAATTATTTGTAATTTATTTCTAATTATTCTTTTTATGTCCTTCTTTCTTTTCCTGAGTTGTTTTTTTTTTTTTTTTTTTTTTTTTTCTGTTATTATTTACATAATAATTCATAATTTATTTGTAATTTATCATATGTCATCTTAAAATTGTTCAATTCAAAAAGATAAATATTATTAAACATTATATATATATATATATATATATATATATATATGTGAATATTTTCATTTAGTTTTATGTTATTATATATACGTATAT…
PF3D7_0922800	pfi1120c	131.711	10.5049	0.433919		759	ACATATATATATTTTTCATCTCTCAAGCCGCAGATAAATGAAATATTATATATATAATATGATGTACTATTTTGATAAAAAATATATGATATATTTAATAAATAATACACGTAATTTTTTATTACGTTTCTTCTTATTAACAATATTTGTATCATTTTAACTAAAATAATACAATGTGTAATTTTAAAAGTAATTGTTATATTATTATTTTAATTTTTTATAGAATATATGGTTATATTTGAATATGCATTATAAATATATATATATATATATATATTTTTTTTTTTTTTTTTTTTTTTTTTTCTTTTTTTCTTTTGTTATTAAAAAGAAATATTAGAATAAGCTCAATATAGAGTTATAATAATGATACATACTTATATTAATGTAATAATTTATGTA…
PF3D7_1222400	pfl1075w	111.68	14.6909	0.487853		1813	GTATATAATATATATGTATATATATATTTATTTATTTATTTTTATTTTTATTTTTTTTTCTTCTTTAAATAAAATACAAGATGACGCTATATATATTATAATAGAATGTGTTTTTTTTTTTTTTTTTTAAATTCATAATAGTATCTCACCATATAAAATATATTTGATTATTTTAAAATATTTTAATTTAATACCTATATATAATACACCTAAATAAATTTAAATGTGAAAAAATATATGTTTATATATATATATTATTTTAATATGAATTGGAAAATATATCACATATATATATATATATATATATTATATTATACAAATAATATTATATATATTTGTATCATTTCTTCTAAATATATATTTTTCTTTTTGTAAATATAATAAATATATATATATATT…
PF3D7_0516700	pfe0835w	174.86	44.2908	0.562644		1510	TATAACTCCTTCCAATAAAGTAAATGATCAAAACTTCATATATTAATACTAAAATATATATAATACACATATAAACATATACAATATATATATATTTTTGCCATTTTAAAAGAATAAAGAAAAGGAAAATTTTAAAACCCTTAACTAAAAAACAAATTATATTTCATTTTATATATAATTATATATTTTTTATTCATATTTTATACTTCATTTTTTAATTTTATAATTTTCCAAATTATTTTATTACATTTTTATGAAATTATAATTCAAACCCAATTTTATTTTTATTTTTATTTTTTTTCATTAATCAAAGTATTTTATTTTAAAAATTAAAATAAATGGAAACTTTCAAAAAAGAAAAAGGAAAAAATAAATAACAAAACAAGAGATATATTTAAA…
PF3D7_1126200	pf11_0272	799.047	1897.97	1.02774		2056	TATATTTTTTCTTTATGTATTTTAATTTTTGATATCCTATATTTCATGCCTTTATAATAAAATTACATAATTTCATGAAAATATTCATTTGTAACCTTTTTATTATTTATTTTAAAATGTGTTTTTTGCAAATTACACAAAAAAAAAAAAAAAAAAAAAAAATTATGATAAATAAAATTATATATATTTTAATTATAATGTTTTATCCTTTATTATTTTCCATTAATCATTTTATTTACGTGTTTTTATTCTTTTAATATATGTACCATTTTTACATTCTTTAAAATATTATAACATCACACTTTGTGGTATAATAAAAAAAAAAAAAAAAAAAAAAAAAAAAAAAAAAAAAAAAATTTATAACATATATATAATGACAAATACGGCAAATATATTATT…
PF3D7_1126500	pf11_0275	108.319	27.1748	0.665568		760	GTATAAAAATATGTTTTATTTTATTATATTGAAAAATACAACAAAGGCTTTTTTTTTTTTTTTTTTTTTTTTTTTTTACTACAAAAAAAAGAAAAGCTTTATATATATATATATATATATATTAATATTATATATTATTATAATATTGATATTATTTTTATATACATTATATTATATAAGAGTAAAAAAAAGAAACACCAAATTGAAGAGATATATATTCAAAAACCAATAGATTTATTATTTAATTTTTTTTTTATTATTTTTTTTATGCTTTTATAATATTTTATTAACGTTGTAGAATATATTATAAAAAGAAGAAAAAATATATTACAATATAATTATATATATATAATAATATTTATATAATGTTATTGTTCAATTTACATGATTTTTATATAA…
PF3D7_1223200	pfl1115w	69.4913	52.8451	0.360619		829	CAATAAATTATATAATATATATTTATCATGATAATGCTGTAATTTCATTTTTTAAAACCAGGAACAAAATATGAAGATAATGAAATATTTTTATACCTTTTTATTTTAATAGTATAAAATAATTAAATATATTTCTCTTTTTTATTAACAATTAAAAATACTATAGAAAGATTTTAAGTTATACATATAATAATATATATATGTATATATATATATATTTTTTTTTTTTTTTTTTCTTAAATGATAAAACCTTAATATGTAAACATATATATATATAATATATATATTTTTTTTTTTCTTTATAACTTGACAAAATAGGGTTTTCATATCATTTATATATTTTTTTTTTTTAATTCACTGATTTTTGGAGAAGTCATTATAAGTCATTATTGTTTTATA…
PF3D7_0511000	pfe0545c	754.869	1619.89	1.43993		993	TTTTTCTTTATCTACTAATTAAATACAAATATAATACTATATAAACAATGTGTAATTTTGTTTTATATATAATAATAACACTTATGCTATTTCATGATTAAATTTATTATAACATATATATATATATATATATATATATATATTTACTTATATGTTATTGTATATATTTATTGTGTTCATATACAGCCTTTTTTAAAAACAAAAAAAAAGGGGGAAAAAAAAAAAAAAAGGAAAAAATACCCCTAATTATTAATTTTTATGTTATTATTATTTAATATTTTATTTTATTGAAAATTGTATTTTTATGTAAACGAACTATTTTATCACACAACAGTATTTATTATTATATCCCTTATGGACTATAATTTTTAAAATAAAAAAAAAAATAAGGAAATACAT…
PF3D7_0217100	pfb0795w	196.812	122.548	0.811922		717	CTATGATGGTACATTCCCTCAATAATTTATTTTTCATGATGTAGTGTATATAAAAACAACTTATTTAATTTTAAAGGAAAAAAAAAATAAAATAAAAATAAATAAATAAATATATATATATATTTAATGTACATGTTTATTTTATCATACTATATATTTATATTTATATTTATTTATTTATGTCCTGATAAATATGTATAGTATTATATGAAGGAATACAGCTCGTACATGTGTAAAGAGATAAAAAAATAAACAAATAAATAAAAAATATATATATATATATATATAATATATATAATTTTTTTTTTTTTTTTAAGAATATGCTACAAATTTAATATTTTATCATTTTACAAAAATTATATATTTGAAAAAAAAAAAAGAAAAAGTAATTAATATTTT…
PF3D7_0323800	pfc1065w	65.9927	23.5688	0.674129		4119	TTGTATAGGGAATGTAAATATAATTATATGAAATTTCCCCTCTTATCAAAGAAAGAATTAATATTTATTATTTTTGTTTATTATATATTTTTTTATACTATTTAAAGAAATAGTAATATATAAAAAAAATAATTTTATTTTTTTATCAAAAAAAAAAAAAAAAAAAAAAAAAGATGAAAGTCTCATTTATATTCAATTTTTTTATAAGAAATATATATTTTAATTTTTAAAATAAAAGGAATTATATCTATAATAATATATATATATATATATTTTTATTTCAATTTTTATAAAAAAGGAAAAAGAATTATTATGAATATAATTGCTATTAATTTATTATTTTTATATATTTAAAAAATATGAAAACAACCCCGAAAGGATTATTTTAAGATATATAAA…
PF3D7_0602100	pff0100w	79.5754	19.8789	0.976586		723	CGGTGAAAAATACAATTTTATAGCCTATAAATATTATTAATATATTATTAAAAAAAAATATAATAATATATGAATAATATAAAATATTATACCGAATATTAAAAAAAAACGTGTTTTATTTTAAATATAACCATTTTTATAAAATCTATAGAAATAAAAAAATAATTAATGAGGCAATAATAAAATATAAAATTAATAAACTTAAAAGATTTCTATTAAATATATATATAATATATATATTTATATATACTTGTACATCATACTTTGTAAAACATGTAAGGAAAATATATAAAAAAAGGACAAATTCTTTTAAAATAAATTAAAATATTATATATATTTTTTATACATATATAATATATATATATATAATATATAATATATAATATATAATATTTTATT…
PF3D7_0915400	pfi0755c	1381.25	328.322	1.39154		2219	TTTTTTTTTTTTTTTTTTTTTTTGCTCGAGTTATTTTTATGTACAAAAAAAATAAAGGATTATAACATTTTTAAATGTGTGAAAACAATTATAACATGTAACTGTTTATATATTATATATATTTATACATATTGTACATTTTATACTTTTACAAATGTTCATTTTTTATTTTTTTTTAAATACAGATTTAATAATACACCCTGTTATATATTATAAGTACCATATATATTATTTTTAAGAAGAAACTACAGAACTATTTTATAAGGAAAATTTCCTTTATTTTTCTTATTCTTTTGAATGTTGAAAAGAATATAATTATGTACTATTACCCTATATTTATATAGCTTTTGATATTTAACTTGTTTATATATCTAAAATGTTGTGTATATATATGTATAT…
PF3D7_1233000	pfl1590c	91.3059	38.6562	1.08939		383	TTAAAATTACAATAAAAATGCCTGAAAAGAAAAAAATAAGTTAACATGGTAGTTTTATAAATATGACATTATAAGATATATATATATATATATATATATATATATAATATATATATTTTTTTTTTTTTTTTTTTATGTTTGAGAAAAGAGTTACCCATAATATTTGAAATTAAATACAGTTCGTAATCCATAGTTTTCTAAATTAACAATATAATGATAAAAAAGGATTATGTCGTTAAATTTTTTTTTATTTTATATAATATGTTCTATTTATCCCATCATATTTCTAAAATGAGAAAAAATATTAAAAAAAAATGTATTATTATATAAATTTTATGTAAGGATAAAAATAAAATAAAACAAGATACAGGAGATTATTTTTGTAAATATATATATATA…
PF3D7_0605800	pff0285c	144.951	22.3276	0.615243		833	ATAAATAAAAATAATGCAAAAATTATATATTTTATTATAATATATATATATATATATATATATATATATACAAAAAAAATTAAGTATGGCTTTTATTTTATATTTCTATTATTATTATTTTTTGTTTTTATTGGCTGTTTTAAAAAAATATTATATATATATATATATATATATTAAAATAATATAAATATATAAATAATTTTTATAGAGAAAACATATAATGTATTTTTTTATCCTTTTTTTTTTTTTAAGATTTTAATATGCTTGTTTTGTTTTATCAAATTATTATATATATAATATTAAAGTGGTAGAATATAAGTATATTTTATATGTATAATAATAATATATAATTATTTTTTATATATTATGAAATTATCACCACCAGGATAAAAATAAAAT…
PF3D7_1325400	mal13p1.137	179.045	17.826	1.02147		672	AGAATAAAACTTGTATTTTAATTAAATAAAAAATGTAAAAATAAAAATATAAGAATGATAATATGTATAAATATATAAATATCTATTTCTTTTTTTTAATGAAAGAAAAGATAATGATACTTACATATTAATTTGTAAAAGGATGAAATTTTATTCTTAATTTTTTTTTTTTTTTTTTTTTTTTTTTACTATTCTTATTTTATCATATTATTTTGTTTTGATTTGTTTTTATTTGTATTGATTTGCTTTTTTTTTTTCAATTTTTTTATTTTTTTTTTTTTTTGTTCTTTGATATAAGTAGGACATATAAATAAACAGAAAATGTAAAAAATATTATTAAGACATACAGTTATAATATTATATATTTTTTTTTTTTTTTCTTGTTCTTGTTGAATATAA…
PF3D7_1324500	mal13p1.134	79.9184	24.5903	0.681342		447	TTCTTTCTATTTTATTAATTCCCTTCTTAAGGAAAAGAAATTAAAAAAAAAAAAATATATATTATATTTATCACAGGGCATATTATATTATAATGTATTTTTCTTTTTATCTATATTTATTTTTACGTCTACTTTTGTTACACAAAAAAAAAAAAAAAAAATTGAAGCACATAAAAATATTGCTTTATATTTCAATATAGTATTAAAAGAAATGAATAAAGAAAAAAATATAACCTTGTTTTTACATTATTTCAAAAAAAAAAAAAATAAATAAATAAATAAATAAATATATATATATATATATATATATATATATATATTATGTATATATTTTTCTTTTGTATGTGGATAATAATATTGTCGTACTCTGAAAAAGTCGTCATAAAATATATTTTTTTG…
PF3D7_1324700	mal13p1.135	49.7346	80.738	1.35538		541	TATTTTTATTTTTTTTTTTTATATGTATTATTTATTGTGTTTCATTGCATATATATATATAAAATAATAACTAAAAATCATATTTTTTTTTTTTTTTTTTTTTTTTTTTTTATATTATTATTAAAAATTATAATTATATTATTATATATTTTAGATTGAATATTTTTATCCTTTTATAAATTTTATGTATTTTATATATATATATATATATATGATGAATGTTAAAAAAAAAAAATAATAATATAATAAAAAATATATATTGAAAAAAACATATTTTTATATGTTATAAATGAATTAGTAGACTTTAATTTTTTTTTATTTTTTAATTAAACTTAAACGTTCCCTTATAAAATATATATATTATATATATATATATATATAACCACATGTCATTAGAAA…
PF3D7_1324300	mal13p1.133	63.4545	4.0515	0.250917		1337	ATTAAAAAATATATTCATATTATAGTATGTAAATTTATATCTTTCCTTTTGCATGTACATATGGAAATACTTTTTCTTTTTTCTTCATTTATTTATTAAAATAATCTTTATAAATACATAATAATATATATTATATATATATATATATATATATATATATATAGAATATAATATAAATTATAAAAAAAAAAACATATATATTATATTATATATAAATATATATGTATTAATATAATTATATTAATAATTAAGTTGTACATTAATTAATATACTGAAAAAAAAAGGAAACATTTTAATAATAACTATAATATATTATTATATATATATAAAATTAAATTAAATTTCATAAATATATCATAAAATTTGATTAATTTTTTTTTTAACGGTTTATAGAAAAAA…
PF3D7_1323700	mal13p1.130	543.445	630.447	2.22917		982	CATGGAGGTGTATAAACTTTAAACATGAAAAAAAGGAAAAGATATTTTTCTATATTTTCTTAAATGATTAACATTATGAATATATATATATATATATATATATATATAATATTATAAATACAAATATAAAATAATTTTTATTTTTATTAAAAATATACCATTTTTATATATATTTGAATTTATATATTTTTTCATTTTCTATTAATATAATACATATTGTATGTATATATATATATATATATATATATATATATATGTATGATATTTTCCCTTTAAAATATATACGCACCAATATTGCATACCAACACTAATAAATAGTAAAAATTACGCAAATTGGCTTCAACGTTTCTATAAATATATGTGTAACAAATATATATATGAAAAAAAAAAAAAAAAATT…
PF3D7_1324100	mal13p1.131	127.526	85.4735	1.31413		852	CACTTTGTTAATTATTTCTTGTTATAAAAATTGGTGATGGATGAAGTTAAAAGTGAACAAAAAAAAATGCTCTACTAATACTTTAAATTATCGAAATAATAAATATAATATATATATATATACATACATACTATATATTATATTATATTATTTTTCTTCATGCACATTACCAAAAGATGATATATGAAAGAAAAAAAGATATAAAATATAATAAAATAAATAAAAACCATCAGATAAATATAATATTTTCAATTTTGTGTTATTTACAAAAAATATTCATCATGTTTTATTAGAATGTATGCATTATATATAATGTGTACAAAATAATCAGAAATATGTATTTTCTCATTTTATTTTTATTTTTTATTTATTTTTTATTCCTTCTGTTATTATATCTAC…
PF3D7_1313600	pf13_0079	48.0196	7.95027	0.839983		1144	TAATACATATTTTATAGAAGAAGACTGTAAAAATAATAAATGCATATCCATTTATAGAGAAAAAGGGAACATACCAATATAATACATTATTATCATATAATAATATGAAAGGGAATAAAGGGCATATGTTTGCCACCATCAAATACCACAAGCACTATATTGCAGAATAAAATACAAATCATGAAGAATATGAAAATTTAAATAAAATGATACACTATTAAAAATAAGGAAATATATATTTTCTTATGGAGATACTTTTTTTTATTTTTTTTTTTTTTTTTTTTTTTTGTCATTTATAAAGTATATAAATTTAATGTATTTACAAATGTATATATTTGTAAAAGAGGAACTAATTTTTTTTTTTTTTTTTTTTTTTTCCTTTGTATAAATTTTAAACAG…
PF3D7_1302000	pf13_0076	148.175	170.512	0.813204		1333	AATATCTATATTTGGAACTTTTTATTTTTCATATGGTATATATATAATGAAAGTATTATAAAATAATAAAAAAAAAAAAGAATCCATTAGTAAAATTTAACTCTTTTATATTATATATATAATATCAATAATAAATATAATTTTAATATTATATATATATATATATATATATAATAATTATGTGAATTTTTTTAGATTTTTATATAAAATAAAAATAAATATATAATTCATTATTATATATATATATATATATATATATATATATTATGTATAATATTTTTCATATCTATTTTTTCTACAGAATTGGTTCCTATTTTGATCATTATTACTATAACAAACGGTACATATAATTTATTAATATTATTTTAATATTCATATAATTGTAATAATTTTTTTATT…
PF3D7_1312700	pf13_0071	173.419	105.808	0.539633		791	ATATATATTTTCTAAATATACATCTTTATTTAATTTTTGTGTAGAAAATCTAAAAGAATAAAATAATGATATATAAAAAAAAGGTATTATAATTAAAGATATTATTTATGCGGTATTATAAAAAAAAAAAAAAAAAAATATATATATATATATATTTATATATATTTATATTTTACATATATATTAATATAACATATTAGGTTTTAGTTCAATATGATTTGGTAAAAAATATTATACAAGTAAAAATCCCCCAGAAGTGCTTATTTGAGAAAATAAATCTCAAAAAAATAGAAAGAGGTGCTACATTATATTATTTATATATAACTTTATTATGAGCTTAAATAAATACACTTCTATAGCTTGTGTTCCTTAATATATTATATATATATAAATATGATA…
PF3D7_1312600	pf13_0070	117.374	94.6562	3.20145		368	TATACACTCATATATATTATATATAATATATATAATATATGTATGCGTCAATTGAATATAAATAAGACTTTTTATATATTTAACATGGAAAAAATAAGTATATACTTCCTTTAAAAATGAAAAAAAAAAATATATATATAATAATTCATTATACAATATTTTATATACACATATATATATATATATTTAAAAAAATAATAATAAAATAAAATTAATAAAAAATTTGTATTGTATTTGATAAAAATGTAAATTTTTTTTTTAACATGTTTTCCATATTTTCTCCTATTCATTTTGCACAAATATGATAAATATAATAAAATTTATTTGAGATGTAAAATTATATTAAAATATATATATATATATATATATATATATATGTTGACAAATCTTTTTGCTTAT…
PF3D7_1312800	pf13_0072	131.642	18.7098	0.895351		506	ATATTTATATTTTTTATTTTTGTAATGAAAAAATAAAAAACAAATAGACTTCTTTTTAATACAATTTAATATTTATTATCAATATAATTTTTTTTTTTTTTTTTTTTTTTTTTAAATTTATATATACATATATATATATATATATAATGTATAATACATAATATTTATTTTATTTTATTCATTTTTATATTATATATATTTTTTCTTTATATTTGGTTATTATATGTTAATAATTTTTCTCCTTTTTAATAAAATTTTGGCATTTGTGTGTTTACTTATGGAATTAAAATATTTTCGTGAAATAAACTAACTTTAGAAAAAATTTAAAATTCTTTGTATGATATATAATAAAGAAAACAACATGATTAATTGTATTATCATGTTATGTAATTTTTTTTA…
PF3D7_0607000	pff0345w	320.703	111.201	0.934552		1900	TATACTTATATATATATATATATATATAATATATATAATAATATATTACATTTATATATTATAGGTTTTTTTTCTTATTTAAAAAAAGAAAAAAAAAAGAAAAAGAAAGGTATATTTTATAAATATATAAAGTTTTAACATATATTTATCATAATATATATTATATTATATTATATTATAGTATAATATTTATATTTTATTTTAAAATATATTATTTTGATTCTTTATAAAATGTTCAGTATGTTAATTATATATTTATTATATATTGTTAATAATATTATTCTTTTTTAACAGTATAAATTTCTCTCCCTATTATTTTATTACTACGTAGTTTTTACAACATGTAAAAGAAAATTTTATAATTTTATAAAAATTAAAAAAGAACTATATATATATATA…
PF3D7_1103100	pf11_0043	270.762	881.961	0.544386		519	TGAAACAATATATATTAAATATATATTATTTTATTATATTATATATAATTAAAAATAAAATTATAAAAAATATTATATTTTTTTTTATATTTATATAAATAATTTTAATATTTTATTTAATTTTTGGAATAATTTTGAAAGCTAAGCAAAATTAAAAAAAACATATATATAATAAGCTTTAAATAAATATATATTATATGTATATTCATATATTTAAGAATAAATAATAAAAATTATCCATTCGATATAGGAATATTAAAATATAATTATTATAATATTATATATATATATATATATATATATGTATAATATCTTTTCTTTTTTTACTTTTTATTGAACATAAAAATGTATTAATGAAATACTTGTTTTTTTACCAAAATATAAATATACATATAAATG…
PF3D7_1102800	pf11_0040	218.009	927.699	1.59777		753	TTTTATTACGGTATTTATTTATTATAGATGTTTTATAAAATAATTATTGTTCTTTATTAAGGAGGTTATTTGATCTATATTATATATATATATTTTTAAAAAAAGTATTGCATATATATATATAATAACATGAATATATAATATTTAAATAGATATATATTTTTTTTTTATAAATAATGCCTATTATATATACAAAATAAGATAGTTATAGAATAATCTCTATAATATAATAATGAAAAAAAATAATATTGAATAAAATTTAAATAAGAAAAAAAGGTTATATACATATATATAATAAATATAAATAGATAATCTAATGAAATGAATAATATTTTATCTTATCGCGTTTTATTATATATATATATATATATAATATATCTTTTTCTAAAAAATTCAACG…
PF3D7_1103600	pf11_0047	49.666	34.2524	0.821699		485	TCTTTTTTCATAATTTACCGCATAATTATTATGTATATTCATGTATAATATAACCTATGATATATACATATATATATTATATATATATATATATATATATACATGTGATGAAATTATTAGTACTAAAAAAAATATAATATAGTGTTGCAAATATTTCAAATTTTATAGTTTATATTCCTTATATATTATAGTATAGTATAATATATAACAAAAGGAAATAAATATAAAATATTTATTATTATTTTTTATTACTCTTTGTATAGTTTCATCATTAGCTTTTCATAAATAAATTATTTTATTTTATTTTATTTTATTTTTTTTTATTAAAATGAAAACATAGAAAAATAAAATAAATAAAAAAGAAAACTATGTTAGTGAGAAGTAACGACAAATTGGTAT…
PF3D7_1103400	pf11_0044	49.0486	11.7229	0.415264		678	ATATATTCATGAGAAAAAAAATATAAAAACTTTAAATGGCATAAATATTACACTGATGGTATTTATTATTTTTCAAGGTTAATATATATTTTTTTTTATCATTTTTTTGTGAATTATCATATTCTCACATAATCGCATTTTTAGTACATTATATATATATATATATATATATATATATAAATATATATATATATTTTTCTTTGAATAAAAGAAAAAACAGATTATATTCCATATAATTTCTTTTTTAAACCTTTAAATATACTCACCTATATGTATATAATTTTAAAAAAATAATCTTATTATAATAAAAGAGATTTATTAATCATTCACATTTATATATCAAACTTGAAATATATGTTTTAAATAACCACATATTTGTTATGAATATAATTATTTACA…
PF3D7_1103700	pf11_0048	109.965	159.833	1.33254		616	ATTCAAGTTATATATATTATATATATATATATATATAATAATATATATTTACCATATGGAACTAATTATATTACTTTTTAATATTTAACGTATATATTTTATATTATACATATATTATATACATACCCATTATTATAGGCATTTTGTGATAGTTAATAATATTTTATATATACTAAAAAAAAAAAAAAAAAAAAAAAAAGAATTAAAAACAGAAAGAATAATATAAATATATTTTTATTTTTAATTGATAGTTGAAAGAAAATATATTTATATATTCATGTAAATTACATATTATTCAATATATATATATATATATAATTCATATTTTTTTTTTTATATTTTATAACCTTTTCCATTTATAATATATATATTAACATGATTAATTTGAATAAGGAAATT…
PF3D7_1103800	pf11_0049	199.487	19.9587	1.24528		1086	GTTTTTTTCTTATTGTATTTCCATTATTCATTTTACATTACATAAATTTTTTCTTTTTTTTTTTTCTTTTTTTTTTTTTAAATATCATAAATTATATCTTTTTGATGTTTCATTTTTTTAATTTCATTTTTCATTTTTTTAATTTCATTTTTCATTTTTTTTTTTTTTTCTTTTTTTTCCTATGAACTATTTATGCATTTCATTTTATAGCTTACGCTTTTATATTGCTATTTATTTTATTTTAAGTTTATTTTTTTTTTTTTATCTTATTTTTTCATTAAAACAACAAACTAACGCATAAAAAGAAAATTTATCATATCCTTTATTTTATATTCTATACAAAAATAAAAATGAAGAATATAAACCAAATAAATATATAAAACATTTATATATAACTTT…
PF3D7_1433800	pf14_0319	47.1964	6.0238	0.331732		989	TTATCTTTATTTATCACTTCTAAGACATTTAACAATATTGAAAAAAAGAAATATCTGTTCATGATTTATTATTTTTTATATTACATAAATTCTTTATATATTATTATAATATATAAATATATTTTTTATATAATATGATAAAATATTATATATTATTATAACAAATTAAAAAGTATTGTGTACTCATCTTTTCATAAAATATAAATACGTACACATTTCAATATTATTATAGCATTATTATTATTATTATTTCTTTCTTCTTTTTTTTTTTTTTTTCTTTTTTGAGGAATATAACATATATATATATATATATATATATATATATAATAAAAAATATATATTTACATACTTTTTGACAAATAAATTATATATAGCAAAAATATTAAATATATATGTATA…
PF3D7_1433100	pf14_0312	64.8951	19.6354	0.39584		296	AAATACATTTACCCCTTTTACATTCACACCTTATACGGAAGGTAAATATTATATATATATATATATATATATATTTTTATTTATATTTTATTTTTTTCTAATTTGTGTTGTCTTTTAAAAGTTTTATATATTGATAAATGGGATATTCTAAAAAGATACAATAATAATAAAATAAAAAAAAATTTACATATACATATATATATATATATATATATATAATAAATGTATAAATATTTTTTGAAAATATCATACATTTAAATATTTGTACTTTTATACACAGAATAATTCTATTATATTATTATAAGGTAAATAAAAAAAAAAAAAAAAAAAAAAAAATTAAACACCCAAACAATTTGTAAAAAATTAAATATATATATATATATATATATATATATGTAT…
PF3D7_1433400	pf14_0315	509.283	29.905	0.487934		1442	TAATATTATATATCTTAAATGAAATAAATAATAATCGATGGTTTATTATGGATTAAGGATTTTTTTGGGATAAAACAAAGTACTAACAAAATATATAATATATATTATATATTATATATATATATATATATATTATACACATATTTTTATTTAATTATTAATAATTGTGTGCACAAATATTTATATGCTTGAGATATATATTATATATATATGTAAAAAACCTTAAATATATTATATATATATATATATTCTTCTATATATTATATAATAAATTGTGTTATATATATAATATATATATCATTCTTAAATTGTGTGTGTATGAATTGAATATATACTTTCTTTTATTTTTTGAATAATATTTTATTTTTATAATTTTTAGCCTCTTTTTCCTTATATTAA…
PF3D7_1433300	pf14_0314	64.7579	52.3508	1.55052		753	TGTTAATTTTTTTATATTTTTAAAGTTCCAATTTTTGTTCTGTTTGTGTTTTTTAAATTTACACTTTTTAATATATTTTAACAAGTTATGTATTTTTTATTACATTTTTGTTTGTAAAACATAATGGTCAAATTAATTTTTACAAATACATAATAATATGTATAGGCATCATATATATTTTTAATTTTTATAAAATTAAAAAAAAATTATATAATGATGAATATAGCATAAAAAATAAAATATATACGAATATGATTATATATATATATATTATAATATAAATATATTACATTATATATATATTTATTTATATTTATAAATGATTGTTTTTTTTTTTTTTTTTTTTTTTTCTCTTTTTTAAAGTTAAAAGAAATTTTAAGATATATAAAACAAAAGAGA…
PF3D7_1344100	mal13p1.395	65.7869	27.7816	0.962516		810	GTTTATATATTATATTACATTTTTGCATTATTAATTTATAAATTTAATACATTATTATAATTAGTTTTTAAAAGAATTAGAAATTATTTTTAATAGATATAAATGTATATTTATTAATAAATATATTTATATGTATAAATTAAAAATATTTATATACATATATATTTTATATTTATAAAATTATAAATGTAAGAACAAAAATGAATTTTTTTTACATGCTATATAAATTACGCTTCTATACATATATATAATATAATATATATATATGTACATATTATTTACATATATATTATGAAATAAATGATATAGAGTTTATATTTTAAAACAATTGTCGCTTCTCATTATTATTATTTTTTTTAATTTTTTCGAATAATATATTTATACCAATGAAGAATAAAA…
PF3D7_1253000	pfl2550w	178.427	131.197	1.81102		756	GCAAATATTATTTAACATATTTTTAGATATTCCATTATAATATATATTTTAATGATTCTTTTTATATCACATTTTATTTGTAATTATGTTGAATATTTAATGAAAAACGAAAAACCATATCGTATATATATATATAGTATTTAACCTTTTAACTCTTAAACATTTACAACATCTTTCAATCATATTAAAAAGAATAATTATTCATTACAAATGGTAGTTTTATTTGAACCATTATAATATATAAATATATATATATATATATATATATATATATATATATTTTATAAATATTGTCTCTTTTTTTTTTTTTTTTTTTTTTTTTTTTTTTTTTTCTTTTTTTATAAATAAATATATGTATTTATTTATATAAAGCGCAGATTAATATACAATTGCAAAAGT…
PF3D7_0319200	pfc0850c	42.6689	15.9749	0.490651		558	TATTTTTATTTAAAATCGGACCCTTCTTTGTTTATTTTTATTATAAAAAATTTTCATTCCTTCCAGAAATTCTATTTAACTACTGTTATATGATTGTTCATATATTATTATATGCCCATTTCAAAATTTAAAAAGGAATTTTTTTTTTTTTTTTAACATATATTTTTGTACTTGAATGCATATATATATATATATATATATATATATATATGTAATTATATAAAATACTATTACTATTATTATTATTATTATTATTATACATATATTTGTAGGGAGGATGAGAAAAAAAAAAAAAAATTAACCTTCAGATTTAAATATTTATATAATTTTTTCTTTGAAGAAAAATAAATTGTTATATTTTGCTGATGATCATTTTAAACATTGACGAAAAAAAAAGAA…
PF3D7_1209400	pfl0470w	77.0372	33.0774	1.11733		666	CTTATTTTTTATACATAATTTTTTTTTTTTTTTTTTTTTTTTTTTTCTAATATATTTGTTTTCTTTTATTTGCTAAATATAAAGATTATTATTTTTTTTTTTTTTTCAACCTTTAAGCATTTATATTATAAATGTGATAGAAAAATTGTTCAATTTTAAAAGGTTAAAATTAAAAAAAAAAAAAAAAAAAAAAAAGTCCATAGACATTTTTAATATTTTTTTTTTTTAGAATATAATATAAATGATTTAATAAATAATTAAAACATGTGTGATTGAAAAAAAAAAAAAATATAATACGATAATAAAAATGTTATGTTAAAATAGTAATTTGTAGAAAAAAATATATATATATATAAACATATATCTATATATATATATATAATATATATATATATTTAT…
PF3D7_0520700	pfe1040c	46.922	16.3207	0.333644		257	TATAATATATTTAATATATTTATATTAATTTAAATATAAAAAATAAGCTTATTAAATATTATTGTAATAATATTCTGAAGATATTTTATTAAATTAAATATATATATTATGATTTATTATTTTATTTTATTTTTTTTTTTAAGATGATCTTTTATTTATAAAACATATATAAAATATCACATTTGATATATATATATATATAATAATTAATTTTTGTATAATATGCCACATTTTTACTTACCATAATTTATATGCTTTTATAATAATATGAAAAAAAGAAAAAAAAA
PF3D7_1214100	pfl0685w	137.748	33.8613	1.17373		541	AAACGAAATGAAAAATTAATAACTATGTATGTAAAATACCTTATTTTTTAAATATAATATATTCCTAGGATAAAAAAGGTATAATATAATTGTATATACTTTTGTGTGTATATATCTAAATTCACATATAAGATACCATAATTTTTTCCTTTTATTTTCTTTTTTTAAAGAATATGAAAAATGTATAATATTTACAATAATCCTTAAAAAGGAAATATATAATAAATAAATAAATAAATAAATATATATATATATATATATATTTGTGTATTATTTTATATTTTTGCCTTTTTCATTAATTTAATATTATTAAAATGATTGTCATCTTATATATATAGTATCCTTTTATTGTATATAATAAAATGCTTTTTAATTTTAGTTGCAACAGTTTTTATACAA…
PF3D7_0308200	pfc0350c	533.567	339.851	2.448		473	CATATTATTATTATGTAAGAAAAGAATTTATTATATTCCCTTTTTTTTTTTTTTTTTTTAATCTTATAATGACAGTACGTGAAAGAATAAAAAACAATATATATTATATTATATTATATTATATTATAAATATATGATTATTATTATACTCCCTCGAAAGTAGAAGCTTTATATGAAGAAATATAAATATATAGTTTAAGGGATATATATATTTTTTTTTCCATTAACGTTCTCAAAAAAAAAAAAAAAAGAAAGATAGAAAGAAAGAAAAATCATATTTTTGCTCTACTTAATATAAATTTACAAAAGAGCATAAGTTAATAAACTCGTATATTTAAAAAATAAACTTTATTATTTATTTATTATTTTTTTTTTTTATGTATTAATATTTATATATAT…
PF3D7_0309200	pfc0385c	82.045	16.913	0.619609		1412	TAAAATAAAATAAAATAAAAAAAATAAAAGAAAACATAAATTATATTGTTATATATCAATTATATTGTTATATATCAATTATATTGTTATATATGCGCTATATATTTATATATATATATATTTTTTTTTTTGAGGAGGACACAAAAATATGGTACCGTTAATATTAATTTATTTTTTTTAAAAAAGCACAAACATTATTATATTTGTATTTATATAAACAATGATATATTATATATATATATATATATATATATTATTATGTATGCTTTTTTATTAGACATAGGATATACAATTTTGTGCAAAGATATATAAAAAATTATTTGAATTATATAAGTTTGATTTATTATTATTTTTTTTTATTATATATTTACAATCATAAAAAATGGACGTTTCATAGCA…
PF3D7_0815200	pf08_0069	374.416	144.898	1.32198		1814	GTTTATAAGTCATATATATATTTTATATATATGAATATAATAATTAATACATATAAAAATATACATATATAATAATATTGTACATATATAATAATAATATATTTTATTATGTTAATAGGTTTATTTTATTACCTTGTATTTATTTATATATATATAAATGAACATACATATATATATATTAATTGTTATATATATTATATAGTAAAAAAAAAAATATATATTTATATATATATATATATATATTATATATATATATAATATATTATAATATATATATATCTTTTTTTTTTTTTTTTTTTTTTTGTTTATATATTATATGAAATATAAGAAGAAAAACCTTGAAATGGATATTAAATTAAAATTTTTTTTTAATTTATAAGAAAAAAAAAAAAAAATTAT…
PF3D7_0816600	pf08_0063	234.473	74.13	0.593404		743	TATATATATTAATAATTACACATTATAAAAGATGACTGTTATTTAAAAATGGTTTCTTCCTTAAAAAAATAAATAAAACTATAAATTTATATATTCTTAATTTTATAAATAAATATTTGTTTTTATTATTAATTTTTAATTTATGTGATATCTTTTTTTTTTTTTTTTTTATATGTATTCAACTTATTATATATATTGTTATATAATTTTGTAATTTGAATTAATACTATATGAAAAAAAGAAAAAATTTTGAGAAAAAAAAAAAAAAAAAAAAAAAATTAATAAGAATGATAGATGGATATATAAATAAATATATACAAATGTAGAAATGAAAAAAAGAATTTGAATTAGTGTTGAAATAAAGAACTATAGTTGGAAGAAAAATATATAGATATGTTT…
PF3D7_0817300	pf08_0060	270.968	42.2463	0.622724		2746	TATATAATTAATTTTTTTTTTTTTTTTTAAAACTATCTTAATGTATAATTTATATATATAATTTCTCCACACATTTCTTTTTTAATTCTTCATATTAATATTATATATATATATATATATATATTATAATATAATTTATTCATATTCTTTTTTTATAATGTTAGGAAAAAATTTAAATGACTAAATATATATATATTATATTATATATATATAATATATATATCAGAAAAATCCCGAATATATTATATATAAAATGATATGAATATAATATTATTTATATTAATAATATAATATATGTATAAAATAATAATTAATTTATTCATACATATATATATATATATATAATATAAAAGAAATAAATAATTTCATATTTACAATATGTATTATATTTATACATAC…
PF3D7_0817200	pf08_0061	44.6583	19.2576	0.256161		885	AAAAAAATAATATAAAAATAAAATAAAATAAAAAATATATATGTATATATATATATATATATATATATATTTATATATTTTTATTAATTTGAAAAATTTTATCAACATGTAAAAATAATGAATTAATTAATTACCATAATTATATATAAAATCATAAATATTAATAAAATATATAGGAATTAAATTTTTTCATTATATACATGTATACATATAAATATAATATATAAATATATATATATATATGTTAATATATATGTTAATATATATGTTAAATATACGTGTTTTATTTTTTTATGTTAATTTTATAATTCTTATTTAAGTTAATTTTCTTTTCTTTTTTTTTTTTAATTATGGGAATAATAATTCAAAAAAGAAAAAAGCAGTAAAGTAGCATATATA…
PF3D7_0628200	pff1370w	348.211	38.7073	0.606734		1423	GTTCCTATTCAATAAAATATATATATATATATATATATATATATATTTAATAAGCTTATTTAATTAATATTAATTACATTATTATATATATATATATTATTATATTATGTTTTATTATATATTTAATGATATATATTTATATTTTAATATATTAAGGGAATAATTATTATATAACTTTGAAAAAATATATTTTATACAATATATTTTATTTATATGTATTATTTATTAATTTTATTTTGAGTACAAAAGAAATATGTTATTTTGTATAAAAACAATAATACAAAGTTCGAAAATTATCATGATAATATTTTTATGAAATGTTTTATGAAAGTTTGCTCTCTAATAATTTTTTTTTTTTTTTTTTTTTTTTTTTTTTTTTGATATGTATTATATAATATA…
PF3D7_1219600	pfl0950c	220.204	47.6839	0.833978		785	CATATTTCACATGTGGTATATATAAAAGTAATTTATTAAATTTAAAAGAAATAAAAAATTAAAAAAATTAAAATTCTAAAAAAAAAAAAAAAAAAAAAAAAAAAAATTTCTTTTCTTTTTTTGGAAATAAAATTTTTTTTTTCCGTATATTTTTTTTTATAAAAATATTATAATATATATAAATATATATATATATATATATATATATATTATATAATAATATTTATGAAATATTATTTAATCCATTTTTACTTTTTTTTATGTATATATATATATATATATATATATATATATATATATATTATATATTTTAGTAAGGAAAATTTAATTTGTATTTTAGAATTTATTATATATATATATATATATATATATATATAATGATATAATTTCAATGGGCAT…
PF3D7_1213800	pfl0670c	486.233	221.923	1.70918		1044	ATATATCCTATGAAGGATTATAATATATATTTTATTTATTAATAAAAATAATTTTCATGTTCTCAAAAAGATATTATGTTGATAAAGAAAATATACATGCGATTAGTTATATATAAATATATATATTATATATTATATATATATTTATTTTTATTTGTAGGTAGATTTAAAAATATAATAAAAAATAAAAAGTTAATAAATAAATAAATTATATAAATAATAATACCATATGAAAGAGAAAAAAAATATATGAAGGAATATAATTTTATTCATAATATTGATAAAAATATTATTATATAAATTATATAATAAAAAATATTAAGAATAAACAGTACATATAATAAATACCATTATATAATAGTTTTATTACAAGTTATAAAACAATTTTACAGTTATATT…
PF3D7_0505000	pfe0245c	64.5521	7.53937	0.79344		1162	ATGTTTCTATATGACCTAGGTTTATTTTTTCCCCTTCTACATTCTAATATATGTTATATATACCTATATATATATATATATAATATAATATATAATAATATTTATTTATAATGGCAATATACATATAATACATGAGAATTATTATTCTGAAAATTTTCGAAGGTGGGATGGGAAAAAAAATATATTAAAATAAATATATAATAATAATTTTTTACATAATATATGTATAATATTTGAATTACAGTATTTTTTTTTTTTTTTTTTTTGTCAAAGTAAATAATATATATATATAATATATATATAACATATTTTTATCATATAACGATAATTTTTGAAATATATAGTTGATTATATTATATTATATATATATTTACATATATATAATATATTTATTTATTT…
PF3D7_0904400	pfi0215c	140.08	275.748	3.21111		1338	TTTTTTAATAATTAAAAAGAGTGTTTATATATATATATATATATATATATATAAGCATCAGAGATTTATTAAATTATATAGGGAAAAAAAAAAAAAAAAAAAAAAAATCGTTATATGATATAAATATTGTATATATTGAACTATTTCATTAAAAATATTTACTACTTTTATATTTCTTTTAATATATATTTATTTATCCTCAAAGTATACATATATATATATATATATATATATAATGAATGTTTTGAAAATGGAAAGACTAGTTTAAAAATACGAGGATATTAAAAAATAAAAATATATATATATATATATATATATATATTTATATGATTGTAAAAAAAATTAATCATTCCCCTGCCATCAAATATGTATGTATGTATATATATATATATATATATG…
PF3D7_0422200	pfd1045c	83.5542	6.57131	0.310263		1694	TTAATTTAAAAATAAAAAAATCGCTATATTGTTTTTATAAAAATATATATTATAATAAACACGTAAAATATATACATATATATATGAATGTACCATGGTTTGAAGAATGCATAATCTATTCTTCTTTTTTAATAATACGGTGATTTTTATTTTATTAATCATATATATATATATATATTTATTTATATTTATATAAATTTATAAATTTTTTGAAAAATAAAGTTTGATTTAATAAATAAATAAATATATATATATATATATATATATATTTTTTTTTTGTACTTCATTTATAAGAAAAAAATAAGATAAGGAGGGTTTAACATTTAATGTATATATATTAAATATATATGTATTATATATATATTTAAAAAAAAAAAAAAAAAAAACACCTCTTTATTT…
PF3D7_0413700	pfd0670c	216.294	223.675	0.597867		816	AATTTATAATGGGGCATTTTATTTATTTTAAGCCTTTCCCTTTATATATATATATATATATTAAAATAAGCATATCAAAGAACATGTATAAAATATTAAATTATTAAATATTAATATATTAATATATATTATATATGTATATGAGAATAATAATATTAATTAAAAAAAAAAAAAAAAAAAAAAATTAAAATATTAAAAAAAAAAATAAAATTGGATATTATCCAATTTTGAAATAAACTCATAGAAAATATTAAAAGTATATATATACACACATAAATATATATGTATTATTTATGTATATAATTTATATTTCCCTTTATATGTTAATTTTATTTTATATAAATATATTTTTTGTGAACAAAATAAAAGTTTATTTTTGTAACAAAAATAAGAAATTCT…
PF3D7_1407800	pf14_0075	696.491	535.762	1.20322		1226	GCATATTTTTGAAATATATATTGAAAATTTGAAGTACATCTAAATATATTATTATAAATATATATATTTTTTTATGTATATATAAAAAAAGAAAAAAAGTACATGCTACTTTTATGATTATTATATATAAAATATTGTTGTATATTATATATATAATAATAATATTATTTATATTTTATATTATATATATTATTATATACGTATTAAATTTATATAAAATTATTTATAATAATAATAATAAATATTTTATATTATTATATTATATATATTATATTATTATATTAATATAAAATTTAAAAAAATAGCAAGAATATTTATATATATAAAATAATATTTTTTCTTTTAATAATTAAAAAAAAAAAAAAAAAAAAAAACTATTATTTTTTTTTTTTTTCTAAC…
PF3D7_1407900	pf14_0076	197.018	150.51	1.6698		867	TATAATAAATAATATTATTCTTCATATATATATATATTATCATAATGATATTATAAATTTTCAATATAAATATACAAAAATAAAAGATGTTTTTATATATAAAATGAAAATATTACTTTTAATGTTATTTTATAATAATACATTAAAAATATAGATAGAATATTAGATATTTTTACATACATTTATTTTATATTATTATTTCTTTTATGAAATATTTATTTTTTATTATACCTATAGATGTATAATACATATATATATATATATATAATTATAAATATATAATAACATATTTGTAGGTAATAATAATTCATTTATCCCATTTCATAATATAACATTCATTTTATGTTACCCTTAAAAAAAAAAATTATAAATTAAATAATACATTTTTATAAATTCATG…
PF3D7_1408000	pf14_0077	1638.29	1248.7	3.29306		1091	TTAAACAGAATATAAATAATATTATTATTTATTTTTTTCTCGTTATATTTTGAAATTTTTGTCAAATGAAAAAAAATAATGCGTGCTATATAAAAATAATATATATATTAAGAAATTATAATAATATAATAATTTTACCTATATAAAATAAATAAGGCCTTTTCTTTTTATTTATATATATAAATATATATATACTACTATTAATATTATATTATATATATATATATATATATACATATAATATATAATATATATAAACCTTGCATATTATATATATATATGAATGCCAAGTTCATTGAGAATTTGATTAAAAAAAAAAAAAAAAAAGTTCATCCTAATATTTATATAATATTATTTATATTTGAATGATCTTCTATTATATAGAAAACTTAAGTACTC…
PF3D7_1407300	pf14_0070	95.0103	46.965	0.52342		1343	GTATATATTACATACAATATGAATTAATAATATATATATATATATATATATATATGTATGTATAGATCATATATATTAATAATATATTAGTACCCCCGAAAAAAAAAAAAAAATTACATTTCATATTAATTTTTTTTTTTTTGTATACAAAAATTGAGTCCAACATAAAATTAATTAATTAAAAAAATATAAAAACATTTTATATGAATTTATTATTTATTTATATTTATATTCCCCGCCGTATTTTACAATAATTATTTTTTACTAATATTATAATATATATATAATATATTATATATTATAGAATTTAGTAAAATTATAAAATATTTTTATTATAATATATTTAATTATGTCAATTTAAAGATATTTTATACCTTTTATAAATAGGAAAAAATATAA…
PF3D7_1408100	pf14_0078	1091.9	836.063	1.75838		1128	TTTTACCTTTTTGGCATAATATTTAATAGAGGGTTTAAAAGAGAATAAATAAGCGCTAAATATATTTTTAATAATATTTTTATATAAATAAAAAAGAATTAAAAACGGGTCTGCCAAAATATATTATATGTATAAATATATATATATAGTATTACATATAATAAAAATCATATTATTTTTTTTTTTACATATTAGTACCACTCATATACGATATATATAAATGGATATGACTTGATAAAAGGCCTACTTAATAAATATATAGAAGTAATATATATATTAACATCTCTTTTAAAAGTTACATGCTAATAACAAAAATAATATAATATAATAATAATATATATATATTATATATATATAATATAATATTATATATAATAAAGTTTGTTTTACTTTTTACCC…
PF3D7_1408200	pf14_0079	105.369	21.5655	0.300327		3938	TTTAAAAATTTAAATCATAATACAAAACACAAGTACATAAATTAAAAAGATGGTTCATATTTATATGTTTGTAAAAATATATATATATAAAATATATATATATAGTATATTTATCGTAAAATAATCAGGCACACTTTATATTTCGTCAAATTAATAATAAACAATAAAAGAGAATTGTTATAAATATATATTATATATATATTATATATACATATAATATAATATAATATAATATAATATATATTTTATATATTTTCTTCTTTTTTCTTTATATCTTTATTATATATATATATATATATATATAATTAACATAAACCAATGTTTATACATATAAAATTATATTGATGAAAACAAAAGAATAATATATTATATATATTTTTTTTAAGATACTTTTATAAA…
PF3D7_0509800	pfe0485w	118.609	25.6895	0.431746		808	TATATATAAAATAAATATCATCTATTATTATATATATATATATATATATATATATATATATATATATAATATATATAATATATATTTATATTTATATATTCGCATTAATTAAAAAAAAAAAAATTTTTTAAGAAAAAAAAAAATAGAAAAATCTTAAATAAAAAAAAAAAATTGATAAAGTAATGACATAAATTATTGATAACAAATTGAAATTTTGAAATAAGTGAAAAAATTAAATATAAAAAAAACAATTCTGAAATGTTTTATTTTGAAGAAAATGAAAAAGTGAACACAAATTTTTTATATTATATTATATTATATTATATTATATTATATTATATTATATATATATATATATATATATATATATATATATATAATATAATAATATATATATAT…
PF3D7_0409600	pfd0470c	279.131	82.51	0.922655		473	TTTTTTTTTTTTGAAACGTTTATCACAAAATTGTTGAAATATATAGACATATATGTCAATAAATAAATATATACATATATACATAAATATTTATATATTTATATATATATATATATATATATATATATATATGATGTACACATTTTATTATTTGTTGTATATATTACTCTTCATTTTTGATGTTTTCATCTTTTGTTCTTGACCATTCAAATAGCCGACAGTGTTTTAATAATTCCAAATATATATATATATATATATATATATACAATAAAGTGAAAAAAAAAAAAAAAAAAAAAAAAATAGAATAAACAAATAAATAATAAATTAAATTAATATAAATATTTTATTATAATTTCCTTTTCTTTTTCAAAACTCCAAAAAAGAAAAAAACGGAATAAA…
PF3D7_1328100	pf13_0156	551.746	723.127	1.4184		659	TATTTCATAATTAATATGCAATAATAAAAAATATATTTACATACAATTCACTAATTTTTTTTTTTTTTTTATCATTCCTTTAAAAATCATAATATTTATAATACATATATGATGTATGAATAAATATACATTTTTATAATTACAAAAAATCAGAAAAAGAAAAAAATAAATAATGGGAGATGACATTTACTTATTCCATATTTAATAAAGGGAAAAAATATATATATTCATTTTTTTTTTTTACTCATATTTATATCCTGAAAGAAAAATAATATTATTAAAAAGTATATATTTATTAAAAAGAAAATTATATTAATATTAGGAAAAAGAAAGAATATAAAAAAAATATATATTTTTTTAATAAATATATATATATATATATATATATATATATATATA…
PF3D7_0613700	pff0665c	146.323	70.9615	1.17194		526	TTTATTTATTTACATACAATAGTAATAAAAGATTCATTGAAAAATAACAGAAAAAATAAGTTATCATAACTTTTGTATAAACAAAAAAAAAAAAAAAAAAAAAAAAAAAAGTTCGTATGTTTATAATATATATAATCACAAGCTTTCATAAGGTGCAATGATTTAAAAAAAAAGAAAAAAAAAGAAAAAAAAAAAAAAAAAAATACAGGGGTTAAATTATATATATATATATATTATTATATGTATATATTTGGTTGTATTAAAAGACAAAAAAAAAAATGAAACCAGACATAAATCATATATACTGTTTATACACTTATGTCTTTTTATAATTTATATATTAAAAAAAAATAAAAATGAATACCTTAATTTTTTTAAAGAAGTTTTTAATATTTTTTT…
PF3D7_1356800	mal13p1.278	105.506	8.81568	1.29783		1040	CATTTTTAATATATTTTTTTTTTATGTTCCTGTATATTTTTTTTTTTTTTTGGTTACTGTGTTAATTAGAATCCTCAAATATATGTAACAGTCAAAATTATGAACATTATAATATTTTTTTTTTTTTTTCGTTTTTTATGAAGTTGTTTTTATATATATGCACACAATGTACAAGTATACAGTGTCATGAAATATGTATATATATTATATATAAATGTATGAATCTTATAATGTGAATAGTTTATTGTCCTGCTTAACGTCTATATATGATGAAAAATCAAAAAGTAAAAATAAATAATATAAAATAAAATGAAAGAGGAAATTTTGAAACCTGTAAAGAATGAAAAAGAAAAACCAAAATGTTTTTCCACAATTACAATTTATATTTATATATAATAA…
PF3D7_0403600	pfd0170c	169.166	75.3189	0.812778		3634	ATATTTATAATAAAAGATGTTATGATAAATTGTTTTTTTTAGAAACAAAAAAATAAATGATAGAAAAGAATCAATTTATATATTTTTTTTTAATTAAAAAAGATATATTATATATATATATATATATATTACAAATGTATTAATTTTATTGTTTTTATAAAATTGTGTATCTTCTTCATTCTAAAAATATATCAAACCTTTTCTTTACACCTAAGAAAAGAATATAATAAGAATTGTAATATATATATATATATATATATATATATATATATATATATGCAATATGTATATAAATTTATATAATTGTCGATTATTTTATATACGTTCATATTTAAATTGAATATATTATATATATATATATATATATGTACATATATATTTATGTATATATATACTTCC…
PF3D7_1355700	mal13p1.275	129.173	33.8415	0.457099		1070	ACTTCATTTATTTACATATTTTGTAATTAAATTATATTTTTGATAATTTATTTTCGATATTAGATTATATATTATATATTTATTTATATTGTTATAATATTTCTATCATAAATAGTTGAAGGGAATTTTTTAAAATTTCATTACACATTATGCTTAATATTTAAAATTTATGTGGAAAAGGAAAAATGAAAATAAAGAATGAATATGAATAAAAAAAAAATATATATAAATATAGATATATAAATGTGAATATATAGATAAAAATAATACAAAGAATTAGCATTAATTCTGAAGGATGTTGTTTTATTTATTTATTTATTTATTTTTTTTTTTATTCTAAATTTTATTTTAATTAAAAATTAGGAATAAAATAAAATATTTTTTTCCTTATTTTATTTT…
PF3D7_1355500	mal13p1.274	212.315	110.179	0.595843		1047	TAATATATGATTTAAATATATGCTTATATGTATAATGTAATCATAGAGGATGATATACCATACCTATTATAATATATATAATATATAAATAAATACATATATATAAATACATACATATATATATATATATATATATATATATATATATTATATATGTATAATATTATATTTCTTTTTTTGGTTTTTCTGTTTAGCACTTTTTACAATAATTATTATAAATTCTTTTTGATATCATTTTATTGTATTACATAAGAATATATCAGTTTACTTACTTTTTTTCTTTTCTTTTCTTTTCTTTAATTTTAATTTTTTTTTTTTTTTTTTTTTTTTCTTTACTTTTACATTTTTCTAATATATGTATATTATTTTTATAGCAACTACATATTACTATTCAGTACA…
PF3D7_1353900	mal13p1.270	313.088	463.148	1.96563		1085	TTAAAGAAAAAAAAATTTATTATAAATAATATATATATATAATATAATATATATATTTATCCTTTTTTTTTTTTTTTTTTTTTTTTTTATGTATATATGAATTTTTCTTTTTCATATTAACAATATGAATGAATACATCTATTATAATTAATATATAATAATTTCAGAAAAAAGCTTCATTTTTTTTTTTATACCTTAAATAATTATTTAAATTTTCTTATTTTGGGGTGTAAGAATTTGTTAAAATGAACAAGTAGTATTAATATGATATTATTATATATATGAAATAATATTGCATAAAAAATAAGATATAAAAAACGAATAAACAAAATTTATTGTATTCTTTAATTGTAAATTTATATGTTATAAAAATATATAATCATATATATATATATATAT…
PF3D7_1354600	mal13p1.272	36.2891	51.1835	0.668294		736	GAAAATACTATAAAATAATAATAAAATTTAAAAAAATGAAATGTTGAGATTTTTTTTTTTTTTTTTTGCTTGTTTTTTTTATATTATTATCCATTCTTGGAAATGGATGTTATTTTTTATATAATTATATGTATAAAAAATATAATACTTTATTTTGAAGATGTTTTAAAATTAAATAGTTTAAAGTGACTTGTATAAATATATGTTATATTTTAATATTTGTTTATTCATTAAATAAATAATATTACATATATTTGTATAATATTACAATATATTATATATATATTATAAAATATTTTTATAAGATAATACCCTAAAACAAATATATTTATAATAAATATAATAGAAATTAATTTTCTTTTCATATTTTCTGTTCATAAATATAGATTATATATTATT…
PF3D7_1228800	pfl1395c	299.505	32.4843	0.58661		704	AAAATAAAATAAAATAAAATAAAATAAAAGAATATTATTATATTATATATATATATATATATATATATATATATATTTTTTTTTTTTTTTTTTTTTTTATATTTTACATAATATTCTATTCTAGTACATTAAATATATATTATTCATTTATATAATATGAATTACAAAAAATGAGGCAAAAAAAAAAAAATAATAAATAAATAAATACATCAAAATAAATATTAACAAAATAGCAATTTAAAAATTATACATATATATAATATATATATATATTTATTTATTTATTTATTTTTATTTTGTTATGTGGTAATATATGTTTTAATAATATATTTACATATATTTCATATATATTTTTCATATGTACATACTTTTATATATTTGTGAAATGATTTTTAAAGA…
PF3D7_1124800	pf11_0259	60.7105	87.859	0.377126		1256	GCACACATCGAACTATTATTTTTTTTAAAAAAATTAATAATATTCCTCTTTAACGTAAAAGTATATCATATTTCCATACACATATAAAAAATACAATTTTATTAACTATATGATATATATATATATATATATATATATATATATATATATGTTTGTTTATTTATTTATTTATATTTATAAATGTATGAATATATTTGTATATTTTGTAACTTTTTTTTTATTTTATCTCTTGTGATATAATAAAAGAAGGCTTGTTAGTTTTAATTTCTAAGAGATAAACACGGTTCATATGATATACATACCATATCAATATATATATATATTATATATATATATATATATATATATATATATATATATATATATATATATATATATATATAATATATTTTATTTATA…
PF3D7_1124600	pf11_0257	490.967	401.773	1.80017		2156	ATTTTATTATATAATGCTATTTTAATTAATTTTGAAATAAATTTTTTTTTCTTTTATAAAAGTTGAAAAAGTAAAAAAGAGGTAATAAAGAAAGATTGGTTTTTTTTTTTTTTTTTTTCTTTCCTAATTAGTAAGATCTATTACCTTTTATTAAATTTTTAGCATATATATGTACATATATATATATAATATATATATATATATAAGATTGAACGATTTTTTTTTTTTTTTTAAATAACCTAAATATATAATAAACTTGACATGTTCTTTATTATGTATATAAAATAAATTAATTATAATTTTATATAGTTAATTGTTTTATTATACATAAAATATATATAAAAATATAATGTGTGAAGATATTTAAAATTAAATCTTGGTTGTGTTCTAGAATAAATA…
PF3D7_1124300	pf11_0254	116.482	76.2316	0.590102		1535	AAAAAGAAATGAATATATTTTTATTTTTGGTTGAATTTTAAAAATACGCAAAGGTGTATAAAAGAATTAAAAGGATAAAAAAAAAAAAAAAAATAAAAAATAATAATAAAATAATTATATATTTTATTTTTATAATAACCTAATTATTTTAAAAAACTTACAACATTATAATAGGAGGTATTTAATATATTAATATATAATATACAGTATATATATTTATTTTTATAATATATATATATATATAAACTACCTGGAATTTTTTTTGGGGCATTTTATGAAGTAGTACCATAAATATTAAAGATTATAATAAAATATTTTATATAATTATTATATTATATATATATATATATATATATATTATAAACCTTATAAAATTAAAAATTTATTTTACATATTTTA…
PF3D7_0323400	pfc1045c	81.6334	25.423	1.0799		485	AAATAAAATGAATTACCAATTGTGGTTCAGACTATTTGTAATATAAGGGAAACCATGTAAAGTTTTAATGATATATAAAAAAAAAAAAAAAGTTAAAAAATTTTACTTCTAAAAAAAAATATATATAATAAAATACATTTGGGTATTATATAAATAAATATATATATATATATATATATATATATATGTTTTTTTTTTTTTTTTTTTTTTTTTTTTTTTTTTAATTTTTAAAACCTAAAAAAAAAAAAGAACCATGCTACCTTAATATTACCTATAAAACGGTAACTTTTTTTCTATAATCCAAAAAAAAAACTAAATATTAAAATATATATAGATATATATATATTTTTTTTTTTTTTTTTTTTTTTTTACTTTCTATATATAATTTTTTATTTAATG…
PF3D7_1203400	pfl0170w	122.724	33.6324	1.44685		659	GGAAAATATGTATATTTATAAATATATATATGTATATATATATTTATATATATTTACATTAATATTTTAAAGATTTAATTTTAATTTTTTTTATTTCATAATTTACTATCTCATTATTGTTATTGATAATATATATAATGTTTGACAAAATGATCATAAAAAGATAGTGTTTATTTTTAAAACAAAAAGAAAAAATATTCATATGTAAATATATAAAAATAAATAAATATATACATATATATATATATATATATATATATATATATATATATATATATATATAATATATTCATTTTTGTCATATATTATTATTTTTAACCCTTTTTGTCAATATTTAATATATACACATATAAATATTTGACCACATTCTATTTATTAACAAGTAGTTTTGGTTATATA…
PF3D7_0821700	pf08_0039	248.262	670.977	0.814595		229	ATATATATATATAATATATATTTATATATATATATGTAACATATATTATATTGATCTTTTATAGAATAAAAGAAAAAATAATATAAGAAAAATTAATTTATTATATTTTTCTCAAGATTAATAAAATATATATATATATAATATATATATTATATTTATGTATTAATCATTAAATTTGATTTTTTAATATTTATTAAAACAATCATATAAAAATATATATATTTAAAAA
PF3D7_0316700	pfc0730w	98.7833	160.362	1.61997		2381	GTATTTATATTTTTCATATTATATATATATATATAATATTTTTTTCTCTTTTTAAATATATTTAATATTTTTGTTATGTAAACATTCTACATTTTTGTTTATTTTTTAAAAATGTAAAACATGTAATTTATATTAATTATATTATGTGTATATAAATATAAAATATCTCCTATACATATATAATTATATATATTATATATATATACATAATATAATATCATAATATTTAATGGTATATATATATATTTATATAAAATTTATAAGTGAAATAAAAAAAAAATAATAATATATAAACTTGTTAAAATAATTAAAATCGATATTTATGTTTCTTTGTTTTTAAAATATATATATATATATATTAAATATATACATAACAATATAAATTAAATTTTTTTTTTT…
PF3D7_0519400	pfe0975c	1021.38	2901.64	1.10633		958	ATATAGTATATATATATATATATATTAATACACCTTAATCACTTCATATATATAATAATATAAACTACAATAAATATTATTATTATAATTATATAATTTATTTTATAAAGGTAAAAAATAAAAATTTTTATAGAAAAATAATATATTTTTTACATAAAAAAAAAAAAAAAAAGGAAAACAGAATAAAATAATAAGAGTATGAATATACAATTTGATTGAACAATTTATGTATATATTTATGCTTTTATTTATTATATATAATAATAATAATAATAAACTTCAAATAATTTGAAGAGGAGAAATCAAATAATTACATATATATATATATATAATATGATAAAAGAAAATCAATTATTTTATTATTCTTATATTAAAATATAATATATAGTGAATATTTAT…
PF3D7_0409200	pfd0455w	105.026	75.0721	0.485647		554	TAAAAATATAATATATATAATAAATAATATGTAAAAAAAATGAAAATGTTAATATTGCCTATATTAATAATGTAAATAAATATATATAAATATTATATAATATATATATATATATATATATATATATATATATATATATATATATATATATTTGTATTTATTTATATTTTTTAATTTTCTTATAATTTCATTTCATTTTTTTGTTTATTTTAAAAAATTAAAAAGTATGTCGACTGTTGTACTTTTATCATTTATTATATACAAATAAAAAAAATATAAATATAATAAAAAATTATTATATAATTATCTACTTATAAATATATATTTATATTATATATATTTTATATATATGTTTTTATAATAATAACAGGATGATAAAACAATTTTATATGTCACTCA…
PF3D7_0622200	pff1070c	98.7833	38.9985	0.411097		551	AAATATTATTTTTGGTATTACATTTAAATTGGTGTTTTTATTTATATATGTCGTATGGGTATTTGAAATATTAATATATAATATATAAAATATAAAGTATATATATATTATATAATATGTATACATATACTACATTTTTCATAATAAATCTTTTACAATAATATGTATAATATATATATATATTATATTATAAGAAATAATTATTACATTGTATAAACAAAATAAATAAATAAATAAATAAATATATTATATATATATATAATAAAGTATCGATTTCATGTTTTATCTTTTTTTTAGATTCATAAAATTTCCATTTAATTTAAACATATTAAATATATATATATATATATATATATATATATATATATATATCATGACATTATTTGAGAAAAATATAAA…
PF3D7_0621200	pff1025c	466.408	544.869	0.74992		672	ACTGTATTTAAAAATATATAGGTATATAATAATATACAATACGTATATATATATATATATATATATATTTTTTTTTTTTTTTATGCGTACTAAAAGATAAACTTCTCTTTTTTCTTTTTAAAGCATATATATTTATATATAAATATATATATAATATATATTTTATGAACCTATTTTGTAGATATTTATAAAAAAATTTGTTATAATTTTACTGTATATAAATATATATAATATATATATATATATATATATATATATATATATATAAATATATGTATAATTTTATTTTATTTATTTATATATATTTTTTTGTTCTTTCCTCCTCCTGTATTTTCCTTTCTATATATTATAATAATTACAAGGAATTATACTAATTATAATGCACATATATCAATATTA…
PF3D7_1116500	pf11_0172	142.413	108.052	2.1885		1919	ATTTATTGTAAAGGTGTATTTGAAAGTAAAAATATATTTATAGCATTTCCAAAAAAAAAAAAAAAAAAAGAAAAAAAGGAAAAAAGAAAAGCGAGAAATTTTATATAACACATATAATATATATATATATATATATATATATATATAATATATTTATTTATTTATTTATTTATTCATTTATTATTTAATATCCAATTATACATTTTAGATGTACATATTTTAAATTTAATATATTTACAAAATGGCAACTTTTTATTAGGGCATGATTAAAAATAGAATAAAATTATTTATACAAAAAAATATATAATTCTTTAACATTTTGTTATAATATATTTAATAATAATATAACAATATTTATATTATATATGATTATTTATTCCACACAATGTACATACAATA…
PF3D7_1116600	pf11_0173	57.9666	22.9935	0.675862		470	GTATTTTTTTTTTTTTTTTTTTTTTTTTTTTAAATAAAGCACTAAAATATGGTGTATATAATTTATGGTATCTATATTGTTTAAAATGGTTATAATAGAATTGAAAAAAAAAAAAAAAAAAAAAAAATTACATATATATATTATATAGTGAACATTTAATTTTTGTTTTGTAAAAGAAATTTTAATTTAAATGAAAAAAAAAATATAAATTCCTTGCACAGTAATATTAAAAAAAGGAACATTTTTTTTTTTTTATTATTTTATTTTAATTTATTTTAATATTTTCATATATTTATTTTGTGAATTTTTAATATATTTTTTTTTTTTATATTATCCGTTCCGATTATGTTAAATATATTGAATAACGTATATTGATATGAGCTAATGCTTTTAAAATAA…
PF3D7_0919800	pfi0970c	127.115	39.8854	0.597358		981	TTTTTTTTTTTTTTATGATTTATCATTTACAATTTTACATAATTATTATTATATATATGTACATTTGATAAAAAAAAAAAAAAAAAAAAAAAAAAATAATATATTGTAATGAAAATATGTATATATATATATATATATATATATATATATAATATTTACTTATGCATATAATTTTACACAATGATATATTTTTGCAGATAATTGTTATAAATAAAAAACAAAAAAAATTATTTTTGGTTCAATATTATTGTAATTTATATATATATATATATATATATATATATATATATATTTTTTTTTTTCTTTTCAAGATATATATTAAATATATATATATATATAAGTAAATATTAATATAAAATATGAAAAACATACATGTATTATATATATATTTATATATAT…
PF3D7_0111800	pfa0570w	86.9155	45.1744	0.700729		1107	AGGTAAAATAAACACTTATATATATATATATATATATTACATAATGTATATATGTATTAAATATATCTTATATATTTTTTTAATTTTTTAAATTCATTTTATATTATTATATATATATATATATATATATATATATATAATATAGTATATATAAATGGATATCATTTAAACCAGTTTTAATATACATTGTAAATATTTTATTCTCTTTTCCTTTTTTTTTTAAAACATATTGAAAAAAAAAAAATATATATATATATATATGTAATATATATATTTCTAAAAGGAAAATTAATATATCTATTATTATACATCACAATTAAACTTTTTTCTTATTTTATTTTTACCCATAAAGTACACATAAATATAAAATATATATTATTTCAGAGTTACCTATATTTA…
PF3D7_1015900	pf10_0155	10511.4	8142.08	1.41269		407	GAATTCATTATGTAATCTCATATGCATCTCAATTAAAAAAAAAATAAAATGGGGACATATAATACATATATAATACATATATAATACATATAATATTATAATAATAATATTAAGTTATAAGGTTTTATTTTTATTATTTTATTTTTTTTTTTTATAATATAATAAATAATATTATAATTTATAAATTATATTTTTCTTTTTCTTTTTTTTCATATAAATTAAAAAAAATTCTATTATACTTTCCAAAATTAAAATTATTATAAATTTTATAATTCTCTCTTTTGTAATATTTTATTTTCTTAATATAATATTTTTTTAATATTCATTCTTATAAAAAAACTTTATATTCCTTTTATATTATTTTATTTTAAATAAAATATAAACATATTATACTTACTT…
PF3D7_0220100	pfb0920w	40.6795	14.2485	0.229564		1488	CAGAAATATTAATGCTGTACGGAATACATATATTTTTCAGAAATATATTTATAATGAATATGATAAATAAATATATATATATATATATATATATATATTGGAATTATAAATTTTTTTTTTTTTTTTTTTTTTTTTTTTTTTTTTTTTCTTTTTTACTTTAAAATAACGTATTCTTAAGAAATAAAAGAATGTACTTCTTTTTAACAATTTTAATCATGTCATATTTCTTGAAAAAAAAAAAGAAAATTACTTATAAATATATTTATTTATTATATAAAAAAAAAAAATATATAATATATTTATATATTAAAATATTTTGACAGTTAAAAAATATCATAAAAAAAAAAAAAAAAAAAAAAGTCTTAATTATTTAATAAATAATAACAACAATTTAAAATA…
PF3D7_0606000	pff0295c	106.123	33.7757	0.593813		1241	TATTTATATATATTTAATGTTGCTAGAAAAAAGAAAAAAAAAATTTTAAATATATAAATGTAAAGAGAAACCGCATAAGACCTTAAAAAAATATCTTTTCATTTTTTTCTTTTTTCTTTTTTTTTTTATGAAGAAAATAATTTATTTTTAGATTATAATAAATGAAATAATTATGTAGAAATATATAGAAAAGATAATTATTGTAATGTTTTATTTATTAAATCTTTCTACTACAATTTTTATTTATTTTTTATTTTATTACCCATATATATATATATATATATATGTATATATATTTGTATATGTGTTAAAAAAAAAAAAAAAAAAAAATTATGATAATATATATATATATATTTAATAGTTGATTTATATTTTTTATTGGTACAGAAAAAAATTGAA…
PF3D7_1015600	pf10_0153	495.768	292.834	1.0408		682	TTTAAATCATATGAATCTACTTATTTTTAATTTGATGTGTTTTTGTAGAAAATTTCTTTTCTTTTTTTATATTTTTAAAAAGAAAAATTTACATATATATTATTTTACTTATGAATACTTCAAGTGCATTTATTTTATATGACATCTTTATAAAATAGTACTATAATATATAAATAAAAAAATATATATATGTTGAATAATTTTATTTTTCAAGCGTTTTAAGAAAAGGTTTATATTTTATGAATATATATATATATATATATATATATATATAAACTCTATTATTTTATTTATTTTTTTTTTTCACATATTATCATTTTAATTTCATGTAATATACATATATATATTTATATATAAAATAATAATAAATATAAATAATTAAATTTTTTTTTTTTTTTT…
PF3D7_1130200	pf11_0313	1234.52	1370.16	0.707201		1589	TAAATATTAAATATTAAATATTAACATATAAATTTATATATATATATATATATATATATATATTATATAGTATATATTATCTTTATATATAATATAATATTATATAATATATTGCTTCTTTATTTTTTTTTTATTTAATTTGATATTTTATATAAAATATAGTAAAAATAAGTGGTATCATTTTGGTTTACATATAATAATAAAATATATACATATAAAATATATTCATTATTATATTATTATATTATATATATATAATCCTTGTTATGGGCATTTGTTTTCTTTATATAATATAATATATTATATATATGTTATAATATTTTTTATTTATTAAGTACACCTATAAAGAATATAAATATCATATAAATAATATATATATTATAATATATTATAAAATGA…
PF3D7_1015300	pf10_0150	60.1617	40.0012	0.576885		429	TATGAATATAGTTATGAACAGATGAAATTCTGAATTTTATATTTTAAGAGTGTTATAAAAAGAAAAAAATTATTATATTATATATATATATATTATATATTCACTTTATTTATATATACAATATATATATATATATATATATATATATATAATATGACATATGTAATATAAATCTATATTATTTATATATCATATTATATATTTATTTATAAAATTATTTTCTATTTTATTCTATATTTTTTAATTTTTTAACTTATCTATATATATATATTTATATATATTACAGATTTTTAAATGTGAAAAATGCTTCTTTCACAAATGAAAAAAAAAAAAGTATTACATTTCTTCCTTTGAAGAAAAATATATAAAAAGAACAATACTATTTAAAAAATAAAATAA…
PF3D7_0517400	pfe0870w	523.62	155.101	1.28096		725	TATATATGTGTACATAACATATAATTTTTTTATATTATATTATAATATTATTTTATATTATATTTCATTTTTTAATTATCAAAGAAGTTCTTTTGTTTTTTTGTTAAGGAATGAAAAAAAATAAAATTAAAAAATAAAATTAAAAAATTAAATATAATAGATTAATATACTTTTATGTATTATATTTCCTTCCTCTTTTTTTTTTTTTTTTTTTTTTCTTTCATATTTTATAATACATATATATATATATATATATTATATTATATAATAGTCTTGAAATATCAGTATGTTCTCATTTTTAAATAGAAGAGTTTAAAAAAAAAAAAAAAAAAGGATACATACTAATTTATTTAGTTATGTATATAATATTTATGAGAATAAAACAAAGAATTAAAAATC…
PF3D7_1309500	pf13_0051	71.2063	122.769	1.41738		544	TTTTATATTTTATTTTATTTTTTTTTTTTTTTTGAAGGAACAAATATAAGAATTTCTGTATTTTTTTTTACATATAATTTATATATGAATTGTTAAATGGCCTTCTTAAATTATATATATATATATATATATATATATATATATATATATATATAACATATATATATAATATTTTTTTTTTTTATTCTGAATATATAACTTATTAATTAATCATATATATATTTATGATAAATAGATAGAGAAAATAAGTTTAAGAAAAAAAAAAAAAAAAAGAAACATAAAATAAAATAAAATAAAATAAAAAAATTAAGGGATGTTATTTATTTAATGTATGTGAATATATATAGAATGTATTCATACTTATCCCCATATTGAAATATATAATATATTTATATATTA…
PF3D7_1309400	pf13_0050	124.096	32.3589	0.664069		1184	TTTATATTTATCTTATGTTTCTCTTATGTTTATTTTGTGTTTAATATATATTTATTTTATTATTATTATTTTATATATTTTTTTTTTTTTTTGGTAAAATTGGGTAATACACTATTTATCCTTGCATAATCATTCTATTATTATTATTATTATCATCATATTTTTATTTTTTTTTTTACTAAATGAAAGGAGGCAAAGGATTTCTTATATATAAATTATTATAAATATAAATATATATATATAAATAAATAAATATATATATATATATATATAATATTTATTTATATGTATAATATTTATTTATATGTTTATATATATATATATATATATAAATACATATACCATTTATTAAATAAAAATGTAACTTTTTAAATATGTTCTAGTGTGTCATTATAAATA…
PF3D7_1310900	pf13_0059	42.3259	49.102	0.743252		505	TCTATTCAAGTATTTATTCGTTCATGCTATACATACATATATATGTATAATATTAAAAGTTCTTATAAGAAATATATAACATAAATATTAATATTAAATAAATAAATAAGTAAATATATATATATATATATATATATATATATATATATATATATATATATATATATGTATATTTCTTTATAATATATAAAATTAATGATTAATCATTTATATATATATATATATATATATATATATATAATTTTCTTTTCCATTTTTTTTTTTTTTTTTTTTTTTTTTTTTTTTTTTTTTTTTTTTTTTTTTTCTCACATTCTTATGGGTACACATGAGAAATTATAAAATTACCCTTTCTAAAAAAATTTTACTTCAAAATTTTGAAGATGACATAAAGGGATTAAG…
PF3D7_1310700	pf13_0058	102.282	267.753	1.92834		856	TATATTTTATATACATTTGATAAAAATTTTATTTTAGATAAGAAAAAAATTACAAATAAAATTTTCACATTTCGCTTTATTAAGTGTGCATAATTTTTATGTGTTTGCTTTAAATAAAAATAGCTATATATCAATGAAATAGTAATAATTTTTTTTTTTTTTTTTTTTTTTTTTTTTTTTTTTGTTCATCTTTATGTACAGAACAAAAATAAATGAAATGTTTCTTCGTACTAATATAACATATTTATTAATATACAATACTTCTTTTTATTTTGTTTTTAATTTTTTGGTAATGCAACATCATATGTATATATATTATATATATTATATATATATATATATATATATATTATATTATATTATATTATATTATATATATATATATATATACACATATAT…
PF3D7_0606700	pff0330w	568.072	126.548	1.46334		595	AAAAAAAAATATACATATGCATATATTTATATAATAATAATAAATAATATTCATTATTTATTATATTATAACATATTCCTTTTTTCTTTATTATAAATATTTTTCGTATTTACATTTTTTATATTTGACTATTATTTATATATTCATTTTATTTTTGTTTTATTTTGTAGCACAGTTGAATATACATAATAAGAATATGAAAAAAAAAAAAATAAAAAAAAAATAATATATATATAATAAAATAAATATTATATTTGTATTTTATATATATGTATAAATAAATATATATTTTTTTTTCTGTAAATTTTATAAGTTGATTATATATATAACATATTATTTATCATAATTTTTTTTTATATAATTTAATATTCATTGTGGGATATTCCATATAAAGCCAAA…
PF3D7_0103400	pfa0170c	103.174	22.3368	0.580891		760	TCTTTTTTTCTTTTTTTTTTTTTTTTTTTTCTTTTTTTCTTTTTTTTTTTTTTTTTTTTCTTTTTGTTCAATATATATATAATTATTATTTTTGTTTAGAATAAAATAATATTAATATATACCATACATAATATATTATATATATTGAATAATAACATACATAATAAACTATCTTTTAATTTTAAAGACCTTAAGATATATAAAGAGTACACATAAGAGTAATGCTTAAAATATATATGTGAAAAAAAATTTAGTTAGTAAAAAATATATATATATATATATATATTATATATATAAACATTGAAATTGAGCTTTTAAGTTTGTTTTATTTTATTTTATTTTTTTTAAATAATTGTTGTGGTTTTTAATTTTGATTTTATAAAAATAATATAATATATA…
PF3D7_1016200	pf10_0158	44.8641	27.4734	0.415757		513	ATTTTGCGAATTAAAATTTTTTTTTTTTTTTTTTTCTTCTTTTATAAGAATAAATCAAAAAAAAAATTTAAGACTAATTTGGAATTTATTTTTTCTATAATATAATTTTTTTTTTTTTTAAGTTATATGATATTATATATATATAATAATATATATCATAATTTCGAATATATATAATTATAATATATAATTATTATATTGAGGAATTATGGTTTTAAAAAAAATAAAAACTGATTTGATAATAATAATTACATAATTATATATTATATGTATGTGATTTTATTTTTATTTGTAAAATTATTTATTTTACATTTGTTGGTATATTTATTAATGAAAGAAATTTTATAAATTAGATTTATACATATATATATATATATATATATATATATATATTTTTCC…
PF3D7_1435600	pf14_0337	105.3	19.8567	1.5703		1141	ATATATATTTTAAATTATTTGTTGAATTTTTTTTTTTTTTTTAAAGTATAATTCATAAAAAGAGGTGTACATTAATATAATATATATTATATTTATATATTTTTATGATAACATTCCATCATATAAATGAAGACACTATTATGCATAATTATAGCATTGTTGTTGTATTAAATAATGTTGTAAATGTGTGTTTTTTATTCTATTCTATTCTTTTTTTTTCTTTTTTTTTTTCTTTTTTGTTGTTGTAAGCATTATTATTTTTATTCTATATGATATATAACGTCAAATATTAAAAAAAAAAAAAAAAAAAAAAAAAAAAAAGTATACATATATATATATATATATATATATATATAATACAATTGTCCATATTACTAAATACAGGATATATATATATAT…
PF3D7_1435500	pf14_0336	93.6383	130.963	0.654106		1063	ATATAAAAAAAAAAAAAAGTTATCCTTTTTTGATAATATCAATAATATATATTTTTTGTTTTTAAGTAGAGCCACTTATATATTATTTTATAAGAAATATTAACTTAATTTTTTTTTTTTTTTTTTTAATTTTTTTAATTTATTTAATTTTTTTTCCATATAAAAAAAGAAAAAAAAACATTTATTCTTTTTGATAATTATATATGTTTATTAATCTTTTTTATTATATGTTTACCATAAAAATATAATACCACATATATATATATATATATATATATATATATTTATTTATTTATTTATTATATATATGTATATATAAGAACAAATGTATTATTTATTTATATATTTTTTTTGTTCACCTTTTTTCTTTTGCTGAAACATTTGGAAAAAGGCTATGAG…
PF3D7_1435400	pf14_0335	103.86	198.584	1.13314		698	ATATATATAATATATATATTTCATTAAATAGGCAATAATAATATATCTTATATATATAATATTATTATAATATAAAATAATTTATTCATCATTTATGTATGTAAAAAAGAAAAAAAAAAAAAACAATAGATTTTTATATAATATATATTATATATATATTTATTCATCAGTTTTTCATTATTTTAGAAAGATTTATTTTAAAATATAATTATATATAAATAATAGAAAATAATATATTATACCTAAAATATAAAATAATATTCTTATTATATATATTATATATATATATATATATATATATATATATTTATGTATCTTATTTTTTCATTTTTGTACATTTTTAATAAAAAAATATAACATTTTATAAATATATATATTTTTTTATGTATATATTATAAT…
PF3D7_1435300	pf14_0334	130.476	14.1177	0.810343		1177	TTTTTTTTCTTATATATATATATATATATTATAATTTTATACGAATTAATATTTATATGTTATTGAAAAAATATTTTACAAATTAACTGTGTATACACTCAATTAATTCTCTTAATTTAATGTTTTGTTCCAAATATTTAATTTGTTTATATATATATATATATATATATATAAATATTATATATATATATATTTTTCCATCCTGCATATTATATATATATATATATAAATTGTTAAAAAAAAAAAAAAAAAAAAAAAATGAATATACACGTAATTAAATGTGTATATATATATATATATGAAGTATAGTATACTATATATATATATATATATTTTACAAATAACTTACACAAAAAAAACATATATTAATATTTAAATTTTTACACCACGTTTTTATAT…
PF3D7_1435100	pf14_0332	47.951	46.5544	1.18474		198	TTTATATATTTTTTAACATAAATAACTTACCTATGTGTAATTCTAAACTTATTATACTTTAATATAACTAACCCTTTGCATGTAAATATAAAAATAAATTCTATTTATTTGATTATATTTTAAAAAATTAAAAAGGAACATAATTATGTTTTTTTACACTCTTATTTTATACAAATGAATGAAAATATATAATATATATGTATATTTATTAGAATTCAAAAAGAGACATGTGTTCTAAAATTTACAATTAGTAAAATATGTCCCCTATGTTATTTATACGTCTTTTTTTTTTTATTTTTATTTTTTTTTTTTTATTAATATATTTCTTATTCGTTATCTTTTCCGTTAAGTTTTTTTTTAAGGGATAAATATATTTGTGACTCTCCTATGGTTTGTTAT…
PF3D7_1435000	pf14_0331	58.3782	46.9655	1.10984		546	TTTTTTTTTGGGGAAATGAAGAAATGTTTTATAATTTAAAATATATAACATATGGTGTTCATAAATACTATGGTATCGGTTGAATACAATAAAAAAAAGTACACATGTATAAAAAATTAAAAAAAAACATAAAAAGATAAAAGAATAAATTAAAGAAATAAAAATAAGTTAATATGTAATATTTAATTATATGATACATTTATTTGCTTAATGATATGATAAATATTTTAAAATTGTAGATTTTCAAAATGTGTATTTCTAATATTAACTTTTTTTTTTTTTTTTTTTTTGAAAGTATATTTTGCTAGTAAAGAAGTATACATATTGTTATATTGAAAAGGAATAGTATTATTGATAAAATTTTCTTTAAAAAAAAAAATATATGTATAAATATATATA…
PF3D7_0917500	pfi0855w	157.71	79.0131	1.07357		453	AAAAAAATTATTTAGTACAAAATATTATTTAGACAAATAGTTCATTTTGTTCAATTATTTTTCTTATGTTTTTTTTTATACTATAAATATATATAATATATATATAAATAATATATATATATATAATATATATATATTCATTAATGTGTAATGTACTTGTAATATGGGATTAAAATAAATATTTCGAATTTTCTAAACATGTAATTATAAAATAGTATGAGAAAAAAAAATTACTACATTTTATAATATGAGTGAAAATGTTATAATAATTATGATAATATATGAAGTAGAATACATTGTATTTTTATTTAATATTAAATGTGTAAAAAAAAAAAAAAATTATAATAAAAATGAAATGTAATATGTATATGTTATATACTCATTATGAAAAGTTATATA…
PF3D7_1105700	pf11_0068	96.0393	65.2884	1.28982		791	TAATGTTTTTAAAATATTCATTATTATATTATATATATATATATATATATATATATATATATTATAAATGTCAAACGAGAGAAAAAAAACTTTGTATATATAATAATAATTATTATTATTTATTATATATTATATATAATATATAAAGAATATAATAAGTTGTTATCAAATTTTTTTTTTTTTTTTTTTTTTTTTTTTTGGTACATATAATAAAATATATATATTATATTTTATACCATATAATATTTTTTTGAATAATAATATATAATAAAAATAAAATAATAAATATTTCTCAAGTTTTTAAAAAAAAAATTAAAAAAAAGTTTTTTTTTTCCCTATAATAATATAAATATTATATATATATATATATATATATATATTTATATTTATATAATGGAA…
PF3D7_1105800	pf11_0069	246.341	328.017	1.88323		818	TAAACAAATAATATGTATATGAATATATAATGATTATAATATGTACATAAATATATATATTATAAATATGTAAATCAAATTTTCACAAAAGTAAATAATATATATTCATATTATGTATATATTATTTATTTATATATATATATATATTTATATATATATTATAATATAATAACATTATTATTATGTATAATAATACATTATAGGTAAATTAATATATTATATTTTTAAACTTAACATTTTTTGTATTTGAATATATATATATTTTTTTTTTTTTTTTTTTTTTTTATAATTAAGAGTTTTATGATAATTTATATGTAATTTTTATTTTTTTTATTATTTTATTTTCCCCCACCCCCTCTTCTTTTTAATAACAATATAATATATACATTATATTTTATT…
PF3D7_0723400	pf07_0097	113.875	26.991	0.754782		567	AATATAAAAGAAGGAAAAAAAAAAAAAAATGAGCCCAATATTTCATCATAAAAAAAAGTTTATTATATATATGATATAAAATAAAAATAACATAATGTTATATTATATTATATTTATATCATGTCATATTATTTATATTATATATATATATATATTTAAAAGATGAGAAATTTATAAGGAAGAAATATATAACATAAAATAATAAAATATATTATTATATAAATATAATATATATATATATATATATATATATATATATATATATATATATATTTATTTATTTATTTATTTATTTATATTTCCCTTTTAAAAAATATTTATGATTCCATATTAATTATTTTACAAGTTAAAAATAATTATGTATTTATATATTATAAATATTTTTGTTTAACATTTATG…
PF3D7_1105100	pf11_0062	2688.41	8843.47	0.369572		1236	ATGTTAATGTTTTGATATGAATATATATAGTTCTTTATAATATTTAAGATATCCCGATATATAAATATAAACACATCGAAGAATATAATACTTTGATTTTTTGATCATATCATGATTAATTTTATATATATTTTTGAACACAAAGTTTTAATAAACTTGAATGAAAAAAATATTTCCTATTTCAATAAATTTGTTTTATTTTATTTTTTTTTTTTCATATAAATACATGCACACAAAAATATCAATACATTGTAATTATGCAAAAGGAATTTTTTTAAAATTTACAAGAAGAAAAAAAAAAACTATATTAAATAATATATATTTATATAGCTATTATCATATGTATTATTATATATATATATGATATTTTTTTTTTTTTTTTTTTTTTTTTTTTTAATT…
PF3D7_0722600	pf07_0092	76.7628	43.64	0.688261		701	TACAATATATTATATTATATTATCATCGTAGAAATATATATATATATATATTTATAATTATATAATTATTTTAAGAATAAAAGAAATTCCTAATGGGTAATTTTATTTATAATAAAATATTTCATATTTTTTATATGTAGAAAAAAATTAAACAATAAATAAATAAATATAAAAAAAAAAATATATATATATATATAATATATTTATTTAATAATATATATAATTAAAAAATTTTGTTTATTTTGTTTATTTTGTTTATTTTGTTGCATTTCTGTTTCTTACAAATTATTATTTTGTTACATTTTATAAGCTAATATATATATATATATATATATATATATATATATTTTTGTACAATATTTATATATATTATAATTATATTATATATATATTTTACGT…
PF3D7_0107400	pfa0370w	34.6427	84.0843	0.857931		351	ATGTGTATATCAAATTTTTCTTTTTTTTTTCCGGTTGAATTTATAAATATATAATATATAAATATATATATATATATATATATATATATATATTTTAATAAATAAAAATGTAAATGATGAAATAATTGATACGTTTTTGATATTAGCACTTAAAAATTTTTATTACGTTATTTTTAATTTTTTGTGTTATATGTATAAATAATTATAAATATGTATATATATGATATAAATTTTATATTATTGAAACCCTGTAACATAAATTAAAAAAAAAAAAAAAAAGAATGAAAAAAATAAAATTATAATATAATTTATCATACATATTAAATATTATTATATATATATATATATATAATATATGTATGTATGTGTTTATTTATTTATTAATTTATTTCGTGGTTT…
PF3D7_0206800	pfb0300c	320.428	428.953	3.11203		384	TTTTTCTTTTTTCTTTTTTTTGTTTTTTTTTTCTAATAAACATATGAATTATATATAAGTAAATCTCGACTAATCAATTTACAATTTCCATTTTTTTCATTATATAAATTTTTTTAATTTATATATTTTTAGACATATAGAAAAAACAACACAAATATAAAAAAAAAAAGAAAAGAAATAGAACTATTTATAAAAAAAAATATATTCATAAGTTAATCATAAAGGAAAAAATATATATATATATATATATGTATATATATTTAAGTAAATATTAAATATTTATTCATTTATTAATAATAATAAAATATTAATTATATTAAATTTCATTTTGTAATTTAATATTTTTTAATAATTAATTTAAAAGAATTGTATTTATTAATTCTTAACATATTATATTAG…
PF3D7_1460300	pf14_0575a	74.3618	482.869	0.694997		441	ATTAATAACTGTTAAATATATAAATATTATTATATATAAATCTATTAATATGAAAAATGTATTACTAAAAAAATTTTTATTTACGTTATATAAAAATATATATATAGGTATACATATAAAGTATATAATGTATTTAAATTATTTTTATTTTTATTATTTATTTATATATATTTCCCATATTAATATTATTGTATATATTATTATTATATTATATTATATACATAATATATAATAATATATTATAAGAAAAAAAAATAAAAAAAATTAATTTTTTTACTATTTTATGAATTAATTTTTAAATTAGAGATTTTTTTGAAAATCAAATAAAAAATAATATATTATTTTTTTTTTTATTATAATTTAAGTTAACCGGAAGTTTTTTATTCCTTAATTAATATA…
PF3D7_1138700	pf11_0398	43.7665	7.89296	0.545344		590	ATAAATATTATTATGAAGAGTAATTATATTGAAAAAATGAATATTTTTTTCTATTGTTCTTTTAAAGGCAATATTAGAAAAAGCCTAAAAATATATTTATAAATAAAAATATTGTGGAAGAAGAAAAAAAATTCACAAAGAAATAAAAATCAACAATAATATATTATATATATATATATATATATATATATTAATATATTTTTATATAACGTTAATTTTTTTTTTATAATATAATTATAATAAATTAAAATCTACATTTTTAAAAAAATTCTAATTAATATTTTCCTTTCCATATATAATAATATATATATATTTTTTTTTTATTTATTTATTTTTAATAAATAAATATTTTTTATTTATTTTGTTTTTTTTTTTTTTATACTCTTTTTGTGATTTTTT…
PF3D7_1138500	pf11_0396	678.243	248.897	1.31582		1921	CTTTAATATGTATGTTTATATGTACACTTCGATTAATTTCTGAGAAATCATAATTTTTATCATAAACCATTGTAAAAATTTATATTCCAATGATAATATATTTTTTTATTATATTCTTATTGATACATAGAAAATAAAGAAAAAAAAAAAAAAAAAGAAAAAAAAGAAAGGAATGGAATGGAAAATTCATTATTTAAAAAAAAAAGAAAAAAATTATTAAATACATACAAAATTGTGCAAAAAAATATTATTAAGAAGAAATAAATATATTTAAATATATAATACATATGAATATAATAAAATAAACCTTACAAAAAGAAAAAGGAAGTATAAATAAATTTAAAGTGTAATTTTATTATATATATATATTATAATATAATATATTATTTATAATATATT…
PF3D7_1138600	pf11_0397	51.4496	33.5395	0.699258		418	TATGTTATATATAATCATACCTTAAGAAAAAATAATAATAAATAACAGTATTATAAATATACCCAACAAAATAATAATTATATATATTTTAAAATAATAGTTCAAAGAATCTTTTTATATTTTTATTTATTATTATTATTATTTTTTTTTTTTTATTTATTTATTTTTTTTTTTGTCCTTTTCAATATAGTGAATATAATAACTTATTATATAATATATATATATATATATATATATATATATTTATTTATTTATAATTTTATTGATAATAAAAATATATTTAAAAAAATATATATAATCAAAAAAAATGGTGTATAGTTTACGTATAACGAATAATTTTGAAATAATATAATATTTTGAATTTATAAAAATCGGAAATATTATTTTAAAATAATATTT…
PF3D7_1138400	pf11_0395	135.278	10.7278	0.582679		973	AAATAAAATAATTAATGGGGAAATGTAATTTTGAATATATTAGAGTGTCTGATTTAAAAATATACATATAATATATTTCTTACAAAAAAGAAAAGTAATAAATTTTATACATGCATAAAAAAAAAAAAAAAAAAAATATTATTATATATTTATCATTTGTGTATTTTGATATTATATATATTTTTTAATATTATACCTTTTATTTATTTTATTTTTATTTTTAGTATGTCCAAAATAATTCTATTTCATATTACATATATATGAATATACATTTTAAAAGAAATGATATGCTTCATTATATGTATATATAATATATATATATATATATATCTTTTTTTAAATTTTCCCAAGGTAAAAAAATTAGAAATATACACATATTTATACATGTATTTTATTAAC…
PF3D7_1138000	pf11_0392	148.312	17.4958	1.24801		841	AATATGTATATTTTTTATATGTGTAAATAAAATATTTTATTTTATTTTATTTTATTTTTTTTATTTTATTTTTATTTTATTTTTTTTTTTTCCTTTGGTTTTCGTAAATATATATATTTTTAATTTGTATTATTGATTTTATGATATATGAAATTATTGATTATTTTATATTTTGTTCTGTACCTTATATAACAAGAATAATTTTATTATTTCTTATGGTATGTTTTTCTGTATAATTTCTATGTATATATACAAGATTATTAGTTATCAAAATTTGTAAATTAAAAAAAAGAAAAAAAAGGGAAGAAAAAAAAAAGATTAGTTCAAATGAATAAATAAATAAATAAAATAATAGAAAAATAAACTATTAAAAAATGGATGATTTTTTTTTTTAATTTT…
PF3D7_0528700	pfe1430c	37.3181	66.0498	0.92708		568	TATATATATATACTTATGAAATAAAAAATAAAATTTACCTATAAAAAAAATATATATATTTAAAGGATAATATGAATATATATATATATATATATATATATTACTTTGATCATCCATTAATATATAAAATAATTAAATATATATATATATATTTATTTATATATGTATTTTTATAGTTATATATTATTCTTATGAATTAATGAATATTTATACTTAAAATAAGGCTTGATATTATTTATTGATAAATTATAATTAAAATAGCACAAAAATAAAAAAAAAATAATAAAAAATAATAAAAAATAAAAAAAAATAAAAAAAAATAAAAAAAAATAAAAAAAAATAAAAAAAAATAAAAAAAAATAAAAAAAACCATCCTCTATATTATATATATATATATAT…
PF3D7_0821600	pf08_0040	61.7395	31.2605	0.561973		423	AATTTCATATGTTATATATGTTACAATAAAATTTTAAAGTCCATTCTGAATTAATTCTTTTTTCAAGTTAAAAGAAATTATATATATATATATAATGTAATATATATTACATTTTATAAATTAATGGAAAAAAAAAAAAAAAAAAAAAAAAAAAACACATATATATATATATATATAAATATATATATATATTATATATTCATTTAATAGTATCCTAAAATAAAACATTCTGTTATGTCATGATCTCCTATTATTTATTCAAATATATCTTTTTTGTTTAGCTTAAATAAATAAATAAATAAATATATATATATATATATATATATATATATATTACATTCTCCTCTCCACTCGTAAAAAAAAAAAAGTGACATATTATTAAATGAACAAGTGAACTTA…
PF3D7_0821300	pf08_0042	41.2969	16.1695	0.585326		367	TTTTATGTATATTTTAAATTTTTCTCTTTGCTTTTTTCTTCAGTAAATAAATAAATATTATTATATCATCATATTATATATGAATATATATTTATTTTTTTGTTTATAAAAATCAAATTATTTAAAGAAAAGTATATTTATATATTATTATTTAATAAAAATATAATATTTATGAAGTTATTAAATATTAATATTTATTTTTTATTATTGTTCTAAATAAATACTATTTTATATATATATATAATATATATATATATATATAATGCATTTATAAAATATATAATTATTGTAATTAATATATTATATAATATATATATATTTATATATATATATATTATTATATATATATATATATATTTTTAAAAAAAATATTTAGTATAATATATATAAATCATATCA…
PF3D7_0821100	pf08_0044	56.526	21.5173	0.358282		1003	TTTTTTCAAATTTGTATTTTTTTCTTAAATAATAATATTATATATAATATATATATATATATATTTTAATATATATATGATATATATATATATATATAATTAATTAAAAAAATATAATTATTTTATATAATCTTAAATATTAGAAAAAAAAAAAAAAAATAAATAAATAAATAAAATAAAATATATATGTGATGAATTAAAATACCTAAAAAGTATAAATTTGTATATTTCTTTTATATATTTATATTATTTTATTATTTTAATTTTAATTTTTGTTTTATTTATTTTTTTTTAATGATGTTGAACCTTTCTTCATTAAATATAATTTTTTCTCCTCTTTTTAGAAAAGGTGAAAAAAAAAAAATGACAAAATTTATATGTCCTTTTTGTATTTAATTA…
PF3D7_0820300	pf08_0047	99.6065	55.584	0.643547		1511	TCGTCAATAATATATATAATTAATTGTTTGTATAGAATTTTGAATGGTTAAATATGTTTATACATTTAATATATATATATATATATAATATAATTAAATTATTTAAACATTGTTGAAATTCATTATTATTTAATTATTTAGATTTTTTTTTTTTTTTTTCTTTATTATGGTACGTATAAAAAAATTATAATTATTATATATTATATTAATCTATTATATCATTTTGCATTTATTTAATTTATTTTAACCTTTTTTTTGTTTTATTATATTAGAAATATATAAAAATGCACTATTAAAATTGTAATATAATGAAAGGAATTTTTTATTTTTGTTCTTAGCAATAATATATAATTATAATTTCATATTATACATTATTATATATATATATATATATATATA…
PF3D7_0820000	pf08_0048	138.502	22.6016	0.43872		751	ATTGAATCGTTTTAATATATAAATATTCCTTATATTTTATATGTATACATTTCTATACATTAAAAAAAAAAAATAAATAATAAATAAATATATTTCAGTAGCTTACTTTATTATTTATTTTTATTTATTTATTTATTTATATTGTTTTATCAATATATATTTATATACATATAATATATATATATATATATATATATATATATAATTAGAATATTTTATTATGACTTTTAGCTATCACATTTAAAATATTTGTAAATAATATTATATTTATGTTTTTATTTTTTTTTATTTACAAAATATTTAAATGTATCCATATAAATTTTGTTACAATAATTAATATTATAATATATTAATAATTTTGTATATATTATAATATTATCGCAACTTTAAGTTACCTGA…
PF3D7_0524400	pfe1215c	125.331	119.591	0.836126		916	AATATAATTATTTTATATAAATTGTTAAATTATTTCTTTATATAGGAGTATATGTAATATTATATATTTTTTTTTAATTATTTAAATAAATATTAAAAAAAATATATATTATATATATATATATATATTTATATTATAATTATTTTATTATGGAAAAAATATATTTTTTTTAAATTTATTTATATAGATTTATAATTAAACATATGTAATTTTTTTTTTTTTTTTTTTCTTATTTGTTATATAATAGAAAAATCAAAAGGACGAATATATATATATATATATATATATGAAAAACAATTTTTTTTTTTCTGTAATTATTATCCTTTGGGCGATGTTGTGTACTTTATATTATTTGCATTTATTAAGAATATAAAATTTTTTTTTTATAAAAGATAAGTA…
PF3D7_1241900	pfl2015w	84.0344	44.9141	0.903487		378	AATATATGTAATTTTTAAAATAAATAATAAAAGTATTATTATATATTATATTAATATATTTATACCCTAATAAAAAATTTATAAACTTTTCAATATTTATATGCATACAGTATAACAAAGTATTATATTTTTAATTACAATAATTTTTTCTACAATATAATATAATATAATATATAAGATTTTATTATTTGAATGATTATAAATAGAAATTAATTATACAATTAATAAAAAATATATATATTAATATATATATATATATATATTTAATATACGTATATAATATTTATTAATTTTTGTTTGTTTGTTTTATATATATAATGAAATATTCTGATCACAACTTTTATTAAAAGAAAAAAAAAAAAAAATAAAGGATTACAATTAAATTTTAAAGACATTTAT…
PF3D7_0507500	pfe0370c	184.601	91.5227	2.54158		815	ATAATATATTATTATAGTAATCTAATTCTTTTTTTATATTTTATATTCATATAATATTTTTTTTGAATATTTTATAGGTTGTAGATAAAAAAAAAAGATTACATAATATATTTTATATTTATTTATAATATTATATATATATATATATATATATATTTATAAATATATATTAATATACATAAAAAAATATATTTAATTTATTTTTTTAAAAAGATATATTGTTATTAAATATATATAACATATATATATATATATATATATATATATATATATATATATATATATATATATATAATATAATATAATTTATTTTTTTTTTCTATTTAAAAATAAAATAATAATTACCTTTTATATTTTATGATTTATACTTTATTAAAATATATACGCCTTTTTCTTATT…
PF3D7_0417800	pfd0865c	37.0437	18.0701	0.543483		448	ATAAAATAATAAATTAATAAATTAATAAATAAATAAATAAATAAATAAATAAATAAATAAATATATATATATATATATATATATATATATATATATATATATATAAATAAATAAATAATGTAATAAATAAAATTATATTTTTTTAGTAATGGAATAAATAATAAAAATAACCGACACCAAAAATATTAACAAGCGAAAGAGGTAAATAAAATTACAAATAATATAAAAAATAAAAATAAATAAATATATATATATATATATATATATTTATATGGGGATATGTTAACATATATGTCGTATTAGAGTTTTTTGTAGGCTAAAATATTCATGTACCTTTATTATATATATATATATATATATATATATATATATATGTACATTTATTTATTTTTATCTGTT…
PF3D7_0626400	pff1280w	73.813	22.7397	0.661253		718	AACATTATTTTTTTATTCTTTTATTAATATACAAAAGAAAAAAACATTTGAAGGACATGTTTAAAAAATAAATATATACACATATTTATATATAATTATATATGATGTGGAATTTTTAATGTTCAGTGTAACATTTTATAAGAAGAATAGGAGTAATATGAAAATAATAATAACGTTCAAATAGAGGAATATAATAAAATAAAAACAATAAAAAAGAAAATAATGAAAATCCATACATATATTTGAAAAAGAAACATACATATGTATATATATATATATATATATAAATGTACATTGTGTGTTGTAAGAATTATAAACATTATTTATATTTACACTTTTATTTAATTATTTATTTATATTTATATTTACTTATTTATTTACATTTACATTTATAATTTT…
PF3D7_0322100	pfc0980c	44.9327	26.0328	0.32137		625	TATTTACATACACTTTTAAATAAATATTACTTTATTTTTTTTTATATATTTATATATTATACATTAAAATTTTTCCCTTCATTCTGTAAGAAAATAAAAACAATTTATTGGTAATTTATTTTTTTTTATTATTTTTATTTTATTTTTTTTTTATTTTATTTTATTCTTTTTACCTTTTTTAGTATTGTTATTATTATATATAGTTTATATATGTATATTTCTTAATATTACAAAAAAAAAAAAAAAAAAAAAAAAAGTGAACTTATAACAATATACTTTCTTTTCCTTTCTTTTTTTTTCAATGAAAGATAAAAAAAGTACAACATTTCAAAAAGGAAAAAAAGGTGATGAAAAATTGTGAATATTTTCTATGAAATAAGTTTTTTAAAAAATATAAAT…
PF3D7_1211600	pfl0575w	108.936	12.3287	0.713112		197	TTTAAGCCTTTTAGTATTTATATCCTTTATTTTTTTTTTTAATAAATATGACTTGTATTAAACAAATATAATAAACCCATTAAAATTTTTTCTTTTTTCTTTTTTTTTTGTATATTAATTATCCCATAAATTTCTATTTGTTAAAACATGTTATATTTTTTTTTATAAAATACTTTATCTTTTTATTTTTTTAATTATTATTTGGATATTCTCATATAAGTAAACATTTTAAATTTTTTACACGATATAAAAAATTATAGTAAAAATGTAAAACTGCACAAGGGAAATAAAAAATGAACCATTTTTTATCAAGTTTTTTTTTTTTTTTTTTTTTTTTTTTTTGAAAACAAAAAAAGAAAGTTATTAAGAATTTTTTAAATTGAAATATATATATATATA…
PF3D7_1343400	mal13p1.216	60.3675	14.0684	0.44541		1764	TATTTTATATAAAATTAAGGCTTTAATATAAAATAAATCATATATATATATCATTTTAGTGTAAAAACTTTATGTACTTTTATAAAAAAGCATAAAGATATGAAAAGAATACATTAAAGATGTTTATGACATAATAAAATTATAATATTATATACATACAATTATAAATTATATAATTATATTCATATAATGTAATTTTTTTTATCTTAAAGCAAAGTATATATAATTTTGAGGTTCAATGCTTAAAAGAAAAAAAATATATAAATTAATAATTAAATATATAATATATATTTATATATATATATATTATATAAAAAAAAAAAAAGAATTATAATTCTTATATTTTTAAAACTTTTTCGGAATTTATTATAAAATCATAATTATACTGTTATCATTATA…
PF3D7_1343100	mal13p1.215	103.105	114.816	0.567325		2950	ATATATATATATATATATATATAACAAGGAACAAAAAAAAGAAATATATATATATATATATATATTTATGTACTTAATAATTTATTCACTTTTTTATTGTATTTTAAAATTTTATTTAATTTTTCATAAATTAGACGTAATGAACTGACAAAATTAAAAAAAAAAAAAAAAAAAAAAAAAAAGTTTCATTAAAAATGCACAATTTATGCCTCCTTTTATAAAATAAAATCAAATCATTCATATCAACGAATAATATATATATATAATATGTACATATATAATATATATAAACAGAAAAAAAACATATCAAATAAAAAATATTTCAAACTGTTCTTTTTTTAGTTTTCCTTTTTTTTTTTATTTTTTTCATTCATATTCATTATACGTATTAGAAATATA…
PF3D7_1343000	mal13p1.214	4991.3	6646.2	3.06936		835	ATATATATATATTATAATATATATTTATTTATACACATGCATATTTTAAGGGCTCCAAAATTGTAAATACGAGGACATTAAAAATAATTTTATTTGAATATAAAAAAATAAATATAAAAAAAAAATATTTATTATATATCCTAGATTATACTTAAGGATAATGTTTGTATTATATTATATTATATTATATTTTTATTTATATATATATAATATATAATTATAAATATGTATTTTTTGCTCTTCTCCTAAAAAAAAATATAATTCGATTTAATTAAAATTTTCTATTATTTTTGTGGTTATATGTACTTTAATTATATATATATATGATATATAGAGCCAAAAAAAAAAAAAAAAAAATTAATAATAATAATAAAATACAAGATTATTGATCAAATAATG…
PF3D7_0215400	pfb0700c	72.8527	26.1496	0.66408		1914	TATTTTTTCTCATATTTTTTATAGATAAATTACCCATTTATATATTTTTATATTTATGTATATTTTTTACTTTTTTAATTAAAATTTTTATGAAAGAAAAATTTTATAATGTTGTATTTAAAGATTTATTATAAATATAAAATTTTATGTATATTTTTTTTTTTTAAATAATAAAAAATAAAAAAAAAATATATATATATATATATATATATATATATAAATTGTATGATAAATAAAATATATAATTGTATATTTTTTTTATAATTTTATTATTTCTTTTAAATATTTGTCATCAATGGTAAATTTTTAGTATATCGCATTAAATATAAAAATATATATATTGTATGTTCTATAACAAAAATATAATATTATAATATATATATATATATTTATATATAT…
PF3D7_1218300	pfl0885w	66.1299	36.4151	1.14417		1258	TTTTTTTTATATTTAGTGGTAATATTTATATATTTTAAAATTTTCTTATATTTATAGAGGTCACCAACAATATATATTAATGATAAAATAAAAATATATATACATGAATAAATATTTATAAATATAATATTTAAACTTTTTCTTTTCTTTTTTCTTTTTTCCTTTTTTTTGTATAGAGATTTTCATTTGAACAAATAATAAAATATAATATTGAAGAAGCCGGCTTCTAAAATATTATATATTATATATTATATATTACATATTATATATTTTTTTTACATTTTTATATTTTTATTGCACAGATATGCAGAAAATTGAGATATAAAATATATATTTATAAAAAAAATAGAAAAGAAAAGAAAAGAAAAGAAAAAGAAAAAGAAAAATAAATAAATATAT…
PF3D7_0218700	pfb0875c	95.0103	67.913	1.10211		501	AAATAATATATTTTTTGTTATGTATATTATGCTTACTATATATATTAATAATATGTCCGTAGGTAATTTTTATTTAATTATATATAATAATGTATATATATATATATATATATATATAATTTTTTTTTTTTTTTTTTTTTTTTTTTTTTTTTACTCATATAAAAATAAAATATATATTTTTATGTATAGAAAACATTACATTTTTAAAAGTATATAAAAAAATATAATATGAATATGTTAATTTAAAATTTTTCTTCCTTTTCTTCAATTTATTGTTTTTATATTTTATTACATATAATATATATATATATATATATATATATATATATATGTATATTTTAACTTGTAATATATTTAAATTACCATATTTCATAATGACAGAACATTAATTTGACAAAA…
PF3D7_0214800	pfb0675w	74.5676	18.6093	0.788358		1565	TTTATTTTCAATGGGAAAATATAGATTATATGTGTATTATTTAGATTTGCCTTATTTTTATAAAAAATTTATTTTAAAGTTGTAGAAAATAAAAAATAATTCTTGAATAAATACAACAATCTTTCTATAAATTTTTTTTTTTTTTTTCAAATTTTGGAAAATAATGAGAACTAGAACAAAATAAATATTTCTTCACATTGTGTAATAATATCATTTATAGAGGTGGGGACAAAAGAGAATATAAAATAATAATAAATAAAGGGAGAAATGTTACATATATATTATTCATATTTATTTCATCTAAGTATTATTATTAAAATTTTACATATATATCATGAATATATTAATTTGTATACACCTAAATAAAGATATTATTAAAATGTTAACTATTTTAATGAA…
PF3D7_1122300	pf11_0231	33.065	31.916	0.803194		898	ATAAAAAAATGACCCTAATTTAAAAAAAATAAAAAAAATAAATCTGTATTTTTTTTATTTATAATATATATTTTTTTTTAATTGTATCCGTTATAAATTTATATTTTTTTGTAATTAAAAAAAAAGTAGTGCCGTTAATATATTATTATTTTTTAATATAAGAAATATTCAATAGATTATTATATTATATATAATATTTTTATAATATATATTTTTTTTGAAGACATTTGTTTTGAGTTTTTATATATATATATATATATATTATATATTTTTTTTTTTTTTTTTTTTTTTTTTCTTCATAATGTTCATATGTTATTATTAAGATTAAATGTATGTAATATAAATATAATTCTTTTTTTTTTCTTTATGACTTTTATATAATATTTTTATATTTATTTT…
PF3D7_1122400	pf11_0232	61.8081	24.6641	0.510494		534	TTTTTATTTTTTCATTTATGTTATATGCACTTAAAAATTCAAACCCAATGAGAATAATATAAATATATATTTATATATTATATATGATATATTCGTTTATATATTATTATCAAATGTTTATTTTATCTCTCTCAATTTTTGTATTTACGAAGAATGTTTAATTAAATAAGAATAATTTTACATTTTGAGAACACGTTATGAAAATAATGTTAATTATAAGAAGATATAAAAATAGGTTTTGTTTTGTATAAAGGATCCTATTTATAATTTGCATAATTTAATACAAGAATCAAAAAAAAAAATAAAAAAAATAAATAATAAAATAATAATAATAAATTATAAAAATAAAGAAATAATATGATTTAAAAAAAATATATATATATATATATATATATTTAT…
PF3D7_0629700	pff1440w	433.823	21.6123	0.588104		1823	ATTATTCTTTTTTTTTTAATGTGTAAGATTTTTAACTTATCCACTATAGTGAAATATGATATATTTACATATATATGTGTAAGAACAATGATTATTTTAAATTTTTAATTTTTAAGAAATCGAATATCCGTTTTACTTTTCTTTAAATTTATGTTAAGATTTGATAAGTTGTAAGAATAATAATATATATTTATAAACTTTTTTTTTTTTTTTTTTCTTTTTACCGAAAGGGTTATATATATATATATATATGATTATTTTATTCTTATTTAAAATAAAAGGGAAAAAAAAAAAAAAAAAAAAAAAAAAACTATTAAATATTATGTTTACAAATAAAGATATATTGTTGAAATAATAATATTATGTTAATATAAACACAGTAAAGTGTTACATTTTACT…
PF3D7_0629200	pff1415c	269.802	246.845	0.737296		1125	TATATATAAAATAATACAAATATTATCAACTTTAATATATTTTTATAATTTCTATTTATTTTAATTTAATTTATTTTTTTTTTGTATAAAAATTTTTATGTTTATAAAATATATTTTTTAATTTTTTTAAAAATGATTTTATGAAAATAAATGAAAAGAAAAAATATATTTAATGAATTTATTATTAATACATATACATATACATATATATATATATATATATATATATATATATAATATAATATATTATATTATATTATAAATGCGTTTGGAAAATTTTAGTTGAAAATTTAAGATTAACATGAAAAAAGAAAAGAAAAATTAATAACATATGAACAATATTATTACTAATAAATAAGGATATACAAAAATATAAAGTAAATAGAAATTTATAATAAA…
PF3D7_0407700	pfd0380c	57.4864	12.029	1.26833		657	TTTAATTAAATTTTCTTTTATATTTTACACTGTGCATATTGTTTTATTTTAATTTATTGTACATTGTTATCAAGTGCACGCATGAAAAAATAAAAAAAAATAAAATAAAAAAAAAAATAAAAAAAAAAATAAATAAACGTACTATGTGTAATAATATATATAAATATAATACATATATATATATACATATTATATATACATATATACATATTCGTATATATATATAATATGAATATTCCTCCCTTGAGTATTTATTATATACACTATATTATATATATGGATATACGACATATTAATATATCTAAAGGTATTATATAATATGTTTATATATATATTTATTTATTTATTTATTATAAATAATAAAATAATTTATTGTGTTACATATCTTATTTTTCTTCA…
PF3D7_0416400	pfd0795w	286.06	76.774	0.837675		995	ATAATATTTTGTAATTGTATGCTTATTTGCTTGGTAGTGTTACTATGAAAGAATATATATAATATTATATTATATATATAATATTTATATATATATATATATATATATATTTATTTATATAATATAATATATTATATATATATAAACAAAAAAACAAAACAGAACAATATATATAAATTCAAATTCATTTTTTTTTTTTTTTTTTATATACATTATTAAATATCATTTTCATTTTCATTATTTTATTATATATATAATATATATTGCATAAATTTTTGTAATTTTTATTTTTTTTAATTCATACTTTCAAGGTAAAAAGCATTAACACTTTATTATTCATTGTATATGTAATTATATATTTTTTATTATATATATAATAAAATATATTCATATTTATAC…
PF3D7_0907200	pfi0345w	66.4729	19.8308	0.885623		1605	AAAATAAAAAAAAAAAAAAAAAAAAAAAAAAGACCCTGTGTGGAATTACATTTGAATTTATCAATACAAAAAAAAAAAAAAAAAAAAAAAACAGATGTATCAAAATATAAAACAGTTTTATATTATGAATATGTAAATATATATATATATAATAAATTATATATTTTTAAGAAAAAAATAAGAGAGATACCTTAAGAAAAAAGCAGACAGAAGGAATAAATCAAAACCAACAAAAAAAAAGAAAAAAAAAAAAGAAAAAAAAAAAAAAAGAAAAAATGTGAAATATAAATATTCATATAATATATATTATATGTATATAAAAATTTTCAGATATATGTGTATAATAATAAAACTTCTGATAGGGTTCTTTTTACGACATACATTTATTTCTTTATACTT…
PF3D7_0417400	pfd0840w	171.773	8.59123	0.234281		1735	TATGCCTTCAAATAAAATAAGGTGATGTAAATATATAATAATTACATATATAAAATTAATTATATATATTATCTAATTATAATATATTTAAGCTTATATTTATTATTATGTAAATATAACATATATATATATATATATATATATATATATATATATATATATTTATTTATTTATTTATTTTTTTTATTATAAAAAGGTATATATTAAAAAATAAGCTTCCTTTAAAAGGAAAAAATAATATAAAATAAATAAAACATTTTAATGAAAAAGAAATGTATAGAAATTTATAATTTAACATATAAATAATATACATGTATATAAATATATATATAATATATATATATATATATATTATATAATATATAGGAAACAATATTAATAATTTTTATTTATGTAAGT…
PF3D7_0302000	pfc0100c	98.3031	56.077	1.06774		431	GTATTTTTTTTTTTTTTATAAGAAATAGAAAAAAAAAAAAAAAAAATATTGAATATATTATATATATATGTATATATTATATTTAAATATTTATATAATATAAAGCTTTTATTTATTTTGAATATTCCATAATATTAACTTAAAATGTTATATTATTTTTTTATGTAACTAAAAGAAATATATATTCATAAATAAATATTATATATATATATTTTTTTTTTATTAACTTTTAAAAATAATATATTATGCGACATTTGTATCATAATATATTATAAATATAATTTGATTTTTTTATTGTTATAATATATATAAGAGTCACATTTGTTGATATATTAAAAACATTTTAATTCATTTAATATATGAAATATAAAAAGTAATAATCAATATAAAGGATTATAT…
PF3D7_0303300	pfc0155c	41.7085	101.234	0.597292		416	AAATCAAGTATAATTTTATTATATTTATTTCATATTGGGTAAAAAAAAAATATATAGTAAAAATATAAATAATTATATATATTATATATATATATATATATTATAACAATATTAATCCTTTATATAAGTTATTTTATTTTTTCCTCATTTAATCTCCTAATTTTTTATATTATTTTATTTTAGTTTTTGAAAAAAAAAAATATAATAAAATGAATATTATATGAATAAATAAATAAATAAAAGCATATATATATTTATATTATATATATGAAACAAAAAGAAAGAAAGAAAGAAAAAAAAATATATGAATTTCATATGTTGTTTTATCTTTTAAAATTTTTTATGGAGTTAAATACTTTTGCCATATATTAATAATATTATTAGTTATTTATAATCTTT…
PF3D7_0806700	pf08_0114	46.0303	6.45224	0.366268		653	TAACATTTGTATGTTTTTAACACAAACATATAATTCTTTGTAATGATTAGAGGAAACATACGTATTATTATATATTATATAATATATATGTATGCAATATATATTATATATATAATATTTATATTTATATTTATGATACGGCGTTTAATATATATGAAAATTGAAATATATATTTTTATATTGAAGAAATACTTAATTTATAAAAGAGAAAAATATTGTAATGTATATGAAAATAGTGTGGATCACTGTTCATATTTTATTAAGATGTTCATCATATATTTATAATATTATAACATATTATATTATTTTAATTATTTTATAATTTATTTATTTGTTATACAAAAAAAAAAAAAAAAAAAAAAAAAAAATTGTTTTATATATTTATATTACAAATTAAGA…
PF3D7_0905800	pfi0285w	52.6844	14.9714	0.552401		1337	TATATAAATTGTTCAAAAGTAAAGAAATTTTTTTTTATTTTTTAAATAATATAAAATTTCCCTTTTACTAGTAATTATCTTATTTTTATTTATTTGTTGAGTATTATTACTTCTTTTTTTTTTAAGCCCATATGTAATAGTTTATTATATATTAAATATTTTATTTACGTATAAGTAAATGACCTTATTAAAAATATATATAAAATAATATTTTACTTAATAATATTTAAGTATTATATATAAATATATTATATATATATAATATTTTTTTTTAATTATACTTTTATATGGTGAATGCCATTTATTCATATATTATAATTACAAATTTACCTATAAATAAAAATAGAAGAAAAAAAAAAAAAATAGCCACATATATTTAATATATATATATATAATTTA…
PF3D7_0309500	pfc0395w	556.548	312.141	0.762219		997	TCTTTTTTATTTTTTTATTTTTTTAATTTTTCTATTTTTGTGTTCCATATTGAATCCTTCTTTTAAAATAAAATACTACATATAATAAAAAATAAATATTATTTTTTTTTTAAGTACAATTAAGAAATGCAAAATAAATATAAAAAATAAGAATGATCTTATGTTTTTTTTTTTTTTTTAGCCTACAATTTAAAAAATAAAACAAAATAAAACAAAATAAAACAAAATAAAATAAAATGAAATAAAATAAAATGAAATAAAATAAAATGAAATAAAATAAAATGAAATAAAATGAAATGAAATAAAATGAAATGAAATACCATTTATTTATATATTATTATATACATATAATATCATATATATTTTAGTTTTTAAAAAATATATAGTCCATTGAATGAT…
PF3D7_0919100	pfi0935w	262.873	247.294	1.79753		456	ATAATATATACATATATATATATAATATATATATAAATATTTATATGCAATGAGCAATATATAATTATTTCATATATATATTTATATATATGAGGATATATTATTTTAAGTATATCTTTTTTCTTATAAGATTTTTATGGTGAACATTTTTTATTTTTATATATATTATGTAATTTGTATAATGACAGCAACTAGTGAAAAGAATTAATCATTAAATTTGTAAATTTAAAAATAAAAAAAAAAGAAAATATAATAAAATAAAAAAGAAGAGAAAAAATAATAAAAAAAAAAAAAGAAAAGAAATAATAATAATATTTATTATAATAATAATAAAAAAAAAAAAAAAAAAAACAAGAAAATAAAAAAAAAAAGAATAAGAGAAAAGAGAAAACACAATTA…
PF3D7_0410900	pfd0540c	82.045	28.4977	0.482288		2249	ATATATTTATTTATATCTATATGATATCCATCATTGTAAAATATAAGTGTTCAAAAAAAAATAATATGTAAATTAATATAACAAAAATGTAAATAAAAAAAAAATAAATACAAATATTCTAAAAAATATGTATTTCTCATAAAATGCCTGAATATGTATGGATAACAATATTTATGAAAATTTAATTTTCTATTTTCTCATTTTTTTTAATTTACATAAATAAAAAATAATTTAAAGTATTATTATATATTTATAATATATATAAATATGCATTTAAAAAAAAAAAAAAAAAAAAAAAAAAAAAAAAAAAAATTAAAATATATCATTAATTAAAAAAATATTCCCTATATGATTATATATAATTAAATATTCATTTATTTTATTATTATTTTTTTATTA…
PF3D7_0410400	pfd0515w	43.5607	45.0472	0.887678		439	AAATTAGTCCAAAACTTGAAATGAATATTTTAAAAATATATATATGCATAATATATAAAGTATTACATATATATATTAATATATATTATATATATTTTGAATTAAAAAGGAATAAAATTAGTAATATAATATAAAAAAATATTTATATATATTATATATTTTATATATATATATATATTTTTTTTTTTTTTCTTTTAATTTTAATTTTTATATTTTTTGATTTTTTTTGCGTAATTTCAACTGAAATAAGGAAAACCCAATTGGGGCTTGTACAAGAAAAAAAAAAAAAAAAAAAAAAAAAAAAAAGAAAAGAAGAGAAGAGAAAAGAAAAGAAAAGATTTATTCCAATAATTCAATTAAACACAAACATATATACATATATACATATATACATACATA…
PF3D7_1234200	pfl1650w	33.6823	5.58487	0.33036		376	ATTATTATAATGTAACACAAATATATAAATAAATACATATATATTTATATATATGTATATTTTATTTTTTTACGTGTTAATATAAATTTATAAAAAAAAAATAAGAAAAAAATAATTTACACTTTTTTTTTTTTTTTTCCCCCTTATATATTCTTTTGTAGTTATATGCGAATGAGCATATTTTTAATGTTCTCGATAAGTATCCCCCCCCCTATATCAAATCGTAAACATATATATAAATATATATAAATATATATTAATACATATACATATATATATATATATATATATATATATATATATATATATATATATTTATATTTGTATAATAATTGATTAAAACATTTTCCTAATATTTCTATACCCACCTTTATGA
PF3D7_1237000	pfl1790w	146.871	73.1068	1.46681		867	TAATTACACACTATAAAAAAGAAAGAAATTTAATTTTATGATAAAAAATGAAAGCGATGGAAAGATAATATATATATATATATATATATTATGTATTTATTTATTTATAGTGCTATATTAATTTATAAGCATTCCACCCTTATTATATTATTATATGTATGATAAATACATACACAAGCGGACAAAAACCCATTAAAAATTATATATACATATATATATATATATATATATATATATATATATATACATATGTATTATAAACAGAGATCATTTCATTTTAATGTTATAATATATCAACCAAACAGATCTGAAAAAATTTTAATTTTAAACCTCCAAGGAATATAAAATATATAATATAATATATATAATATATTTTATATTATATATTATATATGTGTA…
PF3D7_1238300	pfl1855w	85.818	30.8809	0.828909		528	TATAGAAATATATAATATTACAAAGGAATGTTTCATTTAATATTATTTCTATAATATATATATATATATATATAATATATATTTATATATATATGATTCAATTTAAATAATGTTGGGAAAAAAAAAAAAAAAAATCGATCATTTTATATATCCTAATTAAAGTTTATATTTCTCTCCTTTTTTATTCCTTTATTTATTCTTCATTCTTCATTTTTCATTCTTCATTCTTCATTCTTTTTTCTTTTTCTTTTTTTTTAAAAACGTGAAGAAGCAATATTTCTAAATTTATTATAATATATTATATTTATCCCTTTTTTTAAAGTATTTTTAAAAAAATTCTATCATATATAATATATATATATATATATATATTTATATATATTTTTTTTTTTACAATTT…
PF3D7_1236100	pfl1745c	336.137	260.976	1.35569		1144	TTTTTTTTTTTTTTTCCTGTATTATTTAGATTATTTATACTCCATAATTTTCTTTAACTACTCTTATTTTTATCCTTTTTATTTTTCTGTGACCCCTATTTTCAATATTTTTTTTCCTTTAAATTTCTTTTTTACATATATAAAATTACGTATTCCTATGTATACATATATGTATGTATATATATTATATAATATATAAAATATATATATATATAATATATATATACCTTATACCATATATAGATAATTTTTCTTTCTTTTTAAAATATATATGTATTTAATGTAAAAAAGTGTTATTTCCTTTTATTTTATATATACAACAAAATATATATATATATATATATATGTATATTTTATATATATATGTATATTTTATATATATACCTTCTTTTCTGTTTT…
PF3D7_0604000	pff0195c	34.9171	5.85073	0.573502		484	ATATATATATATATATATATATACTTGTTGATTATCAAATTTTATGATTTAAAAATATAGAAAATAATGAGTGTGTTGATATTTTAAAAGAATTATGTATACACTTTCGTGATATATAAAAATATATATGTTATATATTAATTATATGGGAGAATAAACATAATATAGTTAAATTTTTTAAAATGAATAAAAAGAAAAATATATATATATATATTTATATTTATACATATTTATATTTGTATATATATTTTTTAATGTACTTATATTTTTATAATACATAAATATACATATGATATATATATATATATATATATATATATATATAATTATAGTTTAATGTGAAGGAAAAAAAAGATTTCTTTATTTATCTTATATATGTTATATATTATATATATATAT…
PF3D7_0626100	pff1265w	48.3626	43.8862	1.47925		783	AAAAATATCATAAAAAATATGACAAAAACAAAACAAAAAAGAACAATGTAGTTAATTATACAAAACATGAAAAAAAGTGATATTTTTAAGATGCATTAAAATACAACAAAAATATTAAAAAAATGAATACAATAAAACAAAAATATTTTATCAAGTGGAAACATACAACTGAATATAAATATTAATGTGACAAAAAAGAAAAATAAAATAAAAAGGTTTTATCAAAAAAAAAAAAAAAAAAATATATATATATATAAACAAATATGTTGAAAAATAAAAACAAATAATAAATAAATAAACACATATAAATAAATTATATTAATAAATATATTATAATAACATTACGTGTGCAAAAGATGTACAAAATATAAAAAATATAATAAAATAATAACTGTACTA…
PF3D7_1413400	pf14_0132	46.8534	24.8956	0.508562		333	ATTACTTACACATTGTGAATATATATTAAAAAAAAAAAAAAAAAAAAAAAAAAAAAAAAAAAGAAAGAAAGAAAGAAAGAAAGAAAGAAAAATCAGTTGATCTTTTTTTTTTTTTTTTTATTTTATAAAAAATTATAAATCGATAGCATTAAAAAATAAATAAATATATATATAATAAATATATTTATATTTTAGAGTTACAGTTTCCCATTGGAGGCATTGTAATATTATATATATATATATATATTTTTATATTTATTTATATATATTTATGTTTATGTTTATGCTTATGTTTATCTGTTTACTTATGTTACCTTTTTTTATTTGAAGAAT
PF3D7_1413900	pf14_0137	150.233	137.074	1.64473		1222	CATTTTATTTTATTTTATTTTATTTATGTTTTTTTATCAGTAATATTTTATATTAAAAAATTAATTAGCTACGATTAAAAAAAAAAAAAAAAAAAAAAAAAAAGTACCAAGAGGAAATTTAAACAAAAGCATTTAAATTATAATAAGATAATAATAATAATAATAATAATAATAATATTTATTTTTTTACAATTAATATTTTCGTATAAATAAACATTATAATATATTTATTTTTTATATATTATTAATTTGTTGTACAGTTCTTTATTTATAGAATATTTTTTATTTTATTTTAATTTTTTTTTTTTTTTTTTTTTTGTATGATTGTAAAACAAAAATAATTATTATTTTTTTTTCGCATAATATTAATATTATATTATAATATGTTTATATCTTTTA…
PF3D7_1414100	pf14_0139	42.6003	19.6768	0.690761		2333	ATATCATAATAAAAAATGTAAAACAATTTTTTTAAGTAATTTTATTCATTCATTCATTCATTCATTCATATATATATATATATATAATATATATATATTATATTAAATGAAAGAATTATTTAGAAGATATTATTACTTATAAATATATTTTATTATATATATATATATATATATATATATATATATATATATATATATTTATATATAATATATATATTTTTTTTTTTTTCTTTTTATATATGGCATCCAATTAAATTTATATAATTTCAAAAAAAAAGAAAAAAAAAAATTTAGGTTTATTTTAAGGCTATTATTTATAAATATAAAATGAATACATGTAATTATATATAATATATATATATATATATATATATATATATATATATATATATAATAATA…
PF3D7_1146000	pf11_0471	76.9686	40.7673	0.69999		545	TATATTTTTTATGATGCTGTTTTTTTTTTTTTTTTTTCATTTTTTTTTTTTTTTTTTTTCTGAATATATAATTTGAATAGTATACAACAATAAAGGGAAAACCAAACAATAAATATTTTTATTATGGATAATTTATAAGTAATTATTTTATTGTTATATATATATATATATATATATATATAATAAATTTAAATATTCATATATTTGTATATCATATATTAATTTATATATTCATTTATATATATATATATATATATATTTATTTATTTATTCATTCAATCCCTTATATTTATATATTAACATATATATTTCTCATCATTATTATTATTATTTTTTTTTATTTAAGAAACCAATGCTTTTATATAACAAGCACAAATATAGAAATATAACAAAAAAAGA…
PF3D7_1471400	pf14_0681	129.31	89.1793	0.602413		943	TATATTATATATTTATATATATTGTTTTATTTTCAATGTTTTCTTTCTTTCTTTATTTCTTTCTTTTTATTATTTTGTTCTTCGAGTTATGTGTATAGTGTATAATATACACATGGAACACTTTAAAAATATGCAATAGGTAAATAATTAAATAAACAAATGAATATATATAATTATATATTATATATGTAATATATATACAAAATATTATAGTATATATTGTACATATATATATTTTTTATATTTATATTTATTTATTTATTTATATTTATTTACATTTATTTATTTTTATTTTTATTATTATTTTTTCTGTGGAAATTATTTTTTAAAAAAGAAAAAAATTTCAAATATTGTCTAAAAACATTTATTTTATTATTATAATTTTTTTTTATATTTTTC…
PF3D7_0925400	pfi1245c	37.5239	27.7749	0.821049		861	AATATATTTTCTTTATTTATTATACATTATTCATCATTTATTATTTTCCTTTTTTTTTTTTTTTTTTTAGTATTAATGTAGATTTTTAAAAACAATTGTGTTCTTATATATTTAATTTTTATTTTTTATACACCTGTAATATAATATATTACATTTCAAATTATATGTTATATATATATATATAAAGTTAAAATTCATCCTTTTATTTATATGTGTATTTATGTATAGATAATTAGATGAGAATATATACCTAATTAAATAATTAATCAAAAGAAATAAAAAAAAATAAAATAATATATATGTATATATATATATATTTATATGTAATATAAAAGTATTTATACTCATGTATTTATGTACCTATATTTACATACATACAAGTGTACGCATATATTAATA…
PF3D7_1146600	pf11_0477	183.572	48.5384	1.32701		2218	ACGTGTGTAAAAAATAGAATGGATTAATAATTTTTTGTTCATTGATATATATTTTATATTTTTAGAAAAAAAAAAAAAAAATAAATAAATTAATAAAAAAATTACCTACCACTTTTTATAAGAAAAAAAAACCAAACAAAAAAAAAAGTACATAAAACACCTATTTGTTCTGCTTCTTTTTTTTTTATTTTTTTTTATTTTCATAATATTTTATTGATATACTAAAAAAAAAAAAAAATTCGAAATAAATTGAAGAATTATATATGAAATATAATAAAACAAAGCAAAAATAACATAAAAAAACAAATGTGACCAATATAAAGAAAAAATAATAAAAATTAAAAAAAACAATAAAAAATGACCATATAAAGAAAAAAAAATAAAAATAAAAATAAAAAA…
PF3D7_1414000	pf14_0138	83.4856	117.255	1.87187		539	AAAAATTTATTTATATACTCTTTATAGAAATAATATATATATAATTTATAAATGTAATATAACATATTCATATTAAGGGATGGAAAAAAAAAATAAAAAAAAATAAAAAAAAATAAAAAACTTACCAAATTATTTTTATTTTTTTTTAAACTACAAAAAAGGAATTGTAAATAATAATATAATGTAATATATATAATATATATATATTATATATATAATAAGTTTCATGTTAATTTTTTATATATTTACCTTATGTGATATTATATATTTAATATATTATATGTATACATACAATTAAAAAAACAGAGAATAAGAAATGTATTTAAAATTATTTTATTATTTATATAGGGGTTAATCAACATTCTTGTATGTTTATAAAGAGTAAAAAATTATAATTTT…
PF3D7_1437400	pf14_0354	127.183	56.5009	0.758012		1183	TTTTTTTTTTTTTTACTTTGTTCTATTTTCCATAGAAAAATAAATGGGAAAAAAAGAAGAAAATATCTTCATTTTATATTTATATATGTATACCAATACTATTTATAGTATTCATAAAAAAAAATTATTACATCTTTTTTTTTAAGTTTTTTATCATGGTGAATGTGCATTGGATAAACTGAAAAGACGATATAGTATTAAATAAATACATATATAAAAAAAATATGATATCTTTGAAAAAGAAGAAAAATAAAAAAAGTTGCGTTAAATGAGAAAAGCCTAACAGGAAATACAAAAAAGAATAATAAAAGATTGTGTGATATATATATATATATATGATTTTTATATATATCATATAAAAACATGATTACTCTTAATCTTTGTAATAAAAGTACATTA…
PF3D7_1437700	pf14_0357	57.4178	19.9923	1.37374		423	TCCAATAATGTTAAATATAAATTATATGTTTCTTAATTATTTTTTTATTTTTTTCCAAAATTTACATTACCATTTTTTACACATTGAAATTTCTTTTTTTTTTTTTCAAACAGAAAAAAATAAAAAATAAAATATAAAATATATAAAATAAAATATAAAAAATAAAAAATAAAACAATATTTATATTCCTTTTATAAATATGTCAACAAATATAAAAAAAAAATAAAACATATATAATTTGTTATATACCTATACGTTTAACATCCTAATAAGAAAAAAAAGGAAAAAAAAAAGGAAAAAAAAAAGAAAAAAAAATAAAAGAAAAAAAAAAAGGAAAAAAAAAAAAAAAAAAAAAAAAAGAGAATACTATTACTTTCAAAACGATATAATAATCAAATT…
PF3D7_0915000	pfi0735c	54.125	34.8744	0.848177		841	TTTTATATTTTTTAATTTATAATTTTATCTTTTGTTTTAATATGAATATATTTTGAACAGGATATCAAAAAATAATGCAGTAAAATGCTTTTTTTTTTCCATTTATTGAGGAAATTAATATTATATATATATATATATATATATATATAATATATTTCTTTTTTTTTTCCTAATTAGTTAAAAATATTGTATGGTTATTTTATTTGTTAGTTTTTAAAATATGTTTTGTTTTTATAAAATTAATCCAAAAATATTTGAATATATTATTTTTTCATGTAATCATATTAATATATTTCTATGTGTACATAATATATATATATTATATATATATATATATATATTTTTTATATATATATATAATTTTCCATTTCCTTTTTTTTTTTTTTTTTTGTTGTTAAT…
PF3D7_1437000	pf14_0350	157.436	99.3286	1.25905		691	ATGTATATATATATATAATATATATTTAACAAATGTATTATATACAGTATCATAATATTATTATAAATATATAATATATTATTGAAATTAAGTACATATTTTTCCGTGCATACCTTCATTTTTTTTTTTTTTTTTTTTATCTTATATAAAATGTATATATTAATTTTTATTTTATTTTTTCTATTTTTATTCATAAAATAATATATTATATTTTTATGTTTCCTTATTATATATTTTTATATATCCTCATGAATTATAAAAAAAATTCATTTTTTTTTTTTTTTAATAAATATATGTATAAATAATAATTATATGTATATATAACTCCCCCCCCCAAAAAAAAAAAAAAAAAATATATGTATAATATATATATTATTTATATATTACATAATTCAAAAA…
PF3D7_1437200	pf14_0352	963.274	386.237	1.10663		2239	AAATTGTTTTTTGCTTCTTATTTTATTTTATTTATATATTTCTTTAAATTTTTAACAGTTTTTTAATTTCTTTTTTTTTCTTTTATTATAAATTTTTGCCATTCCATATTTATAATTTTGAATCAACATTTTAATAATCTACAATTTTGTAGAATATATATATATATATATATATATATATTTATAGATGACTTTATATATATATAGAAATTTTTGTAATATGAACTTAATAGGTGATCTAATTTTTTTTTTTTTTATAATTTATTTGTTTTATTTAATTTTTCTTTTCCTTTTTTTCTTTCTTTTTTTTTTTTTCTTTTTTGTACAATCATATTCCTTTTTTAAAATAAAAGAAAAGGAAATTATATATATATATATATATATAATAATTATATTTTA…
PF3D7_0514900	pfe0745w	32.9278	25.9888	0.584359		297	TTAATATATTTCATATAATATATATTAATTTTGTAAATACAATGAGAAGCATACCATAAAAAATATATTTTTTTCTCCTTTATATAATATATTTTATATTTTTAATAATATGTAAATTTTGATATGTAATTAATTTTAATATTTCATTTTATATCATTTTATTTCATTTTGTTTCATTTTGTTTCATTTTGTTTGATTTCTTTGTGATGTTTGAATTTTAGAAAGGTTTAAAAATATAAATAAAAAAGAAAGTTTTTTTTTTTTTTTAAATATATAAAAAAAAATATGAAAATATTGTTTTTTTTTTTTTTCTTACA
PF3D7_0314900	pfc0625w	51.2438	28.6919	0.834325		178	ATTTTTGTACGCATAAATATATTTTTAAATTGTAATGTTATTTTTATATTAATATTAATTGTTATATTTTTTTTTATTTTTTATTGCATATACTTATTTGTCATTGTTATAAAGTTTTAAATTATATATTATATTTATATATATATATTTAAAAAAAATAGAAATAAAAGAAATATGATTGTGATAAA
PF3D7_0319400	pfc0860w	96.5195	28.2221	0.703324		400	CATAGTTAATATATTTAAAGAATAATAAGAACATATTTTGCATATTTTTTTTTTTTTTTGGAAAAATATAAAAAAATATATATAATATATATATTATTTATTTATTTAATAAATAATATAAACAAAAGTGTATATGTTTTATATTTATAATTTTTTTCATTTAACTTATATTTTTTTTTTTTTTTTTTTTTTGTGTTAATTCTCCAAGGACAGTTTATTTTTGGTAGTATATTATTTTTTAGTATATATTAAAAATATATATAAATATGTATATATATATATATATATATATATTCAAATGTGCATGTAAAAAAAAAAAAAAGCAATATTAAAGTAAGCACAAGTATAAATATATATATATATATATATATATATATTATATAGTGCCTATTAAATTGT…
PF3D7_0902800	pfi0135c	405.149	147.38	2.25153		316	AAAAAACAATCTCATACACACTAGGGATTAATTATTTTTATTGTTGCACTAGTAAAATTTTAAGAATAAATATCACATTGTTTTTAAAAAAAAATATAATATAAAAAGAGAAAGAGAGAAAAAATGGAGAAAAAAAAAAAAAAAAAAAGAGAATGAAAATGAAAAAGAAAAAAAAAGATGGAGAAAAATAATATGAACTAATATATTTTGACCATATAATTATATATTATTTATAAATTTTTTTATTATTATTTATATTTAGTGTATACATATATATATATATATATATATCTTATATTTTCTTATACATTTGTTAAATCTATTCTTACTTTATAATTTAATATTGTTTGTATGTTTAATATTGAATTTAAAATTCGTGTAAGAAA
PF3D7_0936800	pfi1780w	208.611	189.302	1.74065		730	ATTATTATTATGGTTAATATAAATTATTATAATATATAAAATATATATATAATATATATATATATATATTAATATATAGAGATACAAGTTGGATAATTAAGAATGTATACTATATATATATTATATATTATATATATATGTATGTGTCCATTTTTATACATATTATACAAATGCAGTTTTCCAATATTATATTTAATTATAGTAATATTTCAGAATTTTATTATATTAAATGATAAAAAAAAAAACTAAAAAAATTTTTTAAAATAAATATATATAAATAAATATATTAATAATATATATGTTTTTATGTAGGTTATGAGGAAATTTAAAAAATCAAGAATATATTAATAAATAAAATATATTTATTTTTAAACCTTATATTATTCCTTTTTTTTTTTT…
PF3D7_0503300	pfe0160c	146.323	166.845	1.38509		4201	ATATATACAAATATAATATGTTCACATATATATTTATGTACATTGTGGTGTGTACCTTTTTGGGCAAAAGAATTTTTTTTTTTTTTTTTTTTTTTTTTCAAACAAGAAGCAAACAAAATTTACGAGTTTTTAAATGATTATAAATATATAAGAAAAATATTTATAAAACAAAATATTTAATTTTTTTATAAATGAAACCAATTTTATTTTAATATATGAATAAAACTAAAAATATTTATATAATACATATTATATATTACTTATATATATATATATATATATATATATATATATGTGAGCAAAAATTAAAAATACAATTAAAAAAAAAATATATATATATATAAAATAATATATCTTATAAATTTGAAATGTTAATATATACTTAAGGTTATATTATAA…
PF3D7_1216300	pfl0785c	124.096	303.414	1.9418		612	ATATATTTATTTATATGTATTATTCTTTTTATTTTTTCTTCAGGCATGGGTTTGATATATATATATATATATATATTATTAATATAATATAGATATTTAATATATAATTCATATTTATATGTATACATAATATATTACAAAATATTATATAAATATGAAATACATAATTTATATATAATATATATATATATATTTAATATTATATATAAAATATTTTTATTTCTTTTACAATTTTTTTTCAATATAATATATATTTTTATATTTCCATTTTTATTAATAAAAAAATAAAATATATATAATTATCGAAAAAAAAGAGTAATTTTTATAACATTATATAATTTTTATGTACAGCAGAAAGAGAGATAAAAAAATAAAAAAAAAATAAAAAAAAATTGTAAT…
PF3D7_1237500	pfl1815c	162.238	32.6303	0.741772		1283	TTTATATATATATAAATTATTTTTTCTTTAATTATAAAAAAAAGGTTTGGATATTTGTATTTTTTTTTTTTTTTTTTTTCTTGCTATTTGACGACATCATTCTTTTTTAATATATATATAATATAATATAATAATAAAATTATATCATATATATATATATATATATATATAATATTTATTTATAAAATATATATTATAATATTTATTATTTAAGGAAAAACATTTTTTTCTCTTTGAATGATGATTATAAATATATATTAAAATATATTATATATAATATATTTATAAATATATGAATTTATATATTAAAAATACATATATATATTTGATAAATTTTATTAAAACCTTATTTTTTCTTTATAATCCTTTTCTTTTTTTTAATATAAAAGTGAATTATAT…
PF3D7_0513200	pfe0655w	128.144	15.633	0.385888		541	TAACCTAATATTTATTTAGGCATTAATTTATGGTACGATGTGATGTTTTCATATTATATATTCTTTTTATTTTAATTTTTTTTTTTTAATTATATCTTTATAAAATTTAACGAATTAAAAAAAAAAAATAATAAATATAAATAATAAAAAAAAAAAAAAAAAAAAAAAAAAAAAATTTAAACATATATATAATATATATATATATATTTTAAAGAAATAATAAAGAAGCATATGTCGTAGTTTTATATGTATATAAAAAATAATAAGATTATAAAAATGTAGTTCTTTTACTTTTACTTTTACTTTTAATTTCTTTTTTTTTTTTTTTTTTTTTTTTTTTTTTTGTTTCTTAATTATTATATTATCTATGAAATATTTATATTCAATATGATGCGATAT…
PF3D7_0321600	pfc0955w	66.9531	31.0255	0.342687		366	ACCTCTTGTGCACATATTAAAAGTTCATATTTTTTTTATATATTATATGAATAAATAAGTGAATATATGTATTTGATTATATTTTTGTAAAAAATTACATATATATATATATATATATATTTATATTTATACTTTCTAGTACTTTTATATAGTCATTTGTTCAAATATTTTAATATATATATATAATAAATTTATTTATATATTTATTTATTTATATATTTATATATTTATATATTTATTTATTTATTTATTTATATATTTACATTTTCTTATTCTCATTTATCATATCTTCGTACTTGTAATGGTGACCGTTATATAAAACCCCCCCACCCAAAAAAAAAAAAAAAAAAAAAAAAAAGGAAAAAA
PF3D7_0608500	pff0420c	381.756	580.176	1.59227		630	TATATAATATTTTTAAGGAACAATTTTTTATATTAACAAAAAAAAAAAATATAATATATATATAAAGTATTACATACATAAATACATAATATATTATATATATATATTATAAATATCATTAACTTTACAATTTCATATTACATTATTTTTAATATATATTTGTTACTAATAAAATTGATACGCATACGTGTTTAAAACCTTAATTTTATTTGTATGTAATAATTACATATATATGAACTTCATATATTATATATATAATATATATATATATATATATATATATATATATATAATATTTTATATATGATATATATAATAATATATATGTATAAAATATTAAATATGGTATCTTTTTTATGCCAATTTGTTTCATAAAAAAAAAAATAAAAAAAAATAAAA…
PF3D7_0618900.2	pff0915w	50.6264	23.6572	0.552348		421	GTAAGAATTAGAATATATCATATACTGATAAAATATTTTGGGTGAACTAGATAATTTTTTTTTTTTATTTATTCTTTTTTTTTTTTTATTTTATTTAATTATGTTACAATACAAATGTATACGTGTGTATAGTAAAATTCATTTAGAAATTTGTATTTGAAAAAAAGAAAAGAATTAACCATAATAAAAATATATAAAATAATACAATTTTATCATTTCAAAGGAAATGGTGTACACAATTTTTCCTTTTTCGTATAAAAAAAATGTATCATTTGTATTTTTAAGAGGTCTTTTTTTCCTTTTTTTTTTATATTATTTTTATGAAATAAGAAAATATATATAATATATATATATATATATATATATATATATATATAATAATAATAATAATTTGATAAA…
PF3D7_1302300	pf13_0012a	47.1964	147.951	0.97809		1576	GTACATCTAAGGTTTTTTAAAAAAAAAAAAAAAAAAAAAAAAATATATATATATATATATATATATAGTAAATTGTTATATATTTTATATATAACTGTACATCTAAGGTTTATTAAAAAAAAAAAAAAAATATATATATATATATAGTAAATTGTTATATATTTTATATATAACTGTACATCTAAGGTTTATTAAAAAAAAAAAAAAAAAAAAAAAAAAAAAAATATATATATATATATAGTAAATTGTTATATATTTTATATATAACTGTACATCTAAGGTTTATTAAAAAAAAAAAAAAAAAAAAAAAAAAAAAAAATATATATATATATATATATATATATAGTAAATTGTTATATATTTTATATATAACTGTACATCTAAGGTTTATTAAAAAAA…
PF3D7_0824900	pf08_0027	48.4312	16.7756	0.731163		558	AATTTTTTAATTTACATATAGGAAATATACATATGGTAAAAGTATTTATATTATAATTACAAACTTATATATTATATGATTATAATACAATATATTATATAAATAAAATATTAGTTTTTTTTGTTTCTGTTTTTTTTTTTTTTTTAATTTATAAATTTTTTAATAAAAAATATAAATGTTATAAAATGGTTTCTACATATACAATATATATATATATATATAAAATGATTTATTATTATAATATAAAAACATTAAAAAATTAAATATACATTTTTTAACATAGTAAAAAAGAATATAAAAATAAATAAATATATATATATATATATATATATATTTTTATTATTTTATTTTATTTTCCCTTTTTAATTGTGACATTTTGTAGATTGTTATAATAATTAC…
PF3D7_0826500	pf08_0020	345.536	88.057	0.810159		1884	ATAAAAAGGTATCATTTTTTAGGAATATATAAATATTAAGTGGAATATTAATTTTTTATTTAATTATTATACATTATTTTTTTTTTCCTTTTTTTTTTGTGGGTATTATTTTAAGTATATGAAAAATTCACCATATGATAAAAATGATAAACATTATATAATTTATAATGGTAAAAATAAATTTATTTGAAAATTCTCTAAAAATGGTCTTAAATATAATTGGAATATTCAATTTATCGTAATATAATTTGCACATTTATGTAAAGTATCAATATATATATATATATATATATATATATATATATATATATATTATACTTACATTTTATAAATGATTATATATAAGGAATATACGAAAAGTATAATTAGGTTTAATATATAAAGTCAGGTGTTTAATAA…
PF3D7_0826300	pf08_0021	37.3181	28.9737	0.729562		539	GACCATATAAAAATTATTCAATCATTATACCTATTACTGAAAATAAAAATACAACCAATACAAAAAAAAACAAAAAAACCAAAAAAACAAAAAAAAACATAAAGAAAAGGGGAACAAATTAAAATAAAATAGGATTGTAGTTTCAATTATGTTGAATATAAATTTAAATGACAGTAGAAATAATTGTGTTTACATATACACTTCCTAATAAATATAAATGTACCATTTCATTGATATATATATATATATATATATATATATATATATATATTTATATTAATATATGAATATATGTATAATAATATGTGTTATATAAATATATAAACAAAATAACAAACAATAAGAATATACAAAAAAAAAAAAAAAAAAAAAAATTAAAATTAAAAAAGTTAAAATAAA…
PF3D7_0824800	pf08_0028	99.6065	26.3439	0.538738		552	GGTAATAATTATTCCTTTATTTTTATATATATGGAAAACAACAAAATTTCTATTTTATATAAATAATAATAATGATTTATATATATATATATATATATATATATATATATATATATATATAATATGTATATGTTATATGTATATATTTAAAGAATTATTTTATTATAAACAAAGGAATAAAAAAAAAGTGACTATTCTTGTAAAATAAATGAAATATATATAAATATATTATATTTTATTTTTATTTATATGAACTATTTGTTATTTTATTTTTTTCTTAAGTCCTTTATATATATATATATATATATATATATGTATATATTTTTTAAATGAAATATTTAAATACTTCCCATCCTTTTGAATATAATTTCAATATTCCTTTATTTTGACTGAATATAT…
PF3D7_0824500	pf08_0029	37.7983	35.2596	0.47209		836	AATAATAATCAGATAAATAAATAAATAGAAGTTCAGGAAAATAAATATATGTATAATTCTTAATATATATTATATATATATATATATATCAATATGTAAATATATATTATATATATAATATAACCTTATACAATGGAACCTAAATAAATTAAACTATATACACATAGTTTATATTGATCATAATATACTTTTTTTTATAATATATGTAATAATAGTATGGCATCGTTTTAATTATTACTAAATGTAATATATGATGAAAGGAAAAGGGTATTTACATAAAAATATATGTATATATATATATTATATATATTTAAATTTTATATATTCAAAAATATAACTGATTTATAATAAAATATTATATATATATAATATATATATATAATAATTTAATTGTGTACA…
PF3D7_0503800	pfe0185c	236.119	754.375	0.639799		747	TATAGTAATATATAAAATATATTTACCATTTATTTTATTTTATTTTTTATTATATATATACAATAATATATAGTATTTATTTATATATAAATTAAATCCATATATATAAAAAAAAAAAAAAAACAAACACAAGGTTTATTTATATATATAATATTATATATTTATGTATATAATAAATAAAATGAATGGATTATATAAGAATAATAAATAAATAAATATATATATATAATATTATAATATATATATTGTATTATATATTAAGAAAAATATATTCTATTATATTTATAATAAGTAATAATATATATATATATATTAATATAAAATATGTATGAATACATTTATTTATATTATATATATACATTATATTAATGAAGGCCCAGTTCCAAAATAAAAAAAAAA…
PF3D7_1242800	pfl2060c	545.777	410.359	1.76454		767	TTATATTTATTTATTTTTATATTTAATTTTATTAATAAATAAGAATAATACGAATAATTCACAGTTTATTCTTTTTTTATATAAATATAATTAATATATCATAATATAATATATATAATAATTTTAATAAACACATTAAATATTTTAATTATTTAAAAAAATAATAATAATATATAATAAAATTATTAAAATATATATAATTAATTGAAGAATATATTTTTTTGTACTTCAAAACAAAAATAATATAATATAATAAAAATAATATAAAAAAATATAAAAATAAAAACATAATAATATATGCATATAAATATTATTATTATAATATATTTGTTTATGTGTTAATAAAAAATGTACAATATGTATATTTTTTTTTTATAAAATATATAACAATATGCCAAA…
PF3D7_0310300	pfc0430w	115.522	33.7684	0.87975		714	ATATAAATATATAAATATTTATATTTATGTTTATATTTTTTTCTTTTTATTTTTATTTTCCTACATATTTATATTTTTACATATAAATCAAAAAAAATATATAATATAATATAATACACGATAAAAAATAACCGTGTTATTTTAATTTGAATGTTTTTTTTTATAACATTGAAGATAATAAATAATTATATATATATATATATATATATTATATTATATTATATTATATAAATTATTATATCCCTTTTATAAATACTTAACCTTTTGATATTGTACCCATAATCTAATACAATTATATTTTATTACCTATACCAGTAATATTATAAAATATAAAATAATAAAAACATTTATTTTATGCATCTCATGTTTATATATATTTTATGTATAGATATTATATAT…
PF3D7_0511300	pfe0560c	50.9694	12.2818	0.338186		647	CTTGAAATATATAGATTTATAATTAAACGTTTAAAATATATATATGTATATACTACTTGATATATAATATAATATATTATATTATATTATTAAAATATTTATTTATTTAAATAAAGTTATAATTTATTAAAAAAAAAAAAAAAAAAATTGCTTTTCATTTTCATTAATGCACAAATATTCATTGTTTATATATATATATATATATATATATATATATATATTTTTTTTTTTTTTTTTAATTTTTTCTGTGGAAAAGGTAATGTAACAAATTGTTATCTTTAAAAAAATGTAATCAAATATAAACTGTTACTCTATTTCGTTGTTTCAATTTCCTTAAATAATAAAAAGCAAACAAAACAAGTCTGTGTTTTGTTTTGTTTAATTTTAAAGGATTTATAA…
PF3D7_0616900	pff0820w	55.6342	14.2069	0.594121		389	AAATAGTGCAACAAAATAATTATAATAATTTATTTCAAGTAAAAAATGAAAGGATAAATTATAATAATATATATATGATAAAGGAAAATAATTAAATAATTTCGTTTGTAACTATAAAGAAAGTATAAATATATTATATCCTTCATATATATTATCATGTTTATCTTTTTATATTTAATAACATGTTACATTGAATTATAAATAAATAAATATATAAATGAATGTATGAATATATATATATATATATTTTATTTTTTTTTGTAATTATTTACAATATTTGACAACTGAGACTGTTAAATGTAGATATGAAAATTATTCAAATTAGTTACTCTTAATAAAGAATACGAAAAAAAAAAAAATTATTTAAAACATTATATATATAATATATATGTATAAATA…
PF3D7_0926500	pfi1300c	44.1781	7.8136	0.529484		1218	TTTAAAAAATTAATTAAAAAAATAATGTGAGGGTATCATTTTTTTTTATAAAAAACGGAGAAAATATTCCTTTCACATTTTTTTTTTTTTTTTGAACATATTATTTGTATGAATACATAAGTTTATTTTTTTTTTATATTCCAACAAAGAAAATATAAAAAAAAAAAAAAAAAAAAGAATAGTGATATATGAAATAAAATAATATTTTACATATTATCGTTTTACTTATGTGTAATATTGAAACCAAAAAAAAAAAAAAAAAATATAAATAAAAAAAACAAAAAAACAAAAAAAAAAAAAAAACAAAAAAAAAAAAAACATAAAAGAAAAATAAAATAAAACAAGAAAAAACAAGCAAAATTAATAAAATTAAATATAATGTTGGAATATAAAATAAAT…
PF3D7_0526600	pfe1325w	53.3018	4.68423	0.442308		2598	TTTTTATAAATTAAGATATTTTTTTTATTATAATTTTCTTAAGTAAATTTTTTTTGTTAAAATATATACTTATTATAATATTATAATTTTTTCATAATGTTTTTTATGTTTATAGTTAAAATCCCTTTTTTATGTTTGTTTTTTTTTATAATAATATACTTGTGTATAATAAATAATTAAAACAAACATAAGGAGTTTTATATAAATTAATAAATAAATAGATATATCTATATATATATTTTTATATAAATATAATTTTTTTTATTTAATAGCCTTTGTGTGTATATATTTTAATTACTTAAAAGTTTTTTGTTTTTGTAAATATTAATATATTTTATACTTATTTAATGTTACTGGCTTAAGTATGAAAACAATTTTTACCTGAGTATTTTTTACTTT…
PF3D7_1367000	mal13p1.337	135.004	307.526	2.89805		332	ATAAATAAATAAATATAATATATATATTATCTCCGTGAACATTTCTTTTTCCTTACCCACTACAAAAAAAAAAAAAAAAAAAAAAAAAAAAAAAAATAAACATTCCAAAAAAAAAATATATATATATATATATATATAATATATATAAGAATAAAAACAGTGTGTCATAAATTTTATAAATCGAAAAAAGTTACCATTTAAATAAAATAATACAAAAAAAAATATATATATATTATATTATATATATATATATATATATATATATATATATATACATATATATATAAATATTAATATATAATATATATTATATATATCCTAACTTACAACCTTATATATATATATATATATATATGTATAATAAAATATAACATAATTTTAATTTTTTTTACTTAATTT…
PF3D7_0212300	pfb0550w	287.638	233.094	0.784348		846	ATTATAATATTAATATGACCGGTGTAAAATTTAAAAAAAAAAAAAATAATAATAAAATTTTATATATTATATATTATATTATATATTATTATTATATTATTATATATTATATATAATAATTTTTTTTTTTTTTTTTCTAAATACTCTAAAATATTTTTTCTCTTGCCTTCTTTTTTCTTCTATCTATTTCTTTCTTTCCTTCCTTCTTCATTTTTTCTTTTGATGAAAAAATTTAAATAAATAATATAATTAGAAAAATTTAATAATAGTAATATAAAATAATATTTAAGAATATAAAATAAATCTAAGTTTATATTTACATAAATATATTTAATAATATATTTTTTTTTTTTTGTAAGAAAAGAACAAAGAAAAAAAAAAAAAAAAAAAACTAAATCA…
PF3D7_1347900	mal13p1.239	81.2904	14.7962	0.847301		726	AAGTGTTTTGATATATATTCGCTTATTATATTTTATATTATATTATGCTATTTTATTTTCCTTTTATAATTAAAGAATAACATATACATTTTTTTTTTTTTTTTTTTTTATTCATAATTAAATGTGTTTTTATAACAACATAATTTTTGAATGTGTACGAAATATCTTATATAATTTTGTATTAATTTTAATGAAGAGAAAAAAAAAAAAAAAAAAAATAAAATAAAATAATAAAATATAATATAATATAATATAATTTTTTTTTAATAATCAAAGAGACTATCAACATTAAATAAATTAATATATATATATATATATATATATATATATATATATATACACATATATATAATATATACATTTACGTTGATAATATATCATGCTCGTTATACTTTTTGA…
PF3D7_0729100	pf07_0120	202.025	26.9583	1.4614		392	ATTCTTATTGATATTCGTATTTTTATTCTTAATCATATATTCGTATTTTTATTCTTAATAATATATTCGTATTTTAATTCTTATTTATATATTCGTATTTTTATTCTTAATCATATATTCGTATTTTAATTCTTATTTATATATTCGTATTTTAATTCTTATTTATATATTCGTATTTTTATTCTTAATAATATATTCCTATTTTAATTCTTATTTATATATTCGTATTTTAATTATTATTCTTAGTGTTTATTTTTTATTTTTATTTTTTTGTTGTTGTAATGTGTTCATTCATTTGACATATTTTTTTTTCTTCCTTGATTTCGTTCTTTCGTTCTTTCCTTAATTTATTATTTATTTATATATTTTTTCATTTTTTTTTTTTTTTTTTGCTCGTTT…
PF3D7_1346100	mal13p1.231	1041.41	760.708	1.13367		1174	GTTCAGGTTAATTCCAAATAATGGTATTTAATATATATATATAATACTATATGATTATTATATAAAATATATAATAATTGTATATTAAAAAAAAAAATTTAAATATATATAATATATATAAAATATACATATTATATATATAATATATATATAATAATAAGCATTGTATATATTAAGATAAATTTAATATAATAATGAAATATGTAATTGGTATATCATTATAATATATTAATAATTATATATATATATATATATTATAATATTTTTTTTTTTAACTCAATAATTTTACATTTAATTAATTTCCCCAAAAAAAAAAAAAAAAATTATATATATATATATATATATATATACTTGTATTATAATATATATTTTAAAAACCATACAATTTTTTTTTTTTTT…
[truncated: 1,210 more rows]

## Sheet: Top_10%_late_trophs_TE
newGeneId	OldGeneID	rm	rpkm	te		five_utr_length	Max_UTR_Sequence
[truncated: 209 more rows]

## Sheet: Bottom_10%_late_trophs_TE
newGeneId	OldGeneID	rm	rpkm	te		five_utr_length	Max_UTR_Sequence
[truncated: 209 more rows]
