# Supplementary material for: Functional characterization of 5′ UTR cis-acting sequence elements that modulate translational efficiency in Plasmodium falciparum and humans
Source: Malar J. 2022 Jan 6;21:15. doi: 10.1186/s12936-021-04024-2 (PMC8739713; doi:10.1186/s12936-021-04024-2)
Supplement: Supplementary file 2 — Additional file 2. P16 sequence. The plasmid sequence for P16 used to generate new constructs. [file 12936_2021_4024_MOESM2_ESM.geneious]

<?xml version="1.0" encoding="UTF-8"?>
<geneious version="10.2.6">
<versions version="10.2.6" minimumVersion="6.0"/>
<geneiousDocument class="com.biomatters.geneious.publicapi.implementations.sequence.DefaultNucleotideSequence" version="1.3-11" revisionNumber="46" geneiousVersion="10.2.6" geneiousVersionMinimum="6.0" PluginDocument_FormatLastChanged="7.1" PluginDocument_FormatLastExtended="7.1" PluginDocument_OldestVersionSerializableTo="6.0" isReferenceOnly="false" geneiousVersionMaximumExclusive="7.1"><hiddenFields><cache_plugin_document_urn></cache_plugin_document_urn><cache_urn type="urn">urn:local:.:5j-7lneywh</cache_urn><nucleotideSequenceWithQualityCount type="int">0</nucleotideSequenceWithQualityCount><description>A new nucleotide sequence entered manually</description><cache_name>P16_T7_nanoluc</cache_name><override_cache_name>P16:T7_nanoluc_3'HRPII_Puc118</override_cache_name><override_modified_date type="date">1615829476022</override_modified_date><cache_created type="date">1452105450143</cache_created><trimmedSequencesCount type="int">0</trimmedSequencesCount></hiddenFields><fields><document_size type="bytes">9174</document_size><molType>DNA</molType><sequence_residues>ATGGTCTTCACACTCGAAGATTTCGTTGGGGACTGGCGACAGACAGCCGGCTACAACCTGGACCAAGTCCTTGAACAGGGAGGTGTGTCCAGTTTGTTTCAGAATCTCGGGGTGTCCGTAACTCCGATCCAAAGGATTGTCCTGAGCGGTGAAAATGGGCTGAAGATCGACATCCATGTCATCATCCCGTATGAAGGTCTGAGCGGCGACCAAATGGGCCAGATCGAAAAAATTTTTAAGGTGGTGTACCCTGTGGATGATCATCACTTTAAGGTGATCCTGCACTATGGCACACTGGTAATCGACGGGGTTACGCCGAACATGATCGACTATTTCGGACGGCCGTATGAAGGCATCGCCGTGTTCGACGGCAAAAAGATCACTGTAACAGGGACCCTGTGGAACGGCAACAAAATTATCGACGAGCGCCTGATCAACCCCGACGGCTCCCTGCTGTTCCGAGTAACCATCAACGGAGTGACCGGCTGGCGGCTGTGCGA</sequence_residues><sequence_length type="int">4256</sequence_length><topology>circular</topology><modified_date type="date">1452105450143</modified_date></fields><displayableFields><value class="com.biomatters.core.documents.Field"><field><name>Description</name><description>A description of the sequence</description><code>description</code><editable>true</editable><type>java.lang.String</type><constraints /></field></value></displayableFields><originalElement><XMLSerialisableRootElement charSequenceRevision="2" annotationsRevision="11" charSequenceValidated="true"><fields><isCircular>true</isCircular></fields><created type="date">1452105450143</created><name>P16:T7_nanoluc_3'HRPII_Puc118</name><description>A new nucleotide sequence entered manually</description><sequenceAnnotations><annotation><description>3'HRP_UTR</description><type>misc_feature</type><intervals><interval><minimumIndex>517</minimumIndex><maximumIndex>1090</maximumIndex><direction>leftToRight</direction></interval></intervals><qualifiers><qualifier><name>created by</name><value>User</value></qualifier></qualifiers></annotation><annotation><description>Nanoluc</description><type>misc_feature</type><intervals><interval><minimumIndex>1</minimumIndex><maximumIndex>516</maximumIndex><direction>leftToRight</direction></interval></intervals><qualifiers><qualifier><name>created by</name><value>User</value></qualifier><qualifier><name>Color</name><value>#ff9911</value></qualifier><qualifier><name>modified by</name><value>User</value></qualifier></qualifiers></annotation><annotation><description>T7_promoter</description><type>misc_feature</type><intervals><interval><minimumIndex>4238</minimumIndex><maximumIndex>4256</maximumIndex><direction>leftToRight</direction></interval></intervals><qualifiers><qualifier><name>created by</name><value>User</value></qualifier></qualifiers></annotation><annotation><description>PVUII</description><type>misc_feature</type><intervals><interval><minimumIndex>4054</minimumIndex><maximumIndex>4059</maximumIndex><direction>leftToRight</direction></interval></intervals><qualifiers><qualifier><name>created by</name><value>User</value></qualifier></qualifiers></annotation><annotation><description>PVUII</description><type>misc_feature</type><intervals><interval><minimumIndex>1214</minimumIndex><maximumIndex>1219</maximumIndex><direction>leftToRight</direction></interval></intervals><qualifiers><qualifier><name>created by</name><value>User</value></qualifier></qualifiers></annotation><annotation><description>APALI</description><type>misc_feature</type><intervals><interval><minimumIndex>1819</minimumIndex><maximumIndex>1824</maximumIndex><direction>leftToRight</direction></interval></intervals><qualifiers><qualifier><name>created by</name><value>User</value></qualifier></qualifiers></annotation><annotation><description>APALI</description><type>misc_feature</type><intervals><interval><minimumIndex>2316</minimumIndex><maximumIndex>2321</maximumIndex><direction>leftToRight</direction></interval></intervals><qualifiers><qualifier><name>created by</name><value>User</value></qualifier></qualifiers></annotation><annotation><description>APALI</description><type>misc_feature</type><intervals><interval><minimumIndex>3562</minimumIndex><maximumIndex>3567</maximumIndex><direction>leftToRight</direction></interval></intervals><qualifiers><qualifier><name>created by</name><value>User</value></qualifier></qualifiers></annotation><annotation><description>ATATAAAAAAATATATGCATTTAATAATAAATAGGAGAAAAAGTTGGATACGAAAAATAATAGGGGAAAAAAAAAATATTGTTATATATATATAATATATATATATAATATTAATTTATGCATATATTATTTATTATATATATTCCGATATTTATTACCAATTGTAAGCCCAAAATATTAATGTTAAAAAATACTTATTTTAAATATTATTAATTTATTATATTTTGTACGTAAAATTATTATTGTACATGTAAATAATTTGGATGAATGAATTGTTAATTATATAATATATTATTTATATTTATAAATAAATAATATATATTATATTAAAAGTAAATTTATACATACATATTTATGGTAATAGTAATTATAATTAATGTGGTATTTTCTTAAATATATATATATTATTATATATATATATATATATATTTATTTATTTTAATTATATATTTATGTATAAATATATTTTTTTCATATTTTTATTATTTTAAGAATTAAGTTATATTTTATTATATAATTTTTAAAAAAAATATTTTTAATACTTTTTTTTAAAATATAGAATGATATCTATATTCCATTTATAAAAATTAGATATTCATTAATATTATATATATTATATATATTTTATATATATTTATATATATTGAGAATTATTGTATTCCTTTTATATATTAATTATAATTTTTATTTATATTTTTACAAGTTCCATTATATATATATATATATATAAAATATATACTTTTATAAAATTTTTAAATATTAAAAAAAAAAAAAA</description><type>Editing History Deletion</type><intervals><interval><minimumIndex>1</minimumIndex><maximumIndex>0</maximumIndex><direction>none</direction></interval></intervals><qualifiers><qualifier><name>Original Bases</name><value>ATATAAAAAAATATATGCATTTAATAATAAATAGGAGAAAAAGTTGGATACGAAAAATAATAGGGGAAAAAAAAAATATTGTTATATATATATAATATATATATATAATATTAATTTATGCATATATTATTTATTATATATATTCCGATATTTATTACCAATTGTAAGCCCAAAATATTAATGTTAAAAAATACTTATTTTAAATATTATTAATTTATTATATTTTGTACGTAAAATTATTATTGTACATGTAAATAATTTGGATGAATGAATTGTTAATTATATAATATATTATTTATATTTATAAATAAATAATATATATTATATTAAAAGTAAATTTATACATACATATTTATGGTAATAGTAATTATAATTAATGTGGTATTTTCTTAAATATATATATATTATTATATATATATATATATATATTTATTTATTTTAATTATATATTTATGTATAAATATATTTTTTTCATATTTTTATTATTTTAAGAATTAAGTTATATTTTATTATATAATTTTTAAAAAAAATATTTTTAATACTTTTTTTTAAAATATAGAATGATATCTATATTCCATTTATAAAAATTAGATATTCATTAATATTATATATATTATATATATTTTATATATATTTATATATATTGAGAATTATTGTATTCCTTTTATATATTAATTATAATTTTTATTTATATTTTTACAAGTTCCATTATATATATATATATATATAAAATATATACTTTTATAAAATTTTTAAATATTAAAAAAAAAAAAAA</value></qualifier></qualifiers></annotation></sequenceAnnotations><charSequence>ATGGTCTTCACACTCGAAGATTTCGTTGGGGACTGGCGACAGACAGCCGGCTACAACCTGGACCAAGTCCTTGAACAGGGAGGTGTGTCCAGTTTGTTTCAGAATCTCGGGGTGTCCGTAACTCCGATCCAAAGGATTGTCCTGAGCGGTGAAAATGGGCTGAAGATCGACATCCATGTCATCATCCCGTATGAAGGTCTGAGCGGCGACCAAATGGGCCAGATCGAAAAAATTTTTAAGGTGGTGTACCCTGTGGATGATCATCACTTTAAGGTGATCCTGCACTATGGCACACTGGTAATCGACGGGGTTACGCCGAACATGATCGACTATTTCGGACGGCCGTATGAAGGCATCGCCGTGTTCGACGGCAAAAAGATCACTGTAACAGGGACCCTGTGGAACGGCAACAAAATTATCGACGAGCGCCTGATCAACCCCGACGGCTCCCTGCTGTTCCGAGTAACCATCAACGGAGTGACCGGCTGGCGGCTGTGCGAACGCATTCTGGCGTAATTCTAGAAGCTTATTTAATAATAGATTAAAAATATTATAAAAATAAAAACATAAACACAGAAATTACAAAAAAAATACATATGAATTTTTTTTTGTAATCTTCCTTATAAATATAGAATAATGAATCATATAAAACATATCATTATTCATTTATTTACATTTAAAATTATTGTTTCAGTATCTTTAATTTATTATGTATATATAAAAATAACTTACAATTTTATTAATAAACAATATATGTTTATTAATTCATGTTTTGTAATTTATGGGATAGCGATTTTTTTTACTGTCTGTATTTTTCTTTTTTAATTATGTTTTAATTGTATTTTATTTTTATTATTGTTCTTTTTATAGTATTATTTTAAAACAAAATGTATTTTCTAAGAACTTATAATAATAATAAATATAAATTTTAATAAAAATTATATTTATCTTTTACAATATGAACATAAAGTACAACATTAATATATAGCTTTTAATATTTTTATTCCTAATCATGTAAATCTTAAATTTTTCTTTTTAAACATATGTTAAATATTTATTTCTCATTATATATAAGAACATATTTATTAAAGGATCCTCTAGAGTCGACCTGCAGGCATGCAAGCTTGGCACTGGCCGTCGTTTTACAACGTCGTGACTGGGAAAACCCTGGCGTTACCCAACTTAATCGCCTTGCAGCACATCCCCCTTTCGCCAGCTGGCGTAATAGCGAAGAGGCCCGCACCGATCGCCCTTCCCAACAGTTGCGCAGCCTGAATGGCGAATGGCGCCTGATGCGGTATTTTCTCCTTACGCATCTGTGCGGTATTTCACACCGCATACGTCAAAGCAACCATAGTACGCGCCCTGTAGCGGCGCATTAAGCGCGGCGGGTGTGGTGGTTACGCGCAGCGTGACCGCTACACTTGCCAGCGCCCTAGCGCCCGCTCCTTTCGCTTTCTTCCCTTCCTTTCTCGCCACGTTCGCCGGCTTTCCCCGTCAAGCTCTAAATCGGGGGCTCCCTTTAGGGTTCCGATTTAGTGCTTTACGGCACCTCGACCCCAAAAAACTTGATTTGGGTGATGGTTCACGTAGTGGGCCATCGCCCTGATAGACGGTTTTTCGCCCTTTGACGTTGGAGTCCACGTTCTTTAATAGTGGACTCTTGTTCCAAACTGGAACAACACTCAACCCTATCTCGGGCTATTCTTTTGATTTATAAGGGATTTTGCCGATTTCGGCCTATTGGTTAAAAAATGAGCTGATTTAACAAAAATTTAACGCGAATTTTAACAAAATATTAACGTTTACAATTTTATGGTGCACTCTCAGTACAATCTGCTCTGATGCCGCATAGTTAAGCCAGCCCCGACACCCGCCAACACCCGCTGACGCGCCCTGACGGGCTTGTCTGCTCCCGGCATCCGCTTACAGACAAGCTGTGACCGTCTCCGGGAGCTGCATGTGTCAGAGGTTTTCACCGTCATCACCGAAACGCGCGAGACGAAAGGGCCTCGTGATACGCCTATTTTTATAGGTTAATGTCATGATAATAATGGTTTCTTAGACGTCAGGTGGCACTTTTCGGGGAAATGTGCGCGGAACCCCTATTTGTTTATTTTTCTAAATACATTCAAATATGTATCCGCTCATGAGACAATAACCCTGATAAATGCTTCAATAATATTGAAAAAGGAAGAGTATGAGTATTCAACATTTCCGTGTCGCCCTTATTCCCTTTTTTGCGGCATTTTGCCTTCCTGTTTTTGCTCACCCAGAAACGCTGGTGAAAGTAAAAGATGCTGAAGATCAGTTGGGTGCACGAGTGGGTTACATCGAACTGGATCTCAACAGCGGTAAGATCCTTGAGAGTTTTCGCCCCGAAGAACGTTTTCCAATGATGAGCACTTTTAAAGTTCTGCTATGTGGCGCGGTATTATCCCGTATTGACGCCGGGCAAGAGCAACTCGGTCGCCGCATACACTATTCTCAGAATGACTTGGTTGAGTACTCACCAGTCACAGAAAAGCATCTTACGGATGGCATGACAGTAAGAGAATTATGCAGTGCTGCCATAACCATGAGTGATAACACTGCGGCCAACTTACTTCTGACAACGATCGGAGGACCGAAGGAGCTAACCGCTTTTTTGCACAACATGGGGGATCATGTAACTCGCCTTGATCGTTGGGAACCGGAGCTGAATGAAGCCATACCAAACGACGAGCGTGACACCACGATGCCTGTAGCAATGGCAACAACGTTGCGCAAACTATTAACTGGCGAACTACTTACTCTAGCTTCCCGGCAACAATTAATAGACTGGATGGAGGCGGATAAAGTTGCAGGACCACTTCTGCGCTCGGCCCTTCCGGCTGGCTGGTTTATTGCTGATAAATCTGGAGCCGGTGAGCGTGGGTCTCGCGGTATCATTGCAGCACTGGGGCCAGATGGTAAGCCCTCCCGTATCGTAGTTATCTACACGACGGGGAGTCAGGCAACTATGGATGAACGAAATAGACAGATCGCTGAGATAGGTGCCTCACTGATTAAGCATTGGTAACTGTCAGACCAAGTTTACTCATATATACTTTAGATTGATTTAAAACTTCATTTTTAATTTAAAAGGATCTAGGTGAAGATCCTTTTTGATAATCTCATGACCAAAATCCCTTAACGTGAGTTTTCGTTCCACTGAGCGTCAGACCCCGTAGAAAAGATCAAAGGATCTTCTTGAGATCCTTTTTTTCTGCGCGTAATCTGCTGCTTGCAAACAAAAAAACCACCGCTACCAGCGGTGGTTTGTTTGCCGGATCAAGAGCTACCAACTCTTTTTCCGAAGGTAACTGGCTTCAGCAGAGCGCAGATACCAAATACTGTCCTTCTAGTGTAGCCGTAGTTAGGCCACCACTTCAAGAACTCTGTAGCACCGCCTACATACCTCGCTCTGCTAATCCTGTTACCAGTGGCTGCTGCCAGTGGCGATAAGTCGTGTCTTACCGGGTTGGACTCAAGACGATAGTTACCGGATAAGGCGCAGCGGTCGGGCTGAACGGGGGGTTCGTGCACACAGCCCAGCTTGGAGCGAACGACCTACACCGAACTGAGATACCTACAGCGTGAGCTATGAGAAAGCGCCACGCTTCCCGAAGGGAGAAAGGCGGACAGGTATCCGGTAAGCGGCAGGGTCGGAACAGGAGAGCGCACGAGGGAGCTTCCAGGGGGAAACGCCTGGTATCTTTATAGTCCTGTCGGGTTTCGCCACCTCTGACTTGAGCGTCGATTTTTGTGATGCTCGTCAGGGGGGCGGAGCCTATGGAAAAACGCCAGCAACGCGGCCTTTTTACGGTTCCTGGCCTTTTGCTGGCCTTTTGCTCACATGTTCTTTCCTGCGTTATCCCCTGATTCTGTGGATAACCGTATTACCGCCTTTGAGTGAGCTGATACCGCTCGCCGCAGCCGAACGACCGAGCGCAGCGAGTCAGTGAGCGAGGAAGCGGAAGAGCGCCCAATACGCAAACCGCCTCTCCCCGCGCGTTGGCCGATTCATTAATGCAGCTGGCACGACAGGTTTCCCGACTGGAAAGCGGGCAGTGAGCGCAACGCAATTAATGTGAGTTAGCTCACTCATTAGGCACCCCAGGCTTTACACTTTATGCTTCCGGCTCGTATGTTGTGTGGAATTGTGAGCGGATAACAATTTCACACAGGAAACAGCTATGACCATGATTACGAATTCTAATACGACTCACTATAGG</charSequence></XMLSerialisableRootElement></originalElement><additionalXml perUser="true" /><additionalXml perUser="false"><panel viewer="Sequence View" geneiousVersion="8.0.5" additionalXmlKey="splitViewsk8-7n7xk86" /><sequenceViewOptions geneiousVersion="10.2.6" additionalXmlKey="sequenceViewOptions"><SequenceViewerState><zoom isMinimumZoom="true">0.010257050536927723</zoom><SequenceViewerSelectionState><selectedRegions><element class="com.biomatters.plugins.sequenceviewer.selection.SelectedRegion"><SelectedRegion><residues><XMLSerialisableRootElement><from>4170</from><to>4187</to></XMLSerialisableRootElement></residues><sequences><XMLSerialisableRootElement><from>0</from><to>1</to></XMLSerialisableRootElement></sequences></SelectedRegion></element></selectedRegions></SequenceViewerSelectionState><SequenceViewerLocation><sequenceNumber>0</sequenceNumber><residueNumber>0</residueNumber><xOffset>0</xOffset><yOffset>-41</yOffset></SequenceViewerLocation></SequenceViewerState><translation><option name="frame">Frame1</option><option name="relativeTo">sequence</option></translation><liveAnnotators><option name="com.biomatters.plugins.featureFinder.FeatureFinder_NUCLEOTIDEOn">false</option><option name="ORF_Annotation_GeneratorOn">false</option></liveAnnotators><restrictionSites><option name="com.biomatters.plugins.restrictionAnalysis.RestrictionSiteAnnotationGeneratorOn">false</option><childOption name="com.biomatters.plugins.restrictionAnalysis.RestrictionSiteAnnotationGenerator"><childOption name="com.biomatters.plugins.restrictionAnalysis.RestrictionSiteAnnotationGenerator"><option name="excluded">(1, 190)</option><option name="grabExcludeRangeOption">[1,4256)</option></childOption></childOption></restrictionSites></sequenceViewOptions><sequenceViewOptions geneiousVersion="8.0.5" additionalXmlKey="sequenceViewOptionsgi-6fdy3s1"><SequenceViewerState><zoom isMinimumZoom="true">0.005397305880005505</zoom><SequenceViewerSelectionState><selectedRegions /></SequenceViewerSelectionState><SequenceViewerLocation><sequenceNumber>0</sequenceNumber><residueNumber>2522</residueNumber><xOffset>1</xOffset><yOffset>1</yOffset></SequenceViewerLocation></SequenceViewerState><translation><option name="frame">Frame1</option><option name="customComponent1" /><option name="relativeTo">sequence</option><childOption name="translationColors"><option name="colors">background1</option><option name="customComponent1" /><option name="customComponent2" /><option name="customComponent3" /><option name="foreground1DummyButton" /><option name="rasMolForegroundDummyButton">RasMol</option><option name="background1DummyButton" /><option name="hydrophobicityDummyButton">Hydrophobicity</option><option name="polarityDummyButton">Polarity</option><option name="rasMolBackgroundDummyButton">RasMol</option><option name="clustalProteinDummyButton">Clustal</option><option name="macCladeProteinDummyButton">MacClade</option><option name="backgroundAnimatedDummyButton">Animated :-)</option><option name="byAnnotationDummyButton">By Annotation</option><childOption name="foreground1"><option name="A">255,255,255;0,0,0;3,3,3</option><option name="C">255,255,255;175,161,1;250,230,4</option><option name="D">255,255,255;178,0,0;254,0,0</option><option name="E">255,255,255;255,0,255;255,0,255</option><option name="F">255,255,255;64,64,64;91,91,91</option><option name="G">255,255,255;107,142,35;152,202,50</option><option name="H">255,255,255;139,69,19;198,98,27</option><option name="I">255,255,255;46,139,87;65,198,124</option><option name="K">255,255,255;0,0,255;0,0,255</option><option name="L">255,255,255;176,48,96;251,68,137</option><option name="M">255,255,255;199,21,133;255,30,190</option><option name="N">255,255,255;0,178,178;0,254,254</option><option name="P">255,255,255;255,200,0;255,255,0</option><option name="Q">255,255,255;70,130,180;100,185,255</option><option name="R">255,255,255;95,158,160;135,225,228</option><option name="S">255,255,255;250,128,114;255,182,162</option><option name="T">255,255,255;244,164,96;255,234,137</option><option name="V">255,255,255;0,178,0;0,254,0</option><option name="W">255,255,255;178,122,122;254,174,174</option><option name="Y">255,255,255;0,100,0;0,142,0</option><option name="U">255,255,255;184,134,11;255,191,15</option><option name="O">255,255,255;0,0,0;3,3,3</option><option name="B">255,255,255;0,0,0;3,3,3</option><option name="Z">255,255,255;0,0,0;3,3,3</option><option name="J">255,255,255;0,0,0;3,3,3</option><option name="X">255,255,255;0,0,0;3,3,3</option><option name="?">255,255,255;0,0,0;3,3,3</option><option name="*">255,255,255;0,0,0;3,3,3</option><option name="-">255,255,255;0,0,0;3,3,3</option></childOption><childOption name="rasMolForeground"><option name="A">255,255,255;200,200,200;255,255,255</option><option name="C">255,255,255;230,230,0;255,255,0</option><option name="D">255,255,255;230,10,10;255,14,14</option><option name="E">255,255,255;230,10,10;255,14,14</option><option name="F">255,255,255;50,50,170;71,71,242</option><option name="G">255,255,255;235,235,235;255,255,255</option><option name="H">255,255,255;130,130,210;185,185,255</option><option name="I">255,255,255;15,130,15;21,185,21</option><option name="K">255,255,255;20,90,255;28,128,255</option><option name="L">255,255,255;15,130,15;21,185,21</option><option name="M">255,255,255;230,230,0;255,255,0</option><option name="N">255,255,255;0,220,220;0,255,255</option><option name="P">255,255,255;220,150,130;255,214,185</option><option name="Q">255,255,255;0,220,220;0,255,255</option><option name="R">255,255,255;20,90,255;28,128,255</option><option name="S">255,255,255;250,150,0;255,214,0</option><option name="T">255,255,255;250,150,0;255,214,0</option><option name="V">255,255,255;15,130,15;21,185,21</option><option name="W">255,255,255;180,90,180;255,128,255</option><option name="Y">255,255,255;50,50,170;71,71,242</option><option name="U">255,255,255;0,0,0;3,3,3</option><option name="O">255,255,255;0,0,0;3,3,3</option><option name="B">255,255,255;0,0,0;3,3,3</option><option name="Z">255,255,255;0,0,0;3,3,3</option><option name="J">255,255,255;0,0,0;3,3,3</option><option name="X">255,255,255;0,0,0;3,3,3</option><option name="?">255,255,255;0,0,0;3,3,3</option><option name="*">255,255,255;0,0,0;3,3,3</option><option name="-">255,255,255;0,0,0;3,3,3</option></childOption><childOption name="background1"><option name="A">192,192,192;0,0,0;192,192,192</option><option name="C">251,231,2;0,0,0;251,231,2</option><option name="D">255,120,120;0,0,0;255,120,120</option><option name="E">255,0,255;0,0,0;255,0,255</option><option name="F">240,230,140;0,0,0;240,230,140</option><option name="G">152,202,50;0,0,0;152,202,50</option><option name="H">255,140,38;0,0,0;255,140,38</option><option name="I">65,198,124;0,0,0;65,198,124</option><option name="K">135,206,250;0,0,0;135,206,250</option><option name="L">251,68,137;0,0,0;251,68,137</option><option name="M">255,42,255;0,0,0;255,42,255</option><option name="N">0,255,255;0,0,0;0,255,255</option><option name="P">255,255,0;0,0,0;255,255,0</option><option name="Q">100,185,255;0,0,0;100,185,255</option><option name="R">135,225,228;0,0,0;135,225,228</option><option name="S">255,182,162;0,0,0;255,182,162</option><option name="T">255,234,137;0,0,0;255,234,137</option><option name="V">0,255,0;0,0,0;0,255,0</option><option name="W">255,175,175;0,0,0;255,175,175</option><option name="Y">173,255,47;0,0,0;173,255,47</option><option name="U">255,191,15;0,0,0;255,191,15</option><option name="O">100,100,100;255,255,255;100,100,100</option><option name="B">100,100,100;255,255,255;100,100,100</option><option name="Z">100,100,100;255,255,255;100,100,100</option><option name="J">100,100,100;255,255,255;100,100,100</option><option name="X">100,100,100;255,255,255;100,100,100</option><option name="?">100,100,100;255,255,255;100,100,100</option><option name="*">0,0,0;170,170,170;0,0,0</option><option name="-">255,255,255;0,0,0;3,3,3</option></childOption><childOption name="hydrophobicity"><option name="A">157,0,98;255,255,255;157,0,98</option><option name="C">173,0,82;255,255,255;173,0,82</option><option name="D">7,0,248;255,255,255;7,0,248</option><option name="E">10,0,245;255,255,255;10,0,245</option><option name="F">255,0,0;255,255,255;255,0,0</option><option name="G">127,0,128;255,255,255;127,0,128</option><option name="H">42,0,213;255,255,255;42,0,213</option><option name="I">240,0,15;255,255,255;240,0,15</option><option name="K">72,0,183;255,255,255;72,0,183</option><option name="L">240,0,15;255,255,255;240,0,15</option><option name="M">188,0,67;255,255,255;188,0,67</option><option name="N">60,0,195;255,255,255;60,0,195</option><option name="P">181,0,74;255,255,255;181,0,74</option><option name="Q">64,0,191;255,255,255;64,0,191</option><option name="R">0,0,255;255,255,255;0,0,255</option><option name="S">91,0,164;255,255,255;91,0,164</option><option name="T">114,0,141;255,255,255;114,0,141</option><option name="V">210,0,45;255,255,255;210,0,45</option><option name="W">223,0,32;255,255,255;223,0,32</option><option name="Y">224,0,31;255,255,255;224,0,31</option><option name="U">100,100,100;255,255,255;100,100,100</option><option name="O">100,100,100;255,255,255;100,100,100</option><option name="B">100,100,100;255,255,255;100,100,100</option><option name="Z">100,100,100;255,255,255;100,100,100</option><option name="J">100,100,100;255,255,255;100,100,100</option><option name="X">100,100,100;255,255,255;100,100,100</option><option name="?">100,100,100;255,255,255;100,100,100</option><option name="*">0,0,0;170,170,170;0,0,0</option><option name="-">255,255,255;0,0,0;3,3,3</option></childOption><childOption name="polarity"><option name="A">175,161,1;255,255,255;175,161,1</option><option name="C">0,178,0;255,255,255;0,178,0</option><option name="D">178,0,0;255,255,255;178,0,0</option><option name="E">178,0,0;255,255,255;178,0,0</option><option name="F">175,161,1;255,255,255;175,161,1</option><option name="G">175,161,1;255,255,255;175,161,1</option><option name="H">0,0,178;255,255,255;0,0,178</option><option name="I">175,161,1;255,255,255;175,161,1</option><option name="K">0,0,178;255,255,255;0,0,178</option><option name="L">175,161,1;255,255,255;175,161,1</option><option name="M">175,161,1;255,255,255;175,161,1</option><option name="N">0,178,0;255,255,255;0,178,0</option><option name="P">175,161,1;255,255,255;175,161,1</option><option name="Q">0,178,0;255,255,255;0,178,0</option><option name="R">0,0,178;255,255,255;0,0,178</option><option name="S">0,178,0;255,255,255;0,178,0</option><option name="T">0,178,0;255,255,255;0,178,0</option><option name="V">175,161,1;255,255,255;175,161,1</option><option name="W">175,161,1;255,255,255;175,161,1</option><option name="Y">0,178,0;255,255,255;0,178,0</option><option name="U">0,178,0;255,255,255;0,178,0</option><option name="O">100,100,100;255,255,255;100,100,100</option><option name="B">100,100,100;255,255,255;100,100,100</option><option name="Z">100,100,100;255,255,255;100,100,100</option><option name="J">100,100,100;255,255,255;100,100,100</option><option name="X">100,100,100;255,255,255;100,100,100</option><option name="?">100,100,100;255,255,255;100,100,100</option><option name="*">0,0,0;170,170,170;0,0,0</option><option name="-">255,255,255;0,0,0;3,3,3</option></childOption><childOption name="rasMolBackground"><option name="A">200,200,200;0,0,0;200,200,200</option><option name="C">230,230,0;0,0,0;230,230,0</option><option name="D">230,10,10;0,0,0;230,10,10</option><option name="E">230,10,10;0,0,0;230,10,10</option><option name="F">50,50,170;0,0,0;50,50,170</option><option name="G">235,235,235;0,0,0;235,235,235</option><option name="H">130,130,210;0,0,0;130,130,210</option><option name="I">15,130,15;0,0,0;15,130,15</option><option name="K">20,90,255;0,0,0;20,90,255</option><option name="L">15,130,15;0,0,0;15,130,15</option><option name="M">230,230,0;0,0,0;230,230,0</option><option name="N">0,220,220;0,0,0;0,220,220</option><option name="P">220,150,130;0,0,0;220,150,130</option><option name="Q">0,220,220;0,0,0;0,220,220</option><option name="R">20,90,255;0,0,0;20,90,255</option><option name="S">250,150,0;0,0,0;250,150,0</option><option name="T">250,150,0;0,0,0;250,150,0</option><option name="V">15,130,15;0,0,0;15,130,15</option><option name="W">180,90,180;0,0,0;180,90,180</option><option name="Y">50,50,170;0,0,0;50,50,170</option><option name="U">100,100,100;0,0,0;100,100,100</option><option name="O">100,100,100;255,255,255;100,100,100</option><option name="B">100,100,100;255,255,255;100,100,100</option><option name="Z">100,100,100;255,255,255;100,100,100</option><option name="J">100,100,100;255,255,255;100,100,100</option><option name="X">100,100,100;255,255,255;100,100,100</option><option name="?">100,100,100;255,255,255;100,100,100</option><option name="*">0,0,0;170,170,170;0,0,0</option><option name="-">255,255,255;0,0,0;3,3,3</option></childOption><childOption name="clustalProtein"><option name="A">255,255,255;0,0,0;255,255,255</option><option name="C">255,255,255;0,0,0;255,255,255</option><option name="D">255,255,255;0,0,0;255,255,255</option><option name="E">255,255,255;0,0,0;255,255,255</option><option name="F">0,130,255;0,0,0;0,130,255</option><option name="G">255,165,0;0,0,0;255,165,0</option><option name="H">255,0,0;0,0,0;255,0,0</option><option name="I">0,178,0;0,0,0;0,178,0</option><option name="K">255,0,0;0,0,0;255,0,0</option><option name="L">0,178,0;0,0,0;0,178,0</option><option name="M">0,178,0;0,0,0;0,178,0</option><option name="N">255,255,255;0,0,0;255,255,255</option><option name="P">255,165,0;0,0,0;255,165,0</option><option name="Q">255,255,255;0,0,0;255,255,255</option><option name="R">255,0,0;0,0,0;255,0,0</option><option name="S">255,165,0;0,0,0;255,165,0</option><option name="T">255,165,0;0,0,0;255,165,0</option><option name="V">0,178,0;0,0,0;0,178,0</option><option name="W">0,130,255;0,0,0;0,130,255</option><option name="Y">0,130,255;0,0,0;0,130,255</option><option name="U">255,255,255;0,0,0;255,255,255</option><option name="O">100,100,100;255,255,255;100,100,100</option><option name="B">100,100,100;255,255,255;100,100,100</option><option name="Z">100,100,100;255,255,255;100,100,100</option><option name="J">100,100,100;255,255,255;100,100,100</option><option name="X">100,100,100;255,255,255;100,100,100</option><option name="?">100,100,100;255,255,255;100,100,100</option><option name="*">0,0,0;170,170,170;0,0,0</option><option name="-">255,255,255;0,0,0;255,255,255</option></childOption><childOption name="macCladeProtein"><option name="A">130,233,255;0,0,0;130,233,255</option><option name="C">255,171,255;0,0,0;255,171,255</option><option name="D">174,168,118;0,0,0;174,168,118</option><option name="E">191,185,136;0,0,0;191,185,136</option><option name="F">148,182,255;0,0,0;148,182,255</option><option name="G">227,6,176;0,0,0;227,6,176</option><option name="H">185,20,255;0,0,0;185,20,255</option><option name="I">79,155,255;0,0,0;79,155,255</option><option name="K">167,13,227;0,0,0;167,13,227</option><option name="L">0,18,184;170,170,170;0,18,184</option><option name="M">94,181,181;0,0,0;94,181,181</option><option name="N">255,0,12;0,0,0;255,0,12</option><option name="P">20,184,110;0,0,0;20,184,110</option><option name="Q">194,1,5;0,0,0;194,1,5</option><option name="R">214,138,255;0,0,0;214,138,255</option><option name="S">255,223,10;0,0,0;255,223,10</option><option name="T">176,21,26;0,0,0;176,21,26</option><option name="V">21,255,17;0,0,0;21,255,17</option><option name="W">21,255,17;0,0,0;21,255,17</option><option name="Y">235,144,134;0,0,0;235,144,134</option><option name="U">100,100,100;0,0,0;100,100,100</option><option name="O">100,100,100;255,255,255;100,100,100</option><option name="B">100,100,100;255,255,255;100,100,100</option><option name="Z">100,100,100;255,255,255;100,100,100</option><option name="J">100,100,100;255,255,255;100,100,100</option><option name="X">100,100,100;255,255,255;100,100,100</option><option name="?">100,100,100;255,255,255;100,100,100</option><option name="*">0,0,0;170,170,170;0,0,0</option><option name="-">255,255,255;0,0,0;3,3,3</option></childOption><childOption name="backgroundAnimated"><option name="movingSequences">true</option><option name="movingResidues">false</option><option name="differentFrequencyBases">false</option></childOption><childOption name="byAnnotation"><option name="secondaryScheme">Default</option><option name="alwaysUseForegroundFromDefaultScheme">false</option><option name="annotationCheckboxes">true</option></childOption></childOption></translation><liveAnnotators><option name="com.biomatters.plugins.featureFinder.FeatureFinder_NUCLEOTIDEOn">false</option><option name="customComponent1" /><option name="customComponent2" /><option name="customComponent3" /><option name="customComponent4" /><option name="customComponent5" /><option name="divider_1" /><option name="ORF_Annotation_GeneratorOn">false</option><option name="customComponent6" /><option name="customComponent7" /><option name="customComponent8" /><option name="customComponent9" /><option name="customComponent10" /><childOption name="com.biomatters.plugins.featureFinder.FeatureFinder_NUCLEOTIDE"><option name="customComponent1" /><option name="customComponent2" /><childOption name="com.biomatters.plugins.featureFinder.FeatureFinder_NUCLEOTIDE"><option name="similarity">100</option><option name="service">LocalDocuments/Sample Documents/PlasMapper Features</option><option name="name">[]</option><option name="wordSize">10</option><option name="searchSubfolders">true</option><option name="includeTruncatedAnnotations">true</option><option name="gateway">true</option></childOption></childOption><childOption name="ORF_Annotation_Generator"><option name="customComponent1" /><option name="customComponent2" /><childOption name="ORF_Annotation_Generator"><option name="MinimumORFSize">100</option><option name="Genetic code">universal</option><option name="startCodons">TTG, CTG, ATG</option><option name="includeInteriors">false</option><option name="assumeStartStopOutside">false</option></childOption></childOption></liveAnnotators><restrictionSites><option name="com.biomatters.plugins.restrictionAnalysis.RestrictionSiteAnnotationGeneratorOn">false</option><option name="customComponent1" /><option name="customComponent2" /><option name="customComponent3" /><option name="customComponent4" /><option name="divider_1" /><option name="customComponent5" /><childOption name="com.biomatters.plugins.restrictionAnalysis.RestrictionSiteAnnotationGenerator"><option name="customComponent1" /><option name="customComponent2" /><childOption name="com.biomatters.plugins.restrictionAnalysis.RestrictionSiteAnnotationGenerator"><option name="enzymeSetDocument">all_enzymes</option><option name="doRestrictCutters">true</option><option name="minCutters">4</option><option name="doRestrictPalindromes">false</option><option name="restrictPalindromes">palindromic</option><option name="doRestrictHitters">true</option><option name="hits">(1, 2)</option><option name="targetRegionType">anywhere</option><option name="excluded">(1, 2)</option><option name="grabExcludeRangeOption">[1,1000)</option><option name="selectedEnzymes">-1</option><option name="lastSelectedDocumentIdentifer">commonly_used_enzymes</option><option name="customComponent1" /></childOption></childOption></restrictionSites></sequenceViewOptions><sequenceViewOptions geneiousVersion="8.0.5" additionalXmlKey="sequenceViewOptions9n-66xcz6g"><SequenceViewerState><zoom isMinimumZoom="true">0.005167958604651163</zoom><SequenceViewerSelectionState><selectedRegions /></SequenceViewerSelectionState><SequenceViewerLocation><sequenceNumber>1</sequenceNumber><residueNumber>2530</residueNumber><xOffset>0</xOffset><yOffset>-6</yOffset></SequenceViewerLocation></SequenceViewerState><translation><option name="frame">Frame1</option><option name="customComponent1" /><option name="relativeTo">sequence</option><childOption name="translationColors"><option name="colors">background1</option><option name="customComponent1" /><option name="customComponent2" /><option name="customComponent3" /><option name="foreground1DummyButton" /><option name="rasMolForegroundDummyButton">RasMol</option><option name="background1DummyButton" /><option name="hydrophobicityDummyButton">Hydrophobicity</option><option name="polarityDummyButton">Polarity</option><option name="rasMolBackgroundDummyButton">RasMol</option><option name="clustalProteinDummyButton">Clustal</option><option name="macCladeProteinDummyButton">MacClade</option><option name="backgroundAnimatedDummyButton">Animated :-)</option><option name="byAnnotationDummyButton">By Annotation</option><childOption name="foreground1"><option name="A">255,255,255;0,0,0;3,3,3</option><option name="C">255,255,255;175,161,1;250,230,4</option><option name="D">255,255,255;178,0,0;254,0,0</option><option name="E">255,255,255;255,0,255;255,0,255</option><option name="F">255,255,255;64,64,64;91,91,91</option><option name="G">255,255,255;107,142,35;152,202,50</option><option name="H">255,255,255;139,69,19;198,98,27</option><option name="I">255,255,255;46,139,87;65,198,124</option><option name="K">255,255,255;0,0,255;0,0,255</option><option name="L">255,255,255;176,48,96;251,68,137</option><option name="M">255,255,255;199,21,133;255,30,190</option><option name="N">255,255,255;0,178,178;0,254,254</option><option name="P">255,255,255;255,200,0;255,255,0</option><option name="Q">255,255,255;70,130,180;100,185,255</option><option name="R">255,255,255;95,158,160;135,225,228</option><option name="S">255,255,255;250,128,114;255,182,162</option><option name="T">255,255,255;244,164,96;255,234,137</option><option name="V">255,255,255;0,178,0;0,254,0</option><option name="W">255,255,255;178,122,122;254,174,174</option><option name="Y">255,255,255;0,100,0;0,142,0</option><option name="U">255,255,255;184,134,11;255,191,15</option><option name="O">255,255,255;0,0,0;3,3,3</option><option name="B">255,255,255;0,0,0;3,3,3</option><option name="Z">255,255,255;0,0,0;3,3,3</option><option name="J">255,255,255;0,0,0;3,3,3</option><option name="X">255,255,255;0,0,0;3,3,3</option><option name="?">255,255,255;0,0,0;3,3,3</option><option name="*">255,255,255;0,0,0;3,3,3</option><option name="-">255,255,255;0,0,0;3,3,3</option></childOption><childOption name="rasMolForeground"><option name="A">255,255,255;200,200,200;255,255,255</option><option name="C">255,255,255;230,230,0;255,255,0</option><option name="D">255,255,255;230,10,10;255,14,14</option><option name="E">255,255,255;230,10,10;255,14,14</option><option name="F">255,255,255;50,50,170;71,71,242</option><option name="G">255,255,255;235,235,235;255,255,255</option><option name="H">255,255,255;130,130,210;185,185,255</option><option name="I">255,255,255;15,130,15;21,185,21</option><option name="K">255,255,255;20,90,255;28,128,255</option><option name="L">255,255,255;15,130,15;21,185,21</option><option name="M">255,255,255;230,230,0;255,255,0</option><option name="N">255,255,255;0,220,220;0,255,255</option><option name="P">255,255,255;220,150,130;255,214,185</option><option name="Q">255,255,255;0,220,220;0,255,255</option><option name="R">255,255,255;20,90,255;28,128,255</option><option name="S">255,255,255;250,150,0;255,214,0</option><option name="T">255,255,255;250,150,0;255,214,0</option><option name="V">255,255,255;15,130,15;21,185,21</option><option name="W">255,255,255;180,90,180;255,128,255</option><option name="Y">255,255,255;50,50,170;71,71,242</option><option name="U">255,255,255;0,0,0;3,3,3</option><option name="O">255,255,255;0,0,0;3,3,3</option><option name="B">255,255,255;0,0,0;3,3,3</option><option name="Z">255,255,255;0,0,0;3,3,3</option><option name="J">255,255,255;0,0,0;3,3,3</option><option name="X">255,255,255;0,0,0;3,3,3</option><option name="?">255,255,255;0,0,0;3,3,3</option><option name="*">255,255,255;0,0,0;3,3,3</option><option name="-">255,255,255;0,0,0;3,3,3</option></childOption><childOption name="background1"><option name="A">192,192,192;0,0,0;192,192,192</option><option name="C">251,231,2;0,0,0;251,231,2</option><option name="D">255,120,120;0,0,0;255,120,120</option><option name="E">255,0,255;0,0,0;255,0,255</option><option name="F">240,230,140;0,0,0;240,230,140</option><option name="G">152,202,50;0,0,0;152,202,50</option><option name="H">255,140,38;0,0,0;255,140,38</option><option name="I">65,198,124;0,0,0;65,198,124</option><option name="K">135,206,250;0,0,0;135,206,250</option><option name="L">251,68,137;0,0,0;251,68,137</option><option name="M">255,42,255;0,0,0;255,42,255</option><option name="N">0,255,255;0,0,0;0,255,255</option><option name="P">255,255,0;0,0,0;255,255,0</option><option name="Q">100,185,255;0,0,0;100,185,255</option><option name="R">135,225,228;0,0,0;135,225,228</option><option name="S">255,182,162;0,0,0;255,182,162</option><option name="T">255,234,137;0,0,0;255,234,137</option><option name="V">0,255,0;0,0,0;0,255,0</option><option name="W">255,175,175;0,0,0;255,175,175</option><option name="Y">173,255,47;0,0,0;173,255,47</option><option name="U">255,191,15;0,0,0;255,191,15</option><option name="O">100,100,100;255,255,255;100,100,100</option><option name="B">100,100,100;255,255,255;100,100,100</option><option name="Z">100,100,100;255,255,255;100,100,100</option><option name="J">100,100,100;255,255,255;100,100,100</option><option name="X">100,100,100;255,255,255;100,100,100</option><option name="?">100,100,100;255,255,255;100,100,100</option><option name="*">0,0,0;170,170,170;0,0,0</option><option name="-">255,255,255;0,0,0;3,3,3</option></childOption><childOption name="hydrophobicity"><option name="A">157,0,98;255,255,255;157,0,98</option><option name="C">173,0,82;255,255,255;173,0,82</option><option name="D">7,0,248;255,255,255;7,0,248</option><option name="E">10,0,245;255,255,255;10,0,245</option><option name="F">255,0,0;255,255,255;255,0,0</option><option name="G">127,0,128;255,255,255;127,0,128</option><option name="H">42,0,213;255,255,255;42,0,213</option><option name="I">240,0,15;255,255,255;240,0,15</option><option name="K">72,0,183;255,255,255;72,0,183</option><option name="L">240,0,15;255,255,255;240,0,15</option><option name="M">188,0,67;255,255,255;188,0,67</option><option name="N">60,0,195;255,255,255;60,0,195</option><option name="P">181,0,74;255,255,255;181,0,74</option><option name="Q">64,0,191;255,255,255;64,0,191</option><option name="R">0,0,255;255,255,255;0,0,255</option><option name="S">91,0,164;255,255,255;91,0,164</option><option name="T">114,0,141;255,255,255;114,0,141</option><option name="V">210,0,45;255,255,255;210,0,45</option><option name="W">223,0,32;255,255,255;223,0,32</option><option name="Y">224,0,31;255,255,255;224,0,31</option><option name="U">100,100,100;255,255,255;100,100,100</option><option name="O">100,100,100;255,255,255;100,100,100</option><option name="B">100,100,100;255,255,255;100,100,100</option><option name="Z">100,100,100;255,255,255;100,100,100</option><option name="J">100,100,100;255,255,255;100,100,100</option><option name="X">100,100,100;255,255,255;100,100,100</option><option name="?">100,100,100;255,255,255;100,100,100</option><option name="*">0,0,0;170,170,170;0,0,0</option><option name="-">255,255,255;0,0,0;3,3,3</option></childOption><childOption name="polarity"><option name="A">175,161,1;255,255,255;175,161,1</option><option name="C">0,178,0;255,255,255;0,178,0</option><option name="D">178,0,0;255,255,255;178,0,0</option><option name="E">178,0,0;255,255,255;178,0,0</option><option name="F">175,161,1;255,255,255;175,161,1</option><option name="G">175,161,1;255,255,255;175,161,1</option><option name="H">0,0,178;255,255,255;0,0,178</option><option name="I">175,161,1;255,255,255;175,161,1</option><option name="K">0,0,178;255,255,255;0,0,178</option><option name="L">175,161,1;255,255,255;175,161,1</option><option name="M">175,161,1;255,255,255;175,161,1</option><option name="N">0,178,0;255,255,255;0,178,0</option><option name="P">175,161,1;255,255,255;175,161,1</option><option name="Q">0,178,0;255,255,255;0,178,0</option><option name="R">0,0,178;255,255,255;0,0,178</option><option name="S">0,178,0;255,255,255;0,178,0</option><option name="T">0,178,0;255,255,255;0,178,0</option><option name="V">175,161,1;255,255,255;175,161,1</option><option name="W">175,161,1;255,255,255;175,161,1</option><option name="Y">0,178,0;255,255,255;0,178,0</option><option name="U">0,178,0;255,255,255;0,178,0</option><option name="O">100,100,100;255,255,255;100,100,100</option><option name="B">100,100,100;255,255,255;100,100,100</option><option name="Z">100,100,100;255,255,255;100,100,100</option><option name="J">100,100,100;255,255,255;100,100,100</option><option name="X">100,100,100;255,255,255;100,100,100</option><option name="?">100,100,100;255,255,255;100,100,100</option><option name="*">0,0,0;170,170,170;0,0,0</option><option name="-">255,255,255;0,0,0;3,3,3</option></childOption><childOption name="rasMolBackground"><option name="A">200,200,200;0,0,0;200,200,200</option><option name="C">230,230,0;0,0,0;230,230,0</option><option name="D">230,10,10;0,0,0;230,10,10</option><option name="E">230,10,10;0,0,0;230,10,10</option><option name="F">50,50,170;0,0,0;50,50,170</option><option name="G">235,235,235;0,0,0;235,235,235</option><option name="H">130,130,210;0,0,0;130,130,210</option><option name="I">15,130,15;0,0,0;15,130,15</option><option name="K">20,90,255;0,0,0;20,90,255</option><option name="L">15,130,15;0,0,0;15,130,15</option><option name="M">230,230,0;0,0,0;230,230,0</option><option name="N">0,220,220;0,0,0;0,220,220</option><option name="P">220,150,130;0,0,0;220,150,130</option><option name="Q">0,220,220;0,0,0;0,220,220</option><option name="R">20,90,255;0,0,0;20,90,255</option><option name="S">250,150,0;0,0,0;250,150,0</option><option name="T">250,150,0;0,0,0;250,150,0</option><option name="V">15,130,15;0,0,0;15,130,15</option><option name="W">180,90,180;0,0,0;180,90,180</option><option name="Y">50,50,170;0,0,0;50,50,170</option><option name="U">100,100,100;0,0,0;100,100,100</option><option name="O">100,100,100;255,255,255;100,100,100</option><option name="B">100,100,100;255,255,255;100,100,100</option><option name="Z">100,100,100;255,255,255;100,100,100</option><option name="J">100,100,100;255,255,255;100,100,100</option><option name="X">100,100,100;255,255,255;100,100,100</option><option name="?">100,100,100;255,255,255;100,100,100</option><option name="*">0,0,0;170,170,170;0,0,0</option><option name="-">255,255,255;0,0,0;3,3,3</option></childOption><childOption name="clustalProtein"><option name="A">255,255,255;0,0,0;255,255,255</option><option name="C">255,255,255;0,0,0;255,255,255</option><option name="D">255,255,255;0,0,0;255,255,255</option><option name="E">255,255,255;0,0,0;255,255,255</option><option name="F">0,130,255;0,0,0;0,130,255</option><option name="G">255,165,0;0,0,0;255,165,0</option><option name="H">255,0,0;0,0,0;255,0,0</option><option name="I">0,178,0;0,0,0;0,178,0</option><option name="K">255,0,0;0,0,0;255,0,0</option><option name="L">0,178,0;0,0,0;0,178,0</option><option name="M">0,178,0;0,0,0;0,178,0</option><option name="N">255,255,255;0,0,0;255,255,255</option><option name="P">255,165,0;0,0,0;255,165,0</option><option name="Q">255,255,255;0,0,0;255,255,255</option><option name="R">255,0,0;0,0,0;255,0,0</option><option name="S">255,165,0;0,0,0;255,165,0</option><option name="T">255,165,0;0,0,0;255,165,0</option><option name="V">0,178,0;0,0,0;0,178,0</option><option name="W">0,130,255;0,0,0;0,130,255</option><option name="Y">0,130,255;0,0,0;0,130,255</option><option name="U">255,255,255;0,0,0;255,255,255</option><option name="O">100,100,100;255,255,255;100,100,100</option><option name="B">100,100,100;255,255,255;100,100,100</option><option name="Z">100,100,100;255,255,255;100,100,100</option><option name="J">100,100,100;255,255,255;100,100,100</option><option name="X">100,100,100;255,255,255;100,100,100</option><option name="?">100,100,100;255,255,255;100,100,100</option><option name="*">0,0,0;170,170,170;0,0,0</option><option name="-">255,255,255;0,0,0;255,255,255</option></childOption><childOption name="macCladeProtein"><option name="A">130,233,255;0,0,0;130,233,255</option><option name="C">255,171,255;0,0,0;255,171,255</option><option name="D">174,168,118;0,0,0;174,168,118</option><option name="E">191,185,136;0,0,0;191,185,136</option><option name="F">148,182,255;0,0,0;148,182,255</option><option name="G">227,6,176;0,0,0;227,6,176</option><option name="H">185,20,255;0,0,0;185,20,255</option><option name="I">79,155,255;0,0,0;79,155,255</option><option name="K">167,13,227;0,0,0;167,13,227</option><option name="L">0,18,184;170,170,170;0,18,184</option><option name="M">94,181,181;0,0,0;94,181,181</option><option name="N">255,0,12;0,0,0;255,0,12</option><option name="P">20,184,110;0,0,0;20,184,110</option><option name="Q">194,1,5;0,0,0;194,1,5</option><option name="R">214,138,255;0,0,0;214,138,255</option><option name="S">255,223,10;0,0,0;255,223,10</option><option name="T">176,21,26;0,0,0;176,21,26</option><option name="V">21,255,17;0,0,0;21,255,17</option><option name="W">21,255,17;0,0,0;21,255,17</option><option name="Y">235,144,134;0,0,0;235,144,134</option><option name="U">100,100,100;0,0,0;100,100,100</option><option name="O">100,100,100;255,255,255;100,100,100</option><option name="B">100,100,100;255,255,255;100,100,100</option><option name="Z">100,100,100;255,255,255;100,100,100</option><option name="J">100,100,100;255,255,255;100,100,100</option><option name="X">100,100,100;255,255,255;100,100,100</option><option name="?">100,100,100;255,255,255;100,100,100</option><option name="*">0,0,0;170,170,170;0,0,0</option><option name="-">255,255,255;0,0,0;3,3,3</option></childOption><childOption name="backgroundAnimated"><option name="movingSequences">true</option><option name="movingResidues">false</option><option name="differentFrequencyBases">false</option></childOption><childOption name="byAnnotation"><option name="secondaryScheme">Default</option><option name="alwaysUseForegroundFromDefaultScheme">false</option><option name="annotationCheckboxes">true</option></childOption></childOption></translation><liveAnnotators><option name="com.biomatters.plugins.featureFinder.FeatureFinder_NUCLEOTIDEOn">false</option><option name="customComponent1" /><option name="customComponent2" /><option name="customComponent3" /><option name="customComponent4" /><option name="customComponent5" /><option name="divider_1" /><option name="ORF_Annotation_GeneratorOn">false</option><option name="customComponent6" /><option name="customComponent7" /><option name="customComponent8" /><option name="customComponent9" /><option name="customComponent10" /><childOption name="com.biomatters.plugins.featureFinder.FeatureFinder_NUCLEOTIDE"><option name="customComponent1" /><option name="customComponent2" /><childOption name="com.biomatters.plugins.featureFinder.FeatureFinder_NUCLEOTIDE"><option name="similarity">100</option><option name="service">LocalDocuments/Sample Documents/PlasMapper Features</option><option name="name">[]</option><option name="wordSize">10</option><option name="searchSubfolders">true</option><option name="includeTruncatedAnnotations">true</option><option name="gateway">true</option></childOption></childOption><childOption name="ORF_Annotation_Generator"><option name="customComponent1" /><option name="customComponent2" /><childOption name="ORF_Annotation_Generator"><option name="MinimumORFSize">100</option><option name="Genetic code">universal</option><option name="startCodons">ATG, CTG, TTG</option><option name="includeInteriors">false</option><option name="assumeStartStopOutside">false</option></childOption></childOption></liveAnnotators><restrictionSites><option name="com.biomatters.plugins.restrictionAnalysis.RestrictionSiteAnnotationGeneratorOn">false</option><option name="customComponent1" /><option name="customComponent2" /><option name="customComponent3" /><option name="customComponent4" /><option name="divider_1" /><option name="customComponent5" /><childOption name="com.biomatters.plugins.restrictionAnalysis.RestrictionSiteAnnotationGenerator"><option name="customComponent1" /><option name="customComponent2" /><childOption name="com.biomatters.plugins.restrictionAnalysis.RestrictionSiteAnnotationGenerator"><option name="enzymeSetDocument">all_enzymes</option><option name="doRestrictCutters">true</option><option name="minCutters">4</option><option name="doRestrictPalindromes">false</option><option name="restrictPalindromes">palindromic</option><option name="doRestrictHitters">true</option><option name="hits">(1, 2)</option><option name="targetRegionType">anywhere</option><option name="excluded">(1, 2)</option><option name="grabExcludeRangeOption">[1,5031)</option><option name="selectedEnzymes">-1</option><option name="lastSelectedDocumentIdentifer">commonly_used_enzymes</option><option name="customComponent1" /></childOption></childOption></restrictionSites></sequenceViewOptions><sequenceViewOptions geneiousVersion="8.0.5" additionalXmlKey="sequenceViewOptions1a-5lxuqow"><SequenceViewerState><zoom isMinimumZoom="true">0.005167958604651163</zoom><SequenceViewerSelectionState><selectedRegions /></SequenceViewerSelectionState><SequenceViewerLocation><sequenceNumber>1</sequenceNumber><residueNumber>2530</residueNumber><xOffset>0</xOffset><yOffset>40</yOffset></SequenceViewerLocation></SequenceViewerState><translation><option name="frame">Frame1</option><option name="customComponent1" /><option name="relativeTo">sequence</option><childOption name="translationColors"><option name="colors">background1</option><option name="customComponent1" /><option name="customComponent2" /><option name="customComponent3" /><option name="foreground1DummyButton" /><option name="rasMolForegroundDummyButton">RasMol</option><option name="background1DummyButton" /><option name="hydrophobicityDummyButton">Hydrophobicity</option><option name="polarityDummyButton">Polarity</option><option name="rasMolBackgroundDummyButton">RasMol</option><option name="clustalProteinDummyButton">Clustal</option><option name="macCladeProteinDummyButton">MacClade</option><option name="backgroundAnimatedDummyButton">Animated :-)</option><option name="byAnnotationDummyButton">By Annotation</option><childOption name="foreground1"><option name="A">255,255,255;0,0,0;3,3,3</option><option name="C">255,255,255;175,161,1;250,230,4</option><option name="D">255,255,255;178,0,0;254,0,0</option><option name="E">255,255,255;255,0,255;255,0,255</option><option name="F">255,255,255;64,64,64;91,91,91</option><option name="G">255,255,255;107,142,35;152,202,50</option><option name="H">255,255,255;139,69,19;198,98,27</option><option name="I">255,255,255;46,139,87;65,198,124</option><option name="K">255,255,255;0,0,255;0,0,255</option><option name="L">255,255,255;176,48,96;251,68,137</option><option name="M">255,255,255;199,21,133;255,30,190</option><option name="N">255,255,255;0,178,178;0,254,254</option><option name="P">255,255,255;255,200,0;255,255,0</option><option name="Q">255,255,255;70,130,180;100,185,255</option><option name="R">255,255,255;95,158,160;135,225,228</option><option name="S">255,255,255;250,128,114;255,182,162</option><option name="T">255,255,255;244,164,96;255,234,137</option><option name="V">255,255,255;0,178,0;0,254,0</option><option name="W">255,255,255;178,122,122;254,174,174</option><option name="Y">255,255,255;0,100,0;0,142,0</option><option name="U">255,255,255;184,134,11;255,191,15</option><option name="O">255,255,255;0,0,0;3,3,3</option><option name="B">255,255,255;0,0,0;3,3,3</option><option name="Z">255,255,255;0,0,0;3,3,3</option><option name="J">255,255,255;0,0,0;3,3,3</option><option name="X">255,255,255;0,0,0;3,3,3</option><option name="?">255,255,255;0,0,0;3,3,3</option><option name="*">255,255,255;0,0,0;3,3,3</option><option name="-">255,255,255;0,0,0;3,3,3</option></childOption><childOption name="rasMolForeground"><option name="A">255,255,255;200,200,200;255,255,255</option><option name="C">255,255,255;230,230,0;255,255,0</option><option name="D">255,255,255;230,10,10;255,14,14</option><option name="E">255,255,255;230,10,10;255,14,14</option><option name="F">255,255,255;50,50,170;71,71,242</option><option name="G">255,255,255;235,235,235;255,255,255</option><option name="H">255,255,255;130,130,210;185,185,255</option><option name="I">255,255,255;15,130,15;21,185,21</option><option name="K">255,255,255;20,90,255;28,128,255</option><option name="L">255,255,255;15,130,15;21,185,21</option><option name="M">255,255,255;230,230,0;255,255,0</option><option name="N">255,255,255;0,220,220;0,255,255</option><option name="P">255,255,255;220,150,130;255,214,185</option><option name="Q">255,255,255;0,220,220;0,255,255</option><option name="R">255,255,255;20,90,255;28,128,255</option><option name="S">255,255,255;250,150,0;255,214,0</option><option name="T">255,255,255;250,150,0;255,214,0</option><option name="V">255,255,255;15,130,15;21,185,21</option><option name="W">255,255,255;180,90,180;255,128,255</option><option name="Y">255,255,255;50,50,170;71,71,242</option><option name="U">255,255,255;0,0,0;3,3,3</option><option name="O">255,255,255;0,0,0;3,3,3</option><option name="B">255,255,255;0,0,0;3,3,3</option><option name="Z">255,255,255;0,0,0;3,3,3</option><option name="J">255,255,255;0,0,0;3,3,3</option><option name="X">255,255,255;0,0,0;3,3,3</option><option name="?">255,255,255;0,0,0;3,3,3</option><option name="*">255,255,255;0,0,0;3,3,3</option><option name="-">255,255,255;0,0,0;3,3,3</option></childOption><childOption name="background1"><option name="A">192,192,192;0,0,0;192,192,192</option><option name="C">251,231,2;0,0,0;251,231,2</option><option name="D">255,120,120;0,0,0;255,120,120</option><option name="E">255,0,255;0,0,0;255,0,255</option><option name="F">240,230,140;0,0,0;240,230,140</option><option name="G">152,202,50;0,0,0;152,202,50</option><option name="H">255,140,38;0,0,0;255,140,38</option><option name="I">65,198,124;0,0,0;65,198,124</option><option name="K">135,206,250;0,0,0;135,206,250</option><option name="L">251,68,137;0,0,0;251,68,137</option><option name="M">255,42,255;0,0,0;255,42,255</option><option name="N">0,255,255;0,0,0;0,255,255</option><option name="P">255,255,0;0,0,0;255,255,0</option><option name="Q">100,185,255;0,0,0;100,185,255</option><option name="R">135,225,228;0,0,0;135,225,228</option><option name="S">255,182,162;0,0,0;255,182,162</option><option name="T">255,234,137;0,0,0;255,234,137</option><option name="V">0,255,0;0,0,0;0,255,0</option><option name="W">255,175,175;0,0,0;255,175,175</option><option name="Y">173,255,47;0,0,0;173,255,47</option><option name="U">255,191,15;0,0,0;255,191,15</option><option name="O">100,100,100;255,255,255;100,100,100</option><option name="B">100,100,100;255,255,255;100,100,100</option><option name="Z">100,100,100;255,255,255;100,100,100</option><option name="J">100,100,100;255,255,255;100,100,100</option><option name="X">100,100,100;255,255,255;100,100,100</option><option name="?">100,100,100;255,255,255;100,100,100</option><option name="*">0,0,0;170,170,170;0,0,0</option><option name="-">255,255,255;0,0,0;3,3,3</option></childOption><childOption name="hydrophobicity"><option name="A">157,0,98;255,255,255;157,0,98</option><option name="C">173,0,82;255,255,255;173,0,82</option><option name="D">7,0,248;255,255,255;7,0,248</option><option name="E">10,0,245;255,255,255;10,0,245</option><option name="F">255,0,0;255,255,255;255,0,0</option><option name="G">127,0,128;255,255,255;127,0,128</option><option name="H">42,0,213;255,255,255;42,0,213</option><option name="I">240,0,15;255,255,255;240,0,15</option><option name="K">72,0,183;255,255,255;72,0,183</option><option name="L">240,0,15;255,255,255;240,0,15</option><option name="M">188,0,67;255,255,255;188,0,67</option><option name="N">60,0,195;255,255,255;60,0,195</option><option name="P">181,0,74;255,255,255;181,0,74</option><option name="Q">64,0,191;255,255,255;64,0,191</option><option name="R">0,0,255;255,255,255;0,0,255</option><option name="S">91,0,164;255,255,255;91,0,164</option><option name="T">114,0,141;255,255,255;114,0,141</option><option name="V">210,0,45;255,255,255;210,0,45</option><option name="W">223,0,32;255,255,255;223,0,32</option><option name="Y">224,0,31;255,255,255;224,0,31</option><option name="U">100,100,100;255,255,255;100,100,100</option><option name="O">100,100,100;255,255,255;100,100,100</option><option name="B">100,100,100;255,255,255;100,100,100</option><option name="Z">100,100,100;255,255,255;100,100,100</option><option name="J">100,100,100;255,255,255;100,100,100</option><option name="X">100,100,100;255,255,255;100,100,100</option><option name="?">100,100,100;255,255,255;100,100,100</option><option name="*">0,0,0;170,170,170;0,0,0</option><option name="-">255,255,255;0,0,0;3,3,3</option></childOption><childOption name="polarity"><option name="A">175,161,1;255,255,255;175,161,1</option><option name="C">0,178,0;255,255,255;0,178,0</option><option name="D">178,0,0;255,255,255;178,0,0</option><option name="E">178,0,0;255,255,255;178,0,0</option><option name="F">175,161,1;255,255,255;175,161,1</option><option name="G">175,161,1;255,255,255;175,161,1</option><option name="H">0,0,178;255,255,255;0,0,178</option><option name="I">175,161,1;255,255,255;175,161,1</option><option name="K">0,0,178;255,255,255;0,0,178</option><option name="L">175,161,1;255,255,255;175,161,1</option><option name="M">175,161,1;255,255,255;175,161,1</option><option name="N">0,178,0;255,255,255;0,178,0</option><option name="P">175,161,1;255,255,255;175,161,1</option><option name="Q">0,178,0;255,255,255;0,178,0</option><option name="R">0,0,178;255,255,255;0,0,178</option><option name="S">0,178,0;255,255,255;0,178,0</option><option name="T">0,178,0;255,255,255;0,178,0</option><option name="V">175,161,1;255,255,255;175,161,1</option><option name="W">175,161,1;255,255,255;175,161,1</option><option name="Y">0,178,0;255,255,255;0,178,0</option><option name="U">0,178,0;255,255,255;0,178,0</option><option name="O">100,100,100;255,255,255;100,100,100</option><option name="B">100,100,100;255,255,255;100,100,100</option><option name="Z">100,100,100;255,255,255;100,100,100</option><option name="J">100,100,100;255,255,255;100,100,100</option><option name="X">100,100,100;255,255,255;100,100,100</option><option name="?">100,100,100;255,255,255;100,100,100</option><option name="*">0,0,0;170,170,170;0,0,0</option><option name="-">255,255,255;0,0,0;3,3,3</option></childOption><childOption name="rasMolBackground"><option name="A">200,200,200;0,0,0;200,200,200</option><option name="C">230,230,0;0,0,0;230,230,0</option><option name="D">230,10,10;0,0,0;230,10,10</option><option name="E">230,10,10;0,0,0;230,10,10</option><option name="F">50,50,170;0,0,0;50,50,170</option><option name="G">235,235,235;0,0,0;235,235,235</option><option name="H">130,130,210;0,0,0;130,130,210</option><option name="I">15,130,15;0,0,0;15,130,15</option><option name="K">20,90,255;0,0,0;20,90,255</option><option name="L">15,130,15;0,0,0;15,130,15</option><option name="M">230,230,0;0,0,0;230,230,0</option><option name="N">0,220,220;0,0,0;0,220,220</option><option name="P">220,150,130;0,0,0;220,150,130</option><option name="Q">0,220,220;0,0,0;0,220,220</option><option name="R">20,90,255;0,0,0;20,90,255</option><option name="S">250,150,0;0,0,0;250,150,0</option><option name="T">250,150,0;0,0,0;250,150,0</option><option name="V">15,130,15;0,0,0;15,130,15</option><option name="W">180,90,180;0,0,0;180,90,180</option><option name="Y">50,50,170;0,0,0;50,50,170</option><option name="U">100,100,100;0,0,0;100,100,100</option><option name="O">100,100,100;255,255,255;100,100,100</option><option name="B">100,100,100;255,255,255;100,100,100</option><option name="Z">100,100,100;255,255,255;100,100,100</option><option name="J">100,100,100;255,255,255;100,100,100</option><option name="X">100,100,100;255,255,255;100,100,100</option><option name="?">100,100,100;255,255,255;100,100,100</option><option name="*">0,0,0;170,170,170;0,0,0</option><option name="-">255,255,255;0,0,0;3,3,3</option></childOption><childOption name="clustalProtein"><option name="A">255,255,255;0,0,0;255,255,255</option><option name="C">255,255,255;0,0,0;255,255,255</option><option name="D">255,255,255;0,0,0;255,255,255</option><option name="E">255,255,255;0,0,0;255,255,255</option><option name="F">0,130,255;0,0,0;0,130,255</option><option name="G">255,165,0;0,0,0;255,165,0</option><option name="H">255,0,0;0,0,0;255,0,0</option><option name="I">0,178,0;0,0,0;0,178,0</option><option name="K">255,0,0;0,0,0;255,0,0</option><option name="L">0,178,0;0,0,0;0,178,0</option><option name="M">0,178,0;0,0,0;0,178,0</option><option name="N">255,255,255;0,0,0;255,255,255</option><option name="P">255,165,0;0,0,0;255,165,0</option><option name="Q">255,255,255;0,0,0;255,255,255</option><option name="R">255,0,0;0,0,0;255,0,0</option><option name="S">255,165,0;0,0,0;255,165,0</option><option name="T">255,165,0;0,0,0;255,165,0</option><option name="V">0,178,0;0,0,0;0,178,0</option><option name="W">0,130,255;0,0,0;0,130,255</option><option name="Y">0,130,255;0,0,0;0,130,255</option><option name="U">255,255,255;0,0,0;255,255,255</option><option name="O">100,100,100;255,255,255;100,100,100</option><option name="B">100,100,100;255,255,255;100,100,100</option><option name="Z">100,100,100;255,255,255;100,100,100</option><option name="J">100,100,100;255,255,255;100,100,100</option><option name="X">100,100,100;255,255,255;100,100,100</option><option name="?">100,100,100;255,255,255;100,100,100</option><option name="*">0,0,0;170,170,170;0,0,0</option><option name="-">255,255,255;0,0,0;255,255,255</option></childOption><childOption name="macCladeProtein"><option name="A">130,233,255;0,0,0;130,233,255</option><option name="C">255,171,255;0,0,0;255,171,255</option><option name="D">174,168,118;0,0,0;174,168,118</option><option name="E">191,185,136;0,0,0;191,185,136</option><option name="F">148,182,255;0,0,0;148,182,255</option><option name="G">227,6,176;0,0,0;227,6,176</option><option name="H">185,20,255;0,0,0;185,20,255</option><option name="I">79,155,255;0,0,0;79,155,255</option><option name="K">167,13,227;0,0,0;167,13,227</option><option name="L">0,18,184;170,170,170;0,18,184</option><option name="M">94,181,181;0,0,0;94,181,181</option><option name="N">255,0,12;0,0,0;255,0,12</option><option name="P">20,184,110;0,0,0;20,184,110</option><option name="Q">194,1,5;0,0,0;194,1,5</option><option name="R">214,138,255;0,0,0;214,138,255</option><option name="S">255,223,10;0,0,0;255,223,10</option><option name="T">176,21,26;0,0,0;176,21,26</option><option name="V">21,255,17;0,0,0;21,255,17</option><option name="W">21,255,17;0,0,0;21,255,17</option><option name="Y">235,144,134;0,0,0;235,144,134</option><option name="U">100,100,100;0,0,0;100,100,100</option><option name="O">100,100,100;255,255,255;100,100,100</option><option name="B">100,100,100;255,255,255;100,100,100</option><option name="Z">100,100,100;255,255,255;100,100,100</option><option name="J">100,100,100;255,255,255;100,100,100</option><option name="X">100,100,100;255,255,255;100,100,100</option><option name="?">100,100,100;255,255,255;100,100,100</option><option name="*">0,0,0;170,170,170;0,0,0</option><option name="-">255,255,255;0,0,0;3,3,3</option></childOption><childOption name="backgroundAnimated"><option name="movingSequences">true</option><option name="movingResidues">false</option><option name="differentFrequencyBases">false</option></childOption><childOption name="byAnnotation"><option name="secondaryScheme">Default</option><option name="alwaysUseForegroundFromDefaultScheme">false</option><option name="annotationCheckboxes">true</option></childOption></childOption></translation><liveAnnotators><option name="com.biomatters.plugins.featureFinder.FeatureFinder_NUCLEOTIDEOn">false</option><option name="customComponent1" /><option name="customComponent2" /><option name="customComponent3" /><option name="customComponent4" /><option name="customComponent5" /><option name="divider_1" /><option name="ORF_Annotation_GeneratorOn">false</option><option name="customComponent6" /><option name="customComponent7" /><option name="customComponent8" /><option name="customComponent9" /><option name="customComponent10" /><childOption name="com.biomatters.plugins.featureFinder.FeatureFinder_NUCLEOTIDE"><option name="customComponent1" /><option name="customComponent2" /><childOption name="com.biomatters.plugins.featureFinder.FeatureFinder_NUCLEOTIDE"><option name="similarity">100</option><option name="service">LocalDocuments/Sample Documents/PlasMapper Features</option><option name="name">[]</option><option name="wordSize">10</option><option name="searchSubfolders">true</option><option name="includeTruncatedAnnotations">true</option><option name="gateway">true</option></childOption></childOption><childOption name="ORF_Annotation_Generator"><option name="customComponent1" /><option name="customComponent2" /><childOption name="ORF_Annotation_Generator"><option name="MinimumORFSize">100</option><option name="Genetic code">universal</option><option name="startCodons">CTG, ATG, TTG</option><option name="includeInteriors">false</option><option name="assumeStartStopOutside">false</option></childOption></childOption></liveAnnotators><restrictionSites><option name="com.biomatters.plugins.restrictionAnalysis.RestrictionSiteAnnotationGeneratorOn">false</option><option name="customComponent1" /><option name="customComponent2" /><option name="customComponent3" /><option name="customComponent4" /><option name="divider_1" /><option name="customComponent5" /><childOption name="com.biomatters.plugins.restrictionAnalysis.RestrictionSiteAnnotationGenerator"><option name="customComponent1" /><option name="customComponent2" /><childOption name="com.biomatters.plugins.restrictionAnalysis.RestrictionSiteAnnotationGenerator"><option name="enzymeSetDocument">all_enzymes</option><option name="doRestrictCutters">true</option><option name="minCutters">4</option><option name="doRestrictPalindromes">false</option><option name="restrictPalindromes">palindromic</option><option name="doRestrictHitters">true</option><option name="hits">(1, 2)</option><option name="targetRegionType">anywhere</option><option name="excluded">(1, 2)</option><option name="grabExcludeRangeOption">[1,5031)</option><option name="selectedEnzymes">-1</option><option name="lastSelectedDocumentIdentifer">all_enzymes</option><option name="customComponent1" /></childOption></childOption></restrictionSites></sequenceViewOptions><panel viewer="Sequence View" geneiousVersion="8.0.5" additionalXmlKey="splitViewsDocFrame" /><DocumentHistory geneiousVersion="10.2.6" additionalXmlKey="DocumentHistory"><entryFields><DocumentHistoryEntryField class="com.biomatters.geneious.publicapi.documents.DocumentHistoryEntryFieldImplementation"><com.biomatters.date fieldName="Created"><![CDATA[1452105450146]]></com.biomatters.date></DocumentHistoryEntryField><DocumentHistoryEntryField class="com.biomatters.geneious.publicapi.documents.DocumentHistoryEntryFieldImplementation"><com.biomatters.user fieldName="User"><![CDATA[vgarcia]]></com.biomatters.user></DocumentHistoryEntryField><DocumentHistoryEntryField class="com.biomatters.geneious.publicapi.documents.DocumentHistoryEntryFieldImplementation"><com.biomatters.geneiousVersion fieldName="Geneious Version"><![CDATA[8.0.5]]></com.biomatters.geneiousVersion></DocumentHistoryEntryField><DocumentHistoryEntryField class="com.biomatters.geneious.publicapi.documents.DocumentHistoryEntryFieldImplementation"><description fieldName="New Sequence"><![CDATA[entered manually]]></description></DocumentHistoryEntryField></entryFields><entryFields><DocumentHistoryEntryField class="com.biomatters.geneious.publicapi.documents.DocumentHistoryEntryFieldImplementation"><com.biomatters.date fieldName="Saved"><![CDATA[1452105459622]]></com.biomatters.date></DocumentHistoryEntryField><DocumentHistoryEntryField class="com.biomatters.geneious.publicapi.documents.DocumentHistoryEntryFieldImplementation"><com.biomatters.user fieldName="User"><![CDATA[vgarcia]]></com.biomatters.user></DocumentHistoryEntryField><DocumentHistoryEntryField class="com.biomatters.geneious.publicapi.documents.DocumentHistoryEntryFieldImplementation"><com.biomatters.geneiousVersion fieldName="Geneious Version"><![CDATA[8.0.5]]></com.biomatters.geneiousVersion></DocumentHistoryEntryField><DocumentHistoryEntryField class="com.biomatters.geneious.publicapi.documents.DocumentHistoryEntryFieldImplementation"><com.biomatters.autogeneratedEntry fieldName=""></com.biomatters.autogeneratedEntry></DocumentHistoryEntryField></entryFields><entryFields><DocumentHistoryEntryField class="com.biomatters.geneious.publicapi.documents.DocumentHistoryEntryFieldImplementation"><com.biomatters.date fieldName="Saved"><![CDATA[1452105534876]]></com.biomatters.date></DocumentHistoryEntryField><DocumentHistoryEntryField class="com.biomatters.geneious.publicapi.documents.DocumentHistoryEntryFieldImplementation"><com.biomatters.user fieldName="User"><![CDATA[vgarcia]]></com.biomatters.user></DocumentHistoryEntryField><DocumentHistoryEntryField class="com.biomatters.geneious.publicapi.documents.DocumentHistoryEntryFieldImplementation"><com.biomatters.geneiousVersion fieldName="Geneious Version"><![CDATA[8.0.5]]></com.biomatters.geneiousVersion></DocumentHistoryEntryField><DocumentHistoryEntryField class="com.biomatters.geneious.publicapi.documents.DocumentHistoryEntryFieldImplementation"><com.biomatters.autogeneratedEntry fieldName=""></com.biomatters.autogeneratedEntry></DocumentHistoryEntryField></entryFields><entryFields><DocumentHistoryEntryField class="com.biomatters.geneious.publicapi.documents.DocumentHistoryEntryFieldImplementation"><com.biomatters.date fieldName="Saved"><![CDATA[1452105694159]]></com.biomatters.date></DocumentHistoryEntryField><DocumentHistoryEntryField class="com.biomatters.geneious.publicapi.documents.DocumentHistoryEntryFieldImplementation"><com.biomatters.user fieldName="User"><![CDATA[vgarcia]]></com.biomatters.user></DocumentHistoryEntryField><DocumentHistoryEntryField class="com.biomatters.geneious.publicapi.documents.DocumentHistoryEntryFieldImplementation"><com.biomatters.geneiousVersion fieldName="Geneious Version"><![CDATA[8.0.5]]></com.biomatters.geneiousVersion></DocumentHistoryEntryField><DocumentHistoryEntryField class="com.biomatters.geneious.publicapi.documents.DocumentHistoryEntryFieldImplementation"><com.biomatters.autogeneratedEntry fieldName=""></com.biomatters.autogeneratedEntry></DocumentHistoryEntryField></entryFields><entryFields><DocumentHistoryEntryField class="com.biomatters.geneious.publicapi.documents.DocumentHistoryEntryFieldImplementation"><com.biomatters.date fieldName="Saved"><![CDATA[1452105734536]]></com.biomatters.date></DocumentHistoryEntryField><DocumentHistoryEntryField class="com.biomatters.geneious.publicapi.documents.DocumentHistoryEntryFieldImplementation"><com.biomatters.user fieldName="User"><![CDATA[vgarcia]]></com.biomatters.user></DocumentHistoryEntryField><DocumentHistoryEntryField class="com.biomatters.geneious.publicapi.documents.DocumentHistoryEntryFieldImplementation"><com.biomatters.geneiousVersion fieldName="Geneious Version"><![CDATA[8.0.5]]></com.biomatters.geneiousVersion></DocumentHistoryEntryField><DocumentHistoryEntryField class="com.biomatters.geneious.publicapi.documents.DocumentHistoryEntryFieldImplementation"><com.biomatters.autogeneratedEntry fieldName=""></com.biomatters.autogeneratedEntry></DocumentHistoryEntryField></entryFields><entryFields><DocumentHistoryEntryField class="com.biomatters.geneious.publicapi.documents.DocumentHistoryEntryFieldImplementation"><com.biomatters.date fieldName="Saved"><![CDATA[1453684309341]]></com.biomatters.date></DocumentHistoryEntryField><DocumentHistoryEntryField class="com.biomatters.geneious.publicapi.documents.DocumentHistoryEntryFieldImplementation"><com.biomatters.user fieldName="User"><![CDATA[vgarcia]]></com.biomatters.user></DocumentHistoryEntryField><DocumentHistoryEntryField class="com.biomatters.geneious.publicapi.documents.DocumentHistoryEntryFieldImplementation"><com.biomatters.geneiousVersion fieldName="Geneious Version"><![CDATA[8.0.5]]></com.biomatters.geneiousVersion></DocumentHistoryEntryField><DocumentHistoryEntryField class="com.biomatters.geneious.publicapi.documents.DocumentHistoryEntryFieldImplementation"><com.biomatters.autogeneratedEntry fieldName=""></com.biomatters.autogeneratedEntry></DocumentHistoryEntryField></entryFields><entryFields><DocumentHistoryEntryField class="com.biomatters.geneious.publicapi.documents.DocumentHistoryEntryFieldImplementation"><com.biomatters.date fieldName="Saved"><![CDATA[1461095454530]]></com.biomatters.date></DocumentHistoryEntryField><DocumentHistoryEntryField class="com.biomatters.geneious.publicapi.documents.DocumentHistoryEntryFieldImplementation"><com.biomatters.user fieldName="User"><![CDATA[vgarcia]]></com.biomatters.user></DocumentHistoryEntryField><DocumentHistoryEntryField class="com.biomatters.geneious.publicapi.documents.DocumentHistoryEntryFieldImplementation"><com.biomatters.geneiousVersion fieldName="Geneious Version"><![CDATA[8.0.5]]></com.biomatters.geneiousVersion></DocumentHistoryEntryField><DocumentHistoryEntryField class="com.biomatters.geneious.publicapi.documents.DocumentHistoryEntryFieldImplementation"><com.biomatters.autogeneratedEntry fieldName=""></com.biomatters.autogeneratedEntry></DocumentHistoryEntryField></entryFields><entryFields><DocumentHistoryEntryField class="com.biomatters.geneious.publicapi.documents.DocumentHistoryEntryFieldImplementation"><com.biomatters.date fieldName="Saved"><![CDATA[1461267732692]]></com.biomatters.date></DocumentHistoryEntryField><DocumentHistoryEntryField class="com.biomatters.geneious.publicapi.documents.DocumentHistoryEntryFieldImplementation"><com.biomatters.user fieldName="User"><![CDATA[vgarcia]]></com.biomatters.user></DocumentHistoryEntryField><DocumentHistoryEntryField class="com.biomatters.geneious.publicapi.documents.DocumentHistoryEntryFieldImplementation"><com.biomatters.geneiousVersion fieldName="Geneious Version"><![CDATA[8.0.5]]></com.biomatters.geneiousVersion></DocumentHistoryEntryField><DocumentHistoryEntryField class="com.biomatters.geneious.publicapi.documents.DocumentHistoryEntryFieldImplementation"><com.biomatters.autogeneratedEntry fieldName=""></com.biomatters.autogeneratedEntry></DocumentHistoryEntryField></entryFields><entryFields><DocumentHistoryEntryField class="com.biomatters.geneious.publicapi.documents.DocumentHistoryEntryFieldImplementation"><com.biomatters.date fieldName="Saved"><![CDATA[1461267751741]]></com.biomatters.date></DocumentHistoryEntryField><DocumentHistoryEntryField class="com.biomatters.geneious.publicapi.documents.DocumentHistoryEntryFieldImplementation"><com.biomatters.user fieldName="User"><![CDATA[vgarcia]]></com.biomatters.user></DocumentHistoryEntryField><DocumentHistoryEntryField class="com.biomatters.geneious.publicapi.documents.DocumentHistoryEntryFieldImplementation"><com.biomatters.geneiousVersion fieldName="Geneious Version"><![CDATA[8.0.5]]></com.biomatters.geneiousVersion></DocumentHistoryEntryField><DocumentHistoryEntryField class="com.biomatters.geneious.publicapi.documents.DocumentHistoryEntryFieldImplementation"><com.biomatters.autogeneratedEntry fieldName=""></com.biomatters.autogeneratedEntry></DocumentHistoryEntryField></entryFields><entryFields><DocumentHistoryEntryField class="com.biomatters.geneious.publicapi.documents.DocumentHistoryEntryFieldImplementation"><com.biomatters.date fieldName="Saved"><![CDATA[1462305625364]]></com.biomatters.date></DocumentHistoryEntryField><DocumentHistoryEntryField class="com.biomatters.geneious.publicapi.documents.DocumentHistoryEntryFieldImplementation"><com.biomatters.user fieldName="User"><![CDATA[vgarcia]]></com.biomatters.user></DocumentHistoryEntryField><DocumentHistoryEntryField class="com.biomatters.geneious.publicapi.documents.DocumentHistoryEntryFieldImplementation"><com.biomatters.geneiousVersion fieldName="Geneious Version"><![CDATA[8.0.5]]></com.biomatters.geneiousVersion></DocumentHistoryEntryField><DocumentHistoryEntryField class="com.biomatters.geneious.publicapi.documents.DocumentHistoryEntryFieldImplementation"><com.biomatters.autogeneratedEntry fieldName=""></com.biomatters.autogeneratedEntry></DocumentHistoryEntryField></entryFields><entryFields><DocumentHistoryEntryField class="com.biomatters.geneious.publicapi.documents.DocumentHistoryEntryFieldImplementation"><com.biomatters.date fieldName="Saved"><![CDATA[1462306384256]]></com.biomatters.date></DocumentHistoryEntryField><DocumentHistoryEntryField class="com.biomatters.geneious.publicapi.documents.DocumentHistoryEntryFieldImplementation"><com.biomatters.user fieldName="User"><![CDATA[vgarcia]]></com.biomatters.user></DocumentHistoryEntryField><DocumentHistoryEntryField class="com.biomatters.geneious.publicapi.documents.DocumentHistoryEntryFieldImplementation"><com.biomatters.geneiousVersion fieldName="Geneious Version"><![CDATA[8.0.5]]></com.biomatters.geneiousVersion></DocumentHistoryEntryField><DocumentHistoryEntryField class="com.biomatters.geneious.publicapi.documents.DocumentHistoryEntryFieldImplementation"><com.biomatters.autogeneratedEntry fieldName=""></com.biomatters.autogeneratedEntry></DocumentHistoryEntryField></entryFields><entryFields><DocumentHistoryEntryField class="com.biomatters.geneious.publicapi.documents.DocumentHistoryEntryFieldImplementation"><com.biomatters.date fieldName="Saved"><![CDATA[1464304062455]]></com.biomatters.date></DocumentHistoryEntryField><DocumentHistoryEntryField class="com.biomatters.geneious.publicapi.documents.DocumentHistoryEntryFieldImplementation"><com.biomatters.user fieldName="User"><![CDATA[vgarcia]]></com.biomatters.user></DocumentHistoryEntryField><DocumentHistoryEntryField class="com.biomatters.geneious.publicapi.documents.DocumentHistoryEntryFieldImplementation"><com.biomatters.geneiousVersion fieldName="Geneious Version"><![CDATA[8.0.5]]></com.biomatters.geneiousVersion></DocumentHistoryEntryField><DocumentHistoryEntryField class="com.biomatters.geneious.publicapi.documents.DocumentHistoryEntryFieldImplementation"><com.biomatters.autogeneratedEntry fieldName=""></com.biomatters.autogeneratedEntry></DocumentHistoryEntryField></entryFields><entryFields><DocumentHistoryEntryField class="com.biomatters.geneious.publicapi.documents.DocumentHistoryEntryFieldImplementation"><com.biomatters.date fieldName="Saved"><![CDATA[1464745152232]]></com.biomatters.date></DocumentHistoryEntryField><DocumentHistoryEntryField class="com.biomatters.geneious.publicapi.documents.DocumentHistoryEntryFieldImplementation"><com.biomatters.user fieldName="User"><![CDATA[vgarcia]]></com.biomatters.user></DocumentHistoryEntryField><DocumentHistoryEntryField class="com.biomatters.geneious.publicapi.documents.DocumentHistoryEntryFieldImplementation"><com.biomatters.geneiousVersion fieldName="Geneious Version"><![CDATA[8.0.5]]></com.biomatters.geneiousVersion></DocumentHistoryEntryField><DocumentHistoryEntryField class="com.biomatters.geneious.publicapi.documents.DocumentHistoryEntryFieldImplementation"><com.biomatters.autogeneratedEntry fieldName=""></com.biomatters.autogeneratedEntry></DocumentHistoryEntryField></entryFields><entryFields><DocumentHistoryEntryField class="com.biomatters.geneious.publicapi.documents.DocumentHistoryEntryFieldImplementation"><com.biomatters.date fieldName="Saved"><![CDATA[1469589112545]]></com.biomatters.date></DocumentHistoryEntryField><DocumentHistoryEntryField class="com.biomatters.geneious.publicapi.documents.DocumentHistoryEntryFieldImplementation"><com.biomatters.user fieldName="User"><![CDATA[vgarcia]]></com.biomatters.user></DocumentHistoryEntryField><DocumentHistoryEntryField class="com.biomatters.geneious.publicapi.documents.DocumentHistoryEntryFieldImplementation"><com.biomatters.geneiousVersion fieldName="Geneious Version"><![CDATA[8.0.5]]></com.biomatters.geneiousVersion></DocumentHistoryEntryField><DocumentHistoryEntryField class="com.biomatters.geneious.publicapi.documents.DocumentHistoryEntryFieldImplementation"><com.biomatters.autogeneratedEntry fieldName=""></com.biomatters.autogeneratedEntry></DocumentHistoryEntryField></entryFields><entryFields><DocumentHistoryEntryField class="com.biomatters.geneious.publicapi.documents.DocumentHistoryEntryFieldImplementation"><com.biomatters.date fieldName="Saved"><![CDATA[1472156308543]]></com.biomatters.date></DocumentHistoryEntryField><DocumentHistoryEntryField class="com.biomatters.geneious.publicapi.documents.DocumentHistoryEntryFieldImplementation"><com.biomatters.user fieldName="User"><![CDATA[vgarcia]]></com.biomatters.user></DocumentHistoryEntryField><DocumentHistoryEntryField class="com.biomatters.geneious.publicapi.documents.DocumentHistoryEntryFieldImplementation"><com.biomatters.geneiousVersion fieldName="Geneious Version"><![CDATA[8.0.5]]></com.biomatters.geneiousVersion></DocumentHistoryEntryField><DocumentHistoryEntryField class="com.biomatters.geneious.publicapi.documents.DocumentHistoryEntryFieldImplementation"><com.biomatters.autogeneratedEntry fieldName=""></com.biomatters.autogeneratedEntry></DocumentHistoryEntryField></entryFields><entryFields><DocumentHistoryEntryField class="com.biomatters.geneious.publicapi.documents.DocumentHistoryEntryFieldImplementation"><com.biomatters.date fieldName="Saved"><![CDATA[1491084700388]]></com.biomatters.date></DocumentHistoryEntryField><DocumentHistoryEntryField class="com.biomatters.geneious.publicapi.documents.DocumentHistoryEntryFieldImplementation"><com.biomatters.user fieldName="User"><![CDATA[vgarcia]]></com.biomatters.user></DocumentHistoryEntryField><DocumentHistoryEntryField class="com.biomatters.geneious.publicapi.documents.DocumentHistoryEntryFieldImplementation"><com.biomatters.geneiousVersion fieldName="Geneious Version"><![CDATA[8.0.5]]></com.biomatters.geneiousVersion></DocumentHistoryEntryField><DocumentHistoryEntryField class="com.biomatters.geneious.publicapi.documents.DocumentHistoryEntryFieldImplementation"><com.biomatters.autogeneratedEntry fieldName=""></com.biomatters.autogeneratedEntry></DocumentHistoryEntryField></entryFields><entryFields><DocumentHistoryEntryField class="com.biomatters.geneious.publicapi.documents.DocumentHistoryEntryFieldImplementation"><com.biomatters.date fieldName="Saved"><![CDATA[1495465969083]]></com.biomatters.date></DocumentHistoryEntryField><DocumentHistoryEntryField class="com.biomatters.geneious.publicapi.documents.DocumentHistoryEntryFieldImplementation"><com.biomatters.user fieldName="User"><![CDATA[vgarcia]]></com.biomatters.user></DocumentHistoryEntryField><DocumentHistoryEntryField class="com.biomatters.geneious.publicapi.documents.DocumentHistoryEntryFieldImplementation"><com.biomatters.geneiousVersion fieldName="Geneious Version"><![CDATA[8.0.5]]></com.biomatters.geneiousVersion></DocumentHistoryEntryField><DocumentHistoryEntryField class="com.biomatters.geneious.publicapi.documents.DocumentHistoryEntryFieldImplementation"><com.biomatters.autogeneratedEntry fieldName=""></com.biomatters.autogeneratedEntry></DocumentHistoryEntryField></entryFields><entryFields><DocumentHistoryEntryField class="com.biomatters.geneious.publicapi.documents.DocumentHistoryEntryFieldImplementation"><com.biomatters.date fieldName="Saved"><![CDATA[1495466081685]]></com.biomatters.date></DocumentHistoryEntryField><DocumentHistoryEntryField class="com.biomatters.geneious.publicapi.documents.DocumentHistoryEntryFieldImplementation"><com.biomatters.user fieldName="User"><![CDATA[vgarcia]]></com.biomatters.user></DocumentHistoryEntryField><DocumentHistoryEntryField class="com.biomatters.geneious.publicapi.documents.DocumentHistoryEntryFieldImplementation"><com.biomatters.geneiousVersion fieldName="Geneious Version"><![CDATA[8.0.5]]></com.biomatters.geneiousVersion></DocumentHistoryEntryField><DocumentHistoryEntryField class="com.biomatters.geneious.publicapi.documents.DocumentHistoryEntryFieldImplementation"><com.biomatters.autogeneratedEntry fieldName=""></com.biomatters.autogeneratedEntry></DocumentHistoryEntryField></entryFields><entryFields><DocumentHistoryEntryField class="com.biomatters.geneious.publicapi.documents.DocumentHistoryEntryFieldImplementation"><com.biomatters.date fieldName="Saved"><![CDATA[1615829476033]]></com.biomatters.date></DocumentHistoryEntryField><DocumentHistoryEntryField class="com.biomatters.geneious.publicapi.documents.DocumentHistoryEntryFieldImplementation"><com.biomatters.user fieldName="User"><![CDATA[valentina]]></com.biomatters.user></DocumentHistoryEntryField><DocumentHistoryEntryField class="com.biomatters.geneious.publicapi.documents.DocumentHistoryEntryFieldImplementation"><com.biomatters.geneiousVersion fieldName="Geneious Version"><![CDATA[10.2.6]]></com.biomatters.geneiousVersion></DocumentHistoryEntryField><DocumentHistoryEntryField class="com.biomatters.geneious.publicapi.documents.DocumentHistoryEntryFieldImplementation"><com.biomatters.autogeneratedEntry fieldName=""></com.biomatters.autogeneratedEntry></DocumentHistoryEntryField></entryFields></DocumentHistory><panel viewer="Sequence View" geneiousVersion="8.0.5" additionalXmlKey="splitViews1a-5lxuqow" /><sequenceViewOptions geneiousVersion="8.0.5" additionalXmlKey="sequenceViewOptionsz-61n10bv"><SequenceViewerState><zoom isMinimumZoom="true">0.007063896080913719</zoom><SequenceViewerSelectionState><selectedRegions /></SequenceViewerSelectionState><SequenceViewerLocation><sequenceNumber>1</sequenceNumber><residueNumber>2526</residueNumber><xOffset>0</xOffset><yOffset>30</yOffset></SequenceViewerLocation></SequenceViewerState><translation><option name="frame">Frame1</option><option name="customComponent1" /><option name="relativeTo">sequence</option><childOption name="translationColors"><option name="colors">background1</option><option name="customComponent1" /><option name="customComponent2" /><option name="customComponent3" /><option name="foreground1DummyButton" /><option name="rasMolForegroundDummyButton">RasMol</option><option name="background1DummyButton" /><option name="hydrophobicityDummyButton">Hydrophobicity</option><option name="polarityDummyButton">Polarity</option><option name="rasMolBackgroundDummyButton">RasMol</option><option name="clustalProteinDummyButton">Clustal</option><option name="macCladeProteinDummyButton">MacClade</option><option name="backgroundAnimatedDummyButton">Animated :-)</option><option name="byAnnotationDummyButton">By Annotation</option><childOption name="foreground1"><option name="A">255,255,255;0,0,0;3,3,3</option><option name="C">255,255,255;175,161,1;250,230,4</option><option name="D">255,255,255;178,0,0;254,0,0</option><option name="E">255,255,255;255,0,255;255,0,255</option><option name="F">255,255,255;64,64,64;91,91,91</option><option name="G">255,255,255;107,142,35;152,202,50</option><option name="H">255,255,255;139,69,19;198,98,27</option><option name="I">255,255,255;46,139,87;65,198,124</option><option name="K">255,255,255;0,0,255;0,0,255</option><option name="L">255,255,255;176,48,96;251,68,137</option><option name="M">255,255,255;199,21,133;255,30,190</option><option name="N">255,255,255;0,178,178;0,254,254</option><option name="P">255,255,255;255,200,0;255,255,0</option><option name="Q">255,255,255;70,130,180;100,185,255</option><option name="R">255,255,255;95,158,160;135,225,228</option><option name="S">255,255,255;250,128,114;255,182,162</option><option name="T">255,255,255;244,164,96;255,234,137</option><option name="V">255,255,255;0,178,0;0,254,0</option><option name="W">255,255,255;178,122,122;254,174,174</option><option name="Y">255,255,255;0,100,0;0,142,0</option><option name="U">255,255,255;184,134,11;255,191,15</option><option name="O">255,255,255;0,0,0;3,3,3</option><option name="B">255,255,255;0,0,0;3,3,3</option><option name="Z">255,255,255;0,0,0;3,3,3</option><option name="J">255,255,255;0,0,0;3,3,3</option><option name="X">255,255,255;0,0,0;3,3,3</option><option name="?">255,255,255;0,0,0;3,3,3</option><option name="*">255,255,255;0,0,0;3,3,3</option><option name="-">255,255,255;0,0,0;3,3,3</option></childOption><childOption name="rasMolForeground"><option name="A">255,255,255;200,200,200;255,255,255</option><option name="C">255,255,255;230,230,0;255,255,0</option><option name="D">255,255,255;230,10,10;255,14,14</option><option name="E">255,255,255;230,10,10;255,14,14</option><option name="F">255,255,255;50,50,170;71,71,242</option><option name="G">255,255,255;235,235,235;255,255,255</option><option name="H">255,255,255;130,130,210;185,185,255</option><option name="I">255,255,255;15,130,15;21,185,21</option><option name="K">255,255,255;20,90,255;28,128,255</option><option name="L">255,255,255;15,130,15;21,185,21</option><option name="M">255,255,255;230,230,0;255,255,0</option><option name="N">255,255,255;0,220,220;0,255,255</option><option name="P">255,255,255;220,150,130;255,214,185</option><option name="Q">255,255,255;0,220,220;0,255,255</option><option name="R">255,255,255;20,90,255;28,128,255</option><option name="S">255,255,255;250,150,0;255,214,0</option><option name="T">255,255,255;250,150,0;255,214,0</option><option name="V">255,255,255;15,130,15;21,185,21</option><option name="W">255,255,255;180,90,180;255,128,255</option><option name="Y">255,255,255;50,50,170;71,71,242</option><option name="U">255,255,255;0,0,0;3,3,3</option><option name="O">255,255,255;0,0,0;3,3,3</option><option name="B">255,255,255;0,0,0;3,3,3</option><option name="Z">255,255,255;0,0,0;3,3,3</option><option name="J">255,255,255;0,0,0;3,3,3</option><option name="X">255,255,255;0,0,0;3,3,3</option><option name="?">255,255,255;0,0,0;3,3,3</option><option name="*">255,255,255;0,0,0;3,3,3</option><option name="-">255,255,255;0,0,0;3,3,3</option></childOption><childOption name="background1"><option name="A">192,192,192;0,0,0;192,192,192</option><option name="C">251,231,2;0,0,0;251,231,2</option><option name="D">255,120,120;0,0,0;255,120,120</option><option name="E">255,0,255;0,0,0;255,0,255</option><option name="F">240,230,140;0,0,0;240,230,140</option><option name="G">152,202,50;0,0,0;152,202,50</option><option name="H">255,140,38;0,0,0;255,140,38</option><option name="I">65,198,124;0,0,0;65,198,124</option><option name="K">135,206,250;0,0,0;135,206,250</option><option name="L">251,68,137;0,0,0;251,68,137</option><option name="M">255,42,255;0,0,0;255,42,255</option><option name="N">0,255,255;0,0,0;0,255,255</option><option name="P">255,255,0;0,0,0;255,255,0</option><option name="Q">100,185,255;0,0,0;100,185,255</option><option name="R">135,225,228;0,0,0;135,225,228</option><option name="S">255,182,162;0,0,0;255,182,162</option><option name="T">255,234,137;0,0,0;255,234,137</option><option name="V">0,255,0;0,0,0;0,255,0</option><option name="W">255,175,175;0,0,0;255,175,175</option><option name="Y">173,255,47;0,0,0;173,255,47</option><option name="U">255,191,15;0,0,0;255,191,15</option><option name="O">100,100,100;255,255,255;100,100,100</option><option name="B">100,100,100;255,255,255;100,100,100</option><option name="Z">100,100,100;255,255,255;100,100,100</option><option name="J">100,100,100;255,255,255;100,100,100</option><option name="X">100,100,100;255,255,255;100,100,100</option><option name="?">100,100,100;255,255,255;100,100,100</option><option name="*">0,0,0;170,170,170;0,0,0</option><option name="-">255,255,255;0,0,0;3,3,3</option></childOption><childOption name="hydrophobicity"><option name="A">157,0,98;255,255,255;157,0,98</option><option name="C">173,0,82;255,255,255;173,0,82</option><option name="D">7,0,248;255,255,255;7,0,248</option><option name="E">10,0,245;255,255,255;10,0,245</option><option name="F">255,0,0;255,255,255;255,0,0</option><option name="G">127,0,128;255,255,255;127,0,128</option><option name="H">42,0,213;255,255,255;42,0,213</option><option name="I">240,0,15;255,255,255;240,0,15</option><option name="K">72,0,183;255,255,255;72,0,183</option><option name="L">240,0,15;255,255,255;240,0,15</option><option name="M">188,0,67;255,255,255;188,0,67</option><option name="N">60,0,195;255,255,255;60,0,195</option><option name="P">181,0,74;255,255,255;181,0,74</option><option name="Q">64,0,191;255,255,255;64,0,191</option><option name="R">0,0,255;255,255,255;0,0,255</option><option name="S">91,0,164;255,255,255;91,0,164</option><option name="T">114,0,141;255,255,255;114,0,141</option><option name="V">210,0,45;255,255,255;210,0,45</option><option name="W">223,0,32;255,255,255;223,0,32</option><option name="Y">224,0,31;255,255,255;224,0,31</option><option name="U">100,100,100;255,255,255;100,100,100</option><option name="O">100,100,100;255,255,255;100,100,100</option><option name="B">100,100,100;255,255,255;100,100,100</option><option name="Z">100,100,100;255,255,255;100,100,100</option><option name="J">100,100,100;255,255,255;100,100,100</option><option name="X">100,100,100;255,255,255;100,100,100</option><option name="?">100,100,100;255,255,255;100,100,100</option><option name="*">0,0,0;170,170,170;0,0,0</option><option name="-">255,255,255;0,0,0;3,3,3</option></childOption><childOption name="polarity"><option name="A">175,161,1;255,255,255;175,161,1</option><option name="C">0,178,0;255,255,255;0,178,0</option><option name="D">178,0,0;255,255,255;178,0,0</option><option name="E">178,0,0;255,255,255;178,0,0</option><option name="F">175,161,1;255,255,255;175,161,1</option><option name="G">175,161,1;255,255,255;175,161,1</option><option name="H">0,0,178;255,255,255;0,0,178</option><option name="I">175,161,1;255,255,255;175,161,1</option><option name="K">0,0,178;255,255,255;0,0,178</option><option name="L">175,161,1;255,255,255;175,161,1</option><option name="M">175,161,1;255,255,255;175,161,1</option><option name="N">0,178,0;255,255,255;0,178,0</option><option name="P">175,161,1;255,255,255;175,161,1</option><option name="Q">0,178,0;255,255,255;0,178,0</option><option name="R">0,0,178;255,255,255;0,0,178</option><option name="S">0,178,0;255,255,255;0,178,0</option><option name="T">0,178,0;255,255,255;0,178,0</option><option name="V">175,161,1;255,255,255;175,161,1</option><option name="W">175,161,1;255,255,255;175,161,1</option><option name="Y">0,178,0;255,255,255;0,178,0</option><option name="U">0,178,0;255,255,255;0,178,0</option><option name="O">100,100,100;255,255,255;100,100,100</option><option name="B">100,100,100;255,255,255;100,100,100</option><option name="Z">100,100,100;255,255,255;100,100,100</option><option name="J">100,100,100;255,255,255;100,100,100</option><option name="X">100,100,100;255,255,255;100,100,100</option><option name="?">100,100,100;255,255,255;100,100,100</option><option name="*">0,0,0;170,170,170;0,0,0</option><option name="-">255,255,255;0,0,0;3,3,3</option></childOption><childOption name="rasMolBackground"><option name="A">200,200,200;0,0,0;200,200,200</option><option name="C">230,230,0;0,0,0;230,230,0</option><option name="D">230,10,10;0,0,0;230,10,10</option><option name="E">230,10,10;0,0,0;230,10,10</option><option name="F">50,50,170;0,0,0;50,50,170</option><option name="G">235,235,235;0,0,0;235,235,235</option><option name="H">130,130,210;0,0,0;130,130,210</option><option name="I">15,130,15;0,0,0;15,130,15</option><option name="K">20,90,255;0,0,0;20,90,255</option><option name="L">15,130,15;0,0,0;15,130,15</option><option name="M">230,230,0;0,0,0;230,230,0</option><option name="N">0,220,220;0,0,0;0,220,220</option><option name="P">220,150,130;0,0,0;220,150,130</option><option name="Q">0,220,220;0,0,0;0,220,220</option><option name="R">20,90,255;0,0,0;20,90,255</option><option name="S">250,150,0;0,0,0;250,150,0</option><option name="T">250,150,0;0,0,0;250,150,0</option><option name="V">15,130,15;0,0,0;15,130,15</option><option name="W">180,90,180;0,0,0;180,90,180</option><option name="Y">50,50,170;0,0,0;50,50,170</option><option name="U">100,100,100;0,0,0;100,100,100</option><option name="O">100,100,100;255,255,255;100,100,100</option><option name="B">100,100,100;255,255,255;100,100,100</option><option name="Z">100,100,100;255,255,255;100,100,100</option><option name="J">100,100,100;255,255,255;100,100,100</option><option name="X">100,100,100;255,255,255;100,100,100</option><option name="?">100,100,100;255,255,255;100,100,100</option><option name="*">0,0,0;170,170,170;0,0,0</option><option name="-">255,255,255;0,0,0;3,3,3</option></childOption><childOption name="clustalProtein"><option name="A">255,255,255;0,0,0;255,255,255</option><option name="C">255,255,255;0,0,0;255,255,255</option><option name="D">255,255,255;0,0,0;255,255,255</option><option name="E">255,255,255;0,0,0;255,255,255</option><option name="F">0,130,255;0,0,0;0,130,255</option><option name="G">255,165,0;0,0,0;255,165,0</option><option name="H">255,0,0;0,0,0;255,0,0</option><option name="I">0,178,0;0,0,0;0,178,0</option><option name="K">255,0,0;0,0,0;255,0,0</option><option name="L">0,178,0;0,0,0;0,178,0</option><option name="M">0,178,0;0,0,0;0,178,0</option><option name="N">255,255,255;0,0,0;255,255,255</option><option name="P">255,165,0;0,0,0;255,165,0</option><option name="Q">255,255,255;0,0,0;255,255,255</option><option name="R">255,0,0;0,0,0;255,0,0</option><option name="S">255,165,0;0,0,0;255,165,0</option><option name="T">255,165,0;0,0,0;255,165,0</option><option name="V">0,178,0;0,0,0;0,178,0</option><option name="W">0,130,255;0,0,0;0,130,255</option><option name="Y">0,130,255;0,0,0;0,130,255</option><option name="U">255,255,255;0,0,0;255,255,255</option><option name="O">100,100,100;255,255,255;100,100,100</option><option name="B">100,100,100;255,255,255;100,100,100</option><option name="Z">100,100,100;255,255,255;100,100,100</option><option name="J">100,100,100;255,255,255;100,100,100</option><option name="X">100,100,100;255,255,255;100,100,100</option><option name="?">100,100,100;255,255,255;100,100,100</option><option name="*">0,0,0;170,170,170;0,0,0</option><option name="-">255,255,255;0,0,0;255,255,255</option></childOption><childOption name="macCladeProtein"><option name="A">130,233,255;0,0,0;130,233,255</option><option name="C">255,171,255;0,0,0;255,171,255</option><option name="D">174,168,118;0,0,0;174,168,118</option><option name="E">191,185,136;0,0,0;191,185,136</option><option name="F">148,182,255;0,0,0;148,182,255</option><option name="G">227,6,176;0,0,0;227,6,176</option><option name="H">185,20,255;0,0,0;185,20,255</option><option name="I">79,155,255;0,0,0;79,155,255</option><option name="K">167,13,227;0,0,0;167,13,227</option><option name="L">0,18,184;170,170,170;0,18,184</option><option name="M">94,181,181;0,0,0;94,181,181</option><option name="N">255,0,12;0,0,0;255,0,12</option><option name="P">20,184,110;0,0,0;20,184,110</option><option name="Q">194,1,5;0,0,0;194,1,5</option><option name="R">214,138,255;0,0,0;214,138,255</option><option name="S">255,223,10;0,0,0;255,223,10</option><option name="T">176,21,26;0,0,0;176,21,26</option><option name="V">21,255,17;0,0,0;21,255,17</option><option name="W">21,255,17;0,0,0;21,255,17</option><option name="Y">235,144,134;0,0,0;235,144,134</option><option name="U">100,100,100;0,0,0;100,100,100</option><option name="O">100,100,100;255,255,255;100,100,100</option><option name="B">100,100,100;255,255,255;100,100,100</option><option name="Z">100,100,100;255,255,255;100,100,100</option><option name="J">100,100,100;255,255,255;100,100,100</option><option name="X">100,100,100;255,255,255;100,100,100</option><option name="?">100,100,100;255,255,255;100,100,100</option><option name="*">0,0,0;170,170,170;0,0,0</option><option name="-">255,255,255;0,0,0;3,3,3</option></childOption><childOption name="backgroundAnimated"><option name="movingSequences">true</option><option name="movingResidues">false</option><option name="differentFrequencyBases">false</option></childOption><childOption name="byAnnotation"><option name="secondaryScheme">Default</option><option name="alwaysUseForegroundFromDefaultScheme">false</option><option name="annotationCheckboxes">true</option></childOption></childOption></translation><liveAnnotators><option name="com.biomatters.plugins.featureFinder.FeatureFinder_NUCLEOTIDEOn">false</option><option name="customComponent1" /><option name="customComponent2" /><option name="customComponent3" /><option name="customComponent4" /><option name="customComponent5" /><option name="divider_1" /><option name="ORF_Annotation_GeneratorOn">false</option><option name="customComponent6" /><option name="customComponent7" /><option name="customComponent8" /><option name="customComponent9" /><option name="customComponent10" /><childOption name="com.biomatters.plugins.featureFinder.FeatureFinder_NUCLEOTIDE"><option name="customComponent1" /><option name="customComponent2" /><childOption name="com.biomatters.plugins.featureFinder.FeatureFinder_NUCLEOTIDE"><option name="similarity">100</option><option name="service">LocalDocuments/Sample Documents/PlasMapper Features</option><option name="name">[]</option><option name="wordSize">10</option><option name="searchSubfolders">true</option><option name="includeTruncatedAnnotations">true</option><option name="gateway">true</option></childOption></childOption><childOption name="ORF_Annotation_Generator"><option name="customComponent1" /><option name="customComponent2" /><childOption name="ORF_Annotation_Generator"><option name="MinimumORFSize">100</option><option name="Genetic code">universal</option><option name="startCodons">TTG, CTG, ATG</option><option name="includeInteriors">false</option><option name="assumeStartStopOutside">false</option></childOption></childOption></liveAnnotators><restrictionSites><option name="com.biomatters.plugins.restrictionAnalysis.RestrictionSiteAnnotationGeneratorOn">false</option><option name="customComponent1" /><option name="customComponent2" /><option name="customComponent3" /><option name="customComponent4" /><option name="divider_1" /><option name="customComponent5" /><childOption name="com.biomatters.plugins.restrictionAnalysis.RestrictionSiteAnnotationGenerator"><option name="customComponent1" /><option name="customComponent2" /><childOption name="com.biomatters.plugins.restrictionAnalysis.RestrictionSiteAnnotationGenerator"><option name="enzymeSetDocument">all_enzymes</option><option name="doRestrictCutters">true</option><option name="minCutters">4</option><option name="doRestrictPalindromes">false</option><option name="restrictPalindromes">palindromic</option><option name="doRestrictHitters">true</option><option name="hits">(1, 2)</option><option name="targetRegionType">anywhere</option><option name="excluded">(1, 2)</option><option name="grabExcludeRangeOption">[1,1000)</option><option name="selectedEnzymes">-1</option><option name="lastSelectedDocumentIdentifer">all_enzymes</option><option name="customComponent1" /></childOption></childOption></restrictionSites></sequenceViewOptions><panel viewer="Sequence View" geneiousVersion="8.0.5" additionalXmlKey="splitViews15-5lxuqh8" /><sequenceViewOptions geneiousVersion="8.0.5" additionalXmlKey="sequenceViewOptions4v-6fsfklm"><SequenceViewerState><zoom isMinimumZoom="true">0.005412595698362459</zoom><SequenceViewerSelectionState><selectedRegions /></SequenceViewerSelectionState><SequenceViewerLocation><sequenceNumber>0</sequenceNumber><residueNumber>2529</residueNumber><xOffset>1</xOffset><yOffset>43</yOffset></SequenceViewerLocation></SequenceViewerState><translation><option name="frame">Frame1</option><option name="customComponent1" /><option name="relativeTo">sequence</option><childOption name="translationColors"><option name="colors">background1</option><option name="customComponent1" /><option name="customComponent2" /><option name="customComponent3" /><option name="foreground1DummyButton" /><option name="rasMolForegroundDummyButton">RasMol</option><option name="background1DummyButton" /><option name="hydrophobicityDummyButton">Hydrophobicity</option><option name="polarityDummyButton">Polarity</option><option name="rasMolBackgroundDummyButton">RasMol</option><option name="clustalProteinDummyButton">Clustal</option><option name="macCladeProteinDummyButton">MacClade</option><option name="backgroundAnimatedDummyButton">Animated :-)</option><option name="byAnnotationDummyButton">By Annotation</option><childOption name="foreground1"><option name="A">255,255,255;0,0,0;3,3,3</option><option name="C">255,255,255;175,161,1;250,230,4</option><option name="D">255,255,255;178,0,0;254,0,0</option><option name="E">255,255,255;255,0,255;255,0,255</option><option name="F">255,255,255;64,64,64;91,91,91</option><option name="G">255,255,255;107,142,35;152,202,50</option><option name="H">255,255,255;139,69,19;198,98,27</option><option name="I">255,255,255;46,139,87;65,198,124</option><option name="K">255,255,255;0,0,255;0,0,255</option><option name="L">255,255,255;176,48,96;251,68,137</option><option name="M">255,255,255;199,21,133;255,30,190</option><option name="N">255,255,255;0,178,178;0,254,254</option><option name="P">255,255,255;255,200,0;255,255,0</option><option name="Q">255,255,255;70,130,180;100,185,255</option><option name="R">255,255,255;95,158,160;135,225,228</option><option name="S">255,255,255;250,128,114;255,182,162</option><option name="T">255,255,255;244,164,96;255,234,137</option><option name="V">255,255,255;0,178,0;0,254,0</option><option name="W">255,255,255;178,122,122;254,174,174</option><option name="Y">255,255,255;0,100,0;0,142,0</option><option name="U">255,255,255;184,134,11;255,191,15</option><option name="O">255,255,255;0,0,0;3,3,3</option><option name="B">255,255,255;0,0,0;3,3,3</option><option name="Z">255,255,255;0,0,0;3,3,3</option><option name="J">255,255,255;0,0,0;3,3,3</option><option name="X">255,255,255;0,0,0;3,3,3</option><option name="?">255,255,255;0,0,0;3,3,3</option><option name="*">255,255,255;0,0,0;3,3,3</option><option name="-">255,255,255;0,0,0;3,3,3</option></childOption><childOption name="rasMolForeground"><option name="A">255,255,255;200,200,200;255,255,255</option><option name="C">255,255,255;230,230,0;255,255,0</option><option name="D">255,255,255;230,10,10;255,14,14</option><option name="E">255,255,255;230,10,10;255,14,14</option><option name="F">255,255,255;50,50,170;71,71,242</option><option name="G">255,255,255;235,235,235;255,255,255</option><option name="H">255,255,255;130,130,210;185,185,255</option><option name="I">255,255,255;15,130,15;21,185,21</option><option name="K">255,255,255;20,90,255;28,128,255</option><option name="L">255,255,255;15,130,15;21,185,21</option><option name="M">255,255,255;230,230,0;255,255,0</option><option name="N">255,255,255;0,220,220;0,255,255</option><option name="P">255,255,255;220,150,130;255,214,185</option><option name="Q">255,255,255;0,220,220;0,255,255</option><option name="R">255,255,255;20,90,255;28,128,255</option><option name="S">255,255,255;250,150,0;255,214,0</option><option name="T">255,255,255;250,150,0;255,214,0</option><option name="V">255,255,255;15,130,15;21,185,21</option><option name="W">255,255,255;180,90,180;255,128,255</option><option name="Y">255,255,255;50,50,170;71,71,242</option><option name="U">255,255,255;0,0,0;3,3,3</option><option name="O">255,255,255;0,0,0;3,3,3</option><option name="B">255,255,255;0,0,0;3,3,3</option><option name="Z">255,255,255;0,0,0;3,3,3</option><option name="J">255,255,255;0,0,0;3,3,3</option><option name="X">255,255,255;0,0,0;3,3,3</option><option name="?">255,255,255;0,0,0;3,3,3</option><option name="*">255,255,255;0,0,0;3,3,3</option><option name="-">255,255,255;0,0,0;3,3,3</option></childOption><childOption name="background1"><option name="A">192,192,192;0,0,0;192,192,192</option><option name="C">251,231,2;0,0,0;251,231,2</option><option name="D">255,120,120;0,0,0;255,120,120</option><option name="E">255,0,255;0,0,0;255,0,255</option><option name="F">240,230,140;0,0,0;240,230,140</option><option name="G">152,202,50;0,0,0;152,202,50</option><option name="H">255,140,38;0,0,0;255,140,38</option><option name="I">65,198,124;0,0,0;65,198,124</option><option name="K">135,206,250;0,0,0;135,206,250</option><option name="L">251,68,137;0,0,0;251,68,137</option><option name="M">255,42,255;0,0,0;255,42,255</option><option name="N">0,255,255;0,0,0;0,255,255</option><option name="P">255,255,0;0,0,0;255,255,0</option><option name="Q">100,185,255;0,0,0;100,185,255</option><option name="R">135,225,228;0,0,0;135,225,228</option><option name="S">255,182,162;0,0,0;255,182,162</option><option name="T">255,234,137;0,0,0;255,234,137</option><option name="V">0,255,0;0,0,0;0,255,0</option><option name="W">255,175,175;0,0,0;255,175,175</option><option name="Y">173,255,47;0,0,0;173,255,47</option><option name="U">255,191,15;0,0,0;255,191,15</option><option name="O">100,100,100;255,255,255;100,100,100</option><option name="B">100,100,100;255,255,255;100,100,100</option><option name="Z">100,100,100;255,255,255;100,100,100</option><option name="J">100,100,100;255,255,255;100,100,100</option><option name="X">100,100,100;255,255,255;100,100,100</option><option name="?">100,100,100;255,255,255;100,100,100</option><option name="*">0,0,0;170,170,170;0,0,0</option><option name="-">255,255,255;0,0,0;3,3,3</option></childOption><childOption name="hydrophobicity"><option name="A">157,0,98;255,255,255;157,0,98</option><option name="C">173,0,82;255,255,255;173,0,82</option><option name="D">7,0,248;255,255,255;7,0,248</option><option name="E">10,0,245;255,255,255;10,0,245</option><option name="F">255,0,0;255,255,255;255,0,0</option><option name="G">127,0,128;255,255,255;127,0,128</option><option name="H">42,0,213;255,255,255;42,0,213</option><option name="I">240,0,15;255,255,255;240,0,15</option><option name="K">72,0,183;255,255,255;72,0,183</option><option name="L">240,0,15;255,255,255;240,0,15</option><option name="M">188,0,67;255,255,255;188,0,67</option><option name="N">60,0,195;255,255,255;60,0,195</option><option name="P">181,0,74;255,255,255;181,0,74</option><option name="Q">64,0,191;255,255,255;64,0,191</option><option name="R">0,0,255;255,255,255;0,0,255</option><option name="S">91,0,164;255,255,255;91,0,164</option><option name="T">114,0,141;255,255,255;114,0,141</option><option name="V">210,0,45;255,255,255;210,0,45</option><option name="W">223,0,32;255,255,255;223,0,32</option><option name="Y">224,0,31;255,255,255;224,0,31</option><option name="U">100,100,100;255,255,255;100,100,100</option><option name="O">100,100,100;255,255,255;100,100,100</option><option name="B">100,100,100;255,255,255;100,100,100</option><option name="Z">100,100,100;255,255,255;100,100,100</option><option name="J">100,100,100;255,255,255;100,100,100</option><option name="X">100,100,100;255,255,255;100,100,100</option><option name="?">100,100,100;255,255,255;100,100,100</option><option name="*">0,0,0;170,170,170;0,0,0</option><option name="-">255,255,255;0,0,0;3,3,3</option></childOption><childOption name="polarity"><option name="A">175,161,1;255,255,255;175,161,1</option><option name="C">0,178,0;255,255,255;0,178,0</option><option name="D">178,0,0;255,255,255;178,0,0</option><option name="E">178,0,0;255,255,255;178,0,0</option><option name="F">175,161,1;255,255,255;175,161,1</option><option name="G">175,161,1;255,255,255;175,161,1</option><option name="H">0,0,178;255,255,255;0,0,178</option><option name="I">175,161,1;255,255,255;175,161,1</option><option name="K">0,0,178;255,255,255;0,0,178</option><option name="L">175,161,1;255,255,255;175,161,1</option><option name="M">175,161,1;255,255,255;175,161,1</option><option name="N">0,178,0;255,255,255;0,178,0</option><option name="P">175,161,1;255,255,255;175,161,1</option><option name="Q">0,178,0;255,255,255;0,178,0</option><option name="R">0,0,178;255,255,255;0,0,178</option><option name="S">0,178,0;255,255,255;0,178,0</option><option name="T">0,178,0;255,255,255;0,178,0</option><option name="V">175,161,1;255,255,255;175,161,1</option><option name="W">175,161,1;255,255,255;175,161,1</option><option name="Y">0,178,0;255,255,255;0,178,0</option><option name="U">0,178,0;255,255,255;0,178,0</option><option name="O">100,100,100;255,255,255;100,100,100</option><option name="B">100,100,100;255,255,255;100,100,100</option><option name="Z">100,100,100;255,255,255;100,100,100</option><option name="J">100,100,100;255,255,255;100,100,100</option><option name="X">100,100,100;255,255,255;100,100,100</option><option name="?">100,100,100;255,255,255;100,100,100</option><option name="*">0,0,0;170,170,170;0,0,0</option><option name="-">255,255,255;0,0,0;3,3,3</option></childOption><childOption name="rasMolBackground"><option name="A">200,200,200;0,0,0;200,200,200</option><option name="C">230,230,0;0,0,0;230,230,0</option><option name="D">230,10,10;0,0,0;230,10,10</option><option name="E">230,10,10;0,0,0;230,10,10</option><option name="F">50,50,170;0,0,0;50,50,170</option><option name="G">235,235,235;0,0,0;235,235,235</option><option name="H">130,130,210;0,0,0;130,130,210</option><option name="I">15,130,15;0,0,0;15,130,15</option><option name="K">20,90,255;0,0,0;20,90,255</option><option name="L">15,130,15;0,0,0;15,130,15</option><option name="M">230,230,0;0,0,0;230,230,0</option><option name="N">0,220,220;0,0,0;0,220,220</option><option name="P">220,150,130;0,0,0;220,150,130</option><option name="Q">0,220,220;0,0,0;0,220,220</option><option name="R">20,90,255;0,0,0;20,90,255</option><option name="S">250,150,0;0,0,0;250,150,0</option><option name="T">250,150,0;0,0,0;250,150,0</option><option name="V">15,130,15;0,0,0;15,130,15</option><option name="W">180,90,180;0,0,0;180,90,180</option><option name="Y">50,50,170;0,0,0;50,50,170</option><option name="U">100,100,100;0,0,0;100,100,100</option><option name="O">100,100,100;255,255,255;100,100,100</option><option name="B">100,100,100;255,255,255;100,100,100</option><option name="Z">100,100,100;255,255,255;100,100,100</option><option name="J">100,100,100;255,255,255;100,100,100</option><option name="X">100,100,100;255,255,255;100,100,100</option><option name="?">100,100,100;255,255,255;100,100,100</option><option name="*">0,0,0;170,170,170;0,0,0</option><option name="-">255,255,255;0,0,0;3,3,3</option></childOption><childOption name="clustalProtein"><option name="A">255,255,255;0,0,0;255,255,255</option><option name="C">255,255,255;0,0,0;255,255,255</option><option name="D">255,255,255;0,0,0;255,255,255</option><option name="E">255,255,255;0,0,0;255,255,255</option><option name="F">0,130,255;0,0,0;0,130,255</option><option name="G">255,165,0;0,0,0;255,165,0</option><option name="H">255,0,0;0,0,0;255,0,0</option><option name="I">0,178,0;0,0,0;0,178,0</option><option name="K">255,0,0;0,0,0;255,0,0</option><option name="L">0,178,0;0,0,0;0,178,0</option><option name="M">0,178,0;0,0,0;0,178,0</option><option name="N">255,255,255;0,0,0;255,255,255</option><option name="P">255,165,0;0,0,0;255,165,0</option><option name="Q">255,255,255;0,0,0;255,255,255</option><option name="R">255,0,0;0,0,0;255,0,0</option><option name="S">255,165,0;0,0,0;255,165,0</option><option name="T">255,165,0;0,0,0;255,165,0</option><option name="V">0,178,0;0,0,0;0,178,0</option><option name="W">0,130,255;0,0,0;0,130,255</option><option name="Y">0,130,255;0,0,0;0,130,255</option><option name="U">255,255,255;0,0,0;255,255,255</option><option name="O">100,100,100;255,255,255;100,100,100</option><option name="B">100,100,100;255,255,255;100,100,100</option><option name="Z">100,100,100;255,255,255;100,100,100</option><option name="J">100,100,100;255,255,255;100,100,100</option><option name="X">100,100,100;255,255,255;100,100,100</option><option name="?">100,100,100;255,255,255;100,100,100</option><option name="*">0,0,0;170,170,170;0,0,0</option><option name="-">255,255,255;0,0,0;255,255,255</option></childOption><childOption name="macCladeProtein"><option name="A">130,233,255;0,0,0;130,233,255</option><option name="C">255,171,255;0,0,0;255,171,255</option><option name="D">174,168,118;0,0,0;174,168,118</option><option name="E">191,185,136;0,0,0;191,185,136</option><option name="F">148,182,255;0,0,0;148,182,255</option><option name="G">227,6,176;0,0,0;227,6,176</option><option name="H">185,20,255;0,0,0;185,20,255</option><option name="I">79,155,255;0,0,0;79,155,255</option><option name="K">167,13,227;0,0,0;167,13,227</option><option name="L">0,18,184;170,170,170;0,18,184</option><option name="M">94,181,181;0,0,0;94,181,181</option><option name="N">255,0,12;0,0,0;255,0,12</option><option name="P">20,184,110;0,0,0;20,184,110</option><option name="Q">194,1,5;0,0,0;194,1,5</option><option name="R">214,138,255;0,0,0;214,138,255</option><option name="S">255,223,10;0,0,0;255,223,10</option><option name="T">176,21,26;0,0,0;176,21,26</option><option name="V">21,255,17;0,0,0;21,255,17</option><option name="W">21,255,17;0,0,0;21,255,17</option><option name="Y">235,144,134;0,0,0;235,144,134</option><option name="U">100,100,100;0,0,0;100,100,100</option><option name="O">100,100,100;255,255,255;100,100,100</option><option name="B">100,100,100;255,255,255;100,100,100</option><option name="Z">100,100,100;255,255,255;100,100,100</option><option name="J">100,100,100;255,255,255;100,100,100</option><option name="X">100,100,100;255,255,255;100,100,100</option><option name="?">100,100,100;255,255,255;100,100,100</option><option name="*">0,0,0;170,170,170;0,0,0</option><option name="-">255,255,255;0,0,0;3,3,3</option></childOption><childOption name="backgroundAnimated"><option name="movingSequences">true</option><option name="movingResidues">false</option><option name="differentFrequencyBases">false</option></childOption><childOption name="byAnnotation"><option name="secondaryScheme">Default</option><option name="alwaysUseForegroundFromDefaultScheme">false</option><option name="annotationCheckboxes">true</option></childOption></childOption></translation><liveAnnotators><option name="com.biomatters.plugins.featureFinder.FeatureFinder_NUCLEOTIDEOn">false</option><option name="customComponent1" /><option name="customComponent2" /><option name="customComponent3" /><option name="customComponent4" /><option name="customComponent5" /><option name="divider_1" /><option name="ORF_Annotation_GeneratorOn">false</option><option name="customComponent6" /><option name="customComponent7" /><option name="customComponent8" /><option name="customComponent9" /><option name="customComponent10" /><childOption name="com.biomatters.plugins.featureFinder.FeatureFinder_NUCLEOTIDE"><option name="customComponent1" /><option name="customComponent2" /><childOption name="com.biomatters.plugins.featureFinder.FeatureFinder_NUCLEOTIDE"><option name="similarity">100</option><option name="service">LocalDocuments/Sample Documents/PlasMapper Features</option><option name="name">[]</option><option name="wordSize">10</option><option name="searchSubfolders">true</option><option name="includeTruncatedAnnotations">true</option><option name="gateway">true</option></childOption></childOption><childOption name="ORF_Annotation_Generator"><option name="customComponent1" /><option name="customComponent2" /><childOption name="ORF_Annotation_Generator"><option name="MinimumORFSize">100</option><option name="Genetic code">universal</option><option name="startCodons">TTG, CTG, ATG</option><option name="includeInteriors">false</option><option name="assumeStartStopOutside">false</option></childOption></childOption></liveAnnotators><restrictionSites><option name="com.biomatters.plugins.restrictionAnalysis.RestrictionSiteAnnotationGeneratorOn">false</option><option name="customComponent1" /><option name="customComponent2" /><option name="customComponent3" /><option name="customComponent4" /><option name="divider_1" /><option name="customComponent5" /><childOption name="com.biomatters.plugins.restrictionAnalysis.RestrictionSiteAnnotationGenerator"><option name="customComponent1" /><option name="customComponent2" /><childOption name="com.biomatters.plugins.restrictionAnalysis.RestrictionSiteAnnotationGenerator"><option name="enzymeSetDocument">all_enzymes</option><option name="doRestrictCutters">true</option><option name="minCutters">4</option><option name="doRestrictPalindromes">false</option><option name="restrictPalindromes">palindromic</option><option name="doRestrictHitters">true</option><option name="hits">(1, 2)</option><option name="targetRegionType">anywhere</option><option name="excluded">(1, 2)</option><option name="grabExcludeRangeOption">[1,5031)</option><option name="selectedEnzymes">-1</option><option name="lastSelectedDocumentIdentifer">commonly_used_enzymes</option><option name="customComponent1" /></childOption></childOption></restrictionSites></sequenceViewOptions><panel viewer="Sequence View" geneiousVersion="8.0.5" additionalXmlKey="splitViewsMulti" /><panel viewer="Sequence View" geneiousVersion="8.0.5" additionalXmlKey="splitViews" /><panel viewer="Sequence View" geneiousVersion="8.0.5" additionalXmlKey="splitViews9n-66xcz6g" /><sequenceViewOptions geneiousVersion="8.0.5" additionalXmlKey="sequenceViewOptionsk8-7n7xk86"><SequenceViewerState><zoom isMinimumZoom="true">0.005169172880639098</zoom><SequenceViewerSelectionState><selectedRegions /></SequenceViewerSelectionState><SequenceViewerLocation><sequenceNumber>1</sequenceNumber><residueNumber>2142</residueNumber><xOffset>1</xOffset><yOffset>36</yOffset></SequenceViewerLocation></SequenceViewerState><translation><option name="frame">Frame1</option><option name="customComponent1" /><option name="relativeTo">sequence</option><childOption name="translationColors"><option name="colors">background1</option><option name="customComponent1" /><option name="customComponent2" /><option name="customComponent3" /><option name="foreground1DummyButton" /><option name="rasMolForegroundDummyButton">RasMol</option><option name="background1DummyButton" /><option name="hydrophobicityDummyButton">Hydrophobicity</option><option name="polarityDummyButton">Polarity</option><option name="rasMolBackgroundDummyButton">RasMol</option><option name="clustalProteinDummyButton">Clustal</option><option name="macCladeProteinDummyButton">MacClade</option><option name="backgroundAnimatedDummyButton">Animated :-)</option><option name="byAnnotationDummyButton">By Annotation</option><childOption name="foreground1"><option name="A">255,255,255;0,0,0;3,3,3</option><option name="C">255,255,255;175,161,1;250,230,4</option><option name="D">255,255,255;178,0,0;254,0,0</option><option name="E">255,255,255;255,0,255;255,0,255</option><option name="F">255,255,255;64,64,64;91,91,91</option><option name="G">255,255,255;107,142,35;152,202,50</option><option name="H">255,255,255;139,69,19;198,98,27</option><option name="I">255,255,255;46,139,87;65,198,124</option><option name="K">255,255,255;0,0,255;0,0,255</option><option name="L">255,255,255;176,48,96;251,68,137</option><option name="M">255,255,255;199,21,133;255,30,190</option><option name="N">255,255,255;0,178,178;0,254,254</option><option name="P">255,255,255;255,200,0;255,255,0</option><option name="Q">255,255,255;70,130,180;100,185,255</option><option name="R">255,255,255;95,158,160;135,225,228</option><option name="S">255,255,255;250,128,114;255,182,162</option><option name="T">255,255,255;244,164,96;255,234,137</option><option name="V">255,255,255;0,178,0;0,254,0</option><option name="W">255,255,255;178,122,122;254,174,174</option><option name="Y">255,255,255;0,100,0;0,142,0</option><option name="U">255,255,255;184,134,11;255,191,15</option><option name="O">255,255,255;0,0,0;3,3,3</option><option name="B">255,255,255;0,0,0;3,3,3</option><option name="Z">255,255,255;0,0,0;3,3,3</option><option name="J">255,255,255;0,0,0;3,3,3</option><option name="X">255,255,255;0,0,0;3,3,3</option><option name="?">255,255,255;0,0,0;3,3,3</option><option name="*">255,255,255;0,0,0;3,3,3</option><option name="-">255,255,255;0,0,0;3,3,3</option></childOption><childOption name="rasMolForeground"><option name="A">255,255,255;200,200,200;255,255,255</option><option name="C">255,255,255;230,230,0;255,255,0</option><option name="D">255,255,255;230,10,10;255,14,14</option><option name="E">255,255,255;230,10,10;255,14,14</option><option name="F">255,255,255;50,50,170;71,71,242</option><option name="G">255,255,255;235,235,235;255,255,255</option><option name="H">255,255,255;130,130,210;185,185,255</option><option name="I">255,255,255;15,130,15;21,185,21</option><option name="K">255,255,255;20,90,255;28,128,255</option><option name="L">255,255,255;15,130,15;21,185,21</option><option name="M">255,255,255;230,230,0;255,255,0</option><option name="N">255,255,255;0,220,220;0,255,255</option><option name="P">255,255,255;220,150,130;255,214,185</option><option name="Q">255,255,255;0,220,220;0,255,255</option><option name="R">255,255,255;20,90,255;28,128,255</option><option name="S">255,255,255;250,150,0;255,214,0</option><option name="T">255,255,255;250,150,0;255,214,0</option><option name="V">255,255,255;15,130,15;21,185,21</option><option name="W">255,255,255;180,90,180;255,128,255</option><option name="Y">255,255,255;50,50,170;71,71,242</option><option name="U">255,255,255;0,0,0;3,3,3</option><option name="O">255,255,255;0,0,0;3,3,3</option><option name="B">255,255,255;0,0,0;3,3,3</option><option name="Z">255,255,255;0,0,0;3,3,3</option><option name="J">255,255,255;0,0,0;3,3,3</option><option name="X">255,255,255;0,0,0;3,3,3</option><option name="?">255,255,255;0,0,0;3,3,3</option><option name="*">255,255,255;0,0,0;3,3,3</option><option name="-">255,255,255;0,0,0;3,3,3</option></childOption><childOption name="background1"><option name="A">192,192,192;0,0,0;192,192,192</option><option name="C">251,231,2;0,0,0;251,231,2</option><option name="D">255,120,120;0,0,0;255,120,120</option><option name="E">255,0,255;0,0,0;255,0,255</option><option name="F">240,230,140;0,0,0;240,230,140</option><option name="G">152,202,50;0,0,0;152,202,50</option><option name="H">255,140,38;0,0,0;255,140,38</option><option name="I">65,198,124;0,0,0;65,198,124</option><option name="K">135,206,250;0,0,0;135,206,250</option><option name="L">251,68,137;0,0,0;251,68,137</option><option name="M">255,42,255;0,0,0;255,42,255</option><option name="N">0,255,255;0,0,0;0,255,255</option><option name="P">255,255,0;0,0,0;255,255,0</option><option name="Q">100,185,255;0,0,0;100,185,255</option><option name="R">135,225,228;0,0,0;135,225,228</option><option name="S">255,182,162;0,0,0;255,182,162</option><option name="T">255,234,137;0,0,0;255,234,137</option><option name="V">0,255,0;0,0,0;0,255,0</option><option name="W">255,175,175;0,0,0;255,175,175</option><option name="Y">173,255,47;0,0,0;173,255,47</option><option name="U">255,191,15;0,0,0;255,191,15</option><option name="O">100,100,100;255,255,255;100,100,100</option><option name="B">100,100,100;255,255,255;100,100,100</option><option name="Z">100,100,100;255,255,255;100,100,100</option><option name="J">100,100,100;255,255,255;100,100,100</option><option name="X">100,100,100;255,255,255;100,100,100</option><option name="?">100,100,100;255,255,255;100,100,100</option><option name="*">0,0,0;170,170,170;0,0,0</option><option name="-">255,255,255;0,0,0;3,3,3</option></childOption><childOption name="hydrophobicity"><option name="A">157,0,98;255,255,255;157,0,98</option><option name="C">173,0,82;255,255,255;173,0,82</option><option name="D">7,0,248;255,255,255;7,0,248</option><option name="E">10,0,245;255,255,255;10,0,245</option><option name="F">255,0,0;255,255,255;255,0,0</option><option name="G">127,0,128;255,255,255;127,0,128</option><option name="H">42,0,213;255,255,255;42,0,213</option><option name="I">240,0,15;255,255,255;240,0,15</option><option name="K">72,0,183;255,255,255;72,0,183</option><option name="L">240,0,15;255,255,255;240,0,15</option><option name="M">188,0,67;255,255,255;188,0,67</option><option name="N">60,0,195;255,255,255;60,0,195</option><option name="P">181,0,74;255,255,255;181,0,74</option><option name="Q">64,0,191;255,255,255;64,0,191</option><option name="R">0,0,255;255,255,255;0,0,255</option><option name="S">91,0,164;255,255,255;91,0,164</option><option name="T">114,0,141;255,255,255;114,0,141</option><option name="V">210,0,45;255,255,255;210,0,45</option><option name="W">223,0,32;255,255,255;223,0,32</option><option name="Y">224,0,31;255,255,255;224,0,31</option><option name="U">100,100,100;255,255,255;100,100,100</option><option name="O">100,100,100;255,255,255;100,100,100</option><option name="B">100,100,100;255,255,255;100,100,100</option><option name="Z">100,100,100;255,255,255;100,100,100</option><option name="J">100,100,100;255,255,255;100,100,100</option><option name="X">100,100,100;255,255,255;100,100,100</option><option name="?">100,100,100;255,255,255;100,100,100</option><option name="*">0,0,0;170,170,170;0,0,0</option><option name="-">255,255,255;0,0,0;3,3,3</option></childOption><childOption name="polarity"><option name="A">175,161,1;255,255,255;175,161,1</option><option name="C">0,178,0;255,255,255;0,178,0</option><option name="D">178,0,0;255,255,255;178,0,0</option><option name="E">178,0,0;255,255,255;178,0,0</option><option name="F">175,161,1;255,255,255;175,161,1</option><option name="G">175,161,1;255,255,255;175,161,1</option><option name="H">0,0,178;255,255,255;0,0,178</option><option name="I">175,161,1;255,255,255;175,161,1</option><option name="K">0,0,178;255,255,255;0,0,178</option><option name="L">175,161,1;255,255,255;175,161,1</option><option name="M">175,161,1;255,255,255;175,161,1</option><option name="N">0,178,0;255,255,255;0,178,0</option><option name="P">175,161,1;255,255,255;175,161,1</option><option name="Q">0,178,0;255,255,255;0,178,0</option><option name="R">0,0,178;255,255,255;0,0,178</option><option name="S">0,178,0;255,255,255;0,178,0</option><option name="T">0,178,0;255,255,255;0,178,0</option><option name="V">175,161,1;255,255,255;175,161,1</option><option name="W">175,161,1;255,255,255;175,161,1</option><option name="Y">0,178,0;255,255,255;0,178,0</option><option name="U">0,178,0;255,255,255;0,178,0</option><option name="O">100,100,100;255,255,255;100,100,100</option><option name="B">100,100,100;255,255,255;100,100,100</option><option name="Z">100,100,100;255,255,255;100,100,100</option><option name="J">100,100,100;255,255,255;100,100,100</option><option name="X">100,100,100;255,255,255;100,100,100</option><option name="?">100,100,100;255,255,255;100,100,100</option><option name="*">0,0,0;170,170,170;0,0,0</option><option name="-">255,255,255;0,0,0;3,3,3</option></childOption><childOption name="rasMolBackground"><option name="A">200,200,200;0,0,0;200,200,200</option><option name="C">230,230,0;0,0,0;230,230,0</option><option name="D">230,10,10;0,0,0;230,10,10</option><option name="E">230,10,10;0,0,0;230,10,10</option><option name="F">50,50,170;0,0,0;50,50,170</option><option name="G">235,235,235;0,0,0;235,235,235</option><option name="H">130,130,210;0,0,0;130,130,210</option><option name="I">15,130,15;0,0,0;15,130,15</option><option name="K">20,90,255;0,0,0;20,90,255</option><option name="L">15,130,15;0,0,0;15,130,15</option><option name="M">230,230,0;0,0,0;230,230,0</option><option name="N">0,220,220;0,0,0;0,220,220</option><option name="P">220,150,130;0,0,0;220,150,130</option><option name="Q">0,220,220;0,0,0;0,220,220</option><option name="R">20,90,255;0,0,0;20,90,255</option><option name="S">250,150,0;0,0,0;250,150,0</option><option name="T">250,150,0;0,0,0;250,150,0</option><option name="V">15,130,15;0,0,0;15,130,15</option><option name="W">180,90,180;0,0,0;180,90,180</option><option name="Y">50,50,170;0,0,0;50,50,170</option><option name="U">100,100,100;0,0,0;100,100,100</option><option name="O">100,100,100;255,255,255;100,100,100</option><option name="B">100,100,100;255,255,255;100,100,100</option><option name="Z">100,100,100;255,255,255;100,100,100</option><option name="J">100,100,100;255,255,255;100,100,100</option><option name="X">100,100,100;255,255,255;100,100,100</option><option name="?">100,100,100;255,255,255;100,100,100</option><option name="*">0,0,0;170,170,170;0,0,0</option><option name="-">255,255,255;0,0,0;3,3,3</option></childOption><childOption name="clustalProtein"><option name="A">255,255,255;0,0,0;255,255,255</option><option name="C">255,255,255;0,0,0;255,255,255</option><option name="D">255,255,255;0,0,0;255,255,255</option><option name="E">255,255,255;0,0,0;255,255,255</option><option name="F">0,130,255;0,0,0;0,130,255</option><option name="G">255,165,0;0,0,0;255,165,0</option><option name="H">255,0,0;0,0,0;255,0,0</option><option name="I">0,178,0;0,0,0;0,178,0</option><option name="K">255,0,0;0,0,0;255,0,0</option><option name="L">0,178,0;0,0,0;0,178,0</option><option name="M">0,178,0;0,0,0;0,178,0</option><option name="N">255,255,255;0,0,0;255,255,255</option><option name="P">255,165,0;0,0,0;255,165,0</option><option name="Q">255,255,255;0,0,0;255,255,255</option><option name="R">255,0,0;0,0,0;255,0,0</option><option name="S">255,165,0;0,0,0;255,165,0</option><option name="T">255,165,0;0,0,0;255,165,0</option><option name="V">0,178,0;0,0,0;0,178,0</option><option name="W">0,130,255;0,0,0;0,130,255</option><option name="Y">0,130,255;0,0,0;0,130,255</option><option name="U">255,255,255;0,0,0;255,255,255</option><option name="O">100,100,100;255,255,255;100,100,100</option><option name="B">100,100,100;255,255,255;100,100,100</option><option name="Z">100,100,100;255,255,255;100,100,100</option><option name="J">100,100,100;255,255,255;100,100,100</option><option name="X">100,100,100;255,255,255;100,100,100</option><option name="?">100,100,100;255,255,255;100,100,100</option><option name="*">0,0,0;170,170,170;0,0,0</option><option name="-">255,255,255;0,0,0;255,255,255</option></childOption><childOption name="macCladeProtein"><option name="A">130,233,255;0,0,0;130,233,255</option><option name="C">255,171,255;0,0,0;255,171,255</option><option name="D">174,168,118;0,0,0;174,168,118</option><option name="E">191,185,136;0,0,0;191,185,136</option><option name="F">148,182,255;0,0,0;148,182,255</option><option name="G">227,6,176;0,0,0;227,6,176</option><option name="H">185,20,255;0,0,0;185,20,255</option><option name="I">79,155,255;0,0,0;79,155,255</option><option name="K">167,13,227;0,0,0;167,13,227</option><option name="L">0,18,184;170,170,170;0,18,184</option><option name="M">94,181,181;0,0,0;94,181,181</option><option name="N">255,0,12;0,0,0;255,0,12</option><option name="P">20,184,110;0,0,0;20,184,110</option><option name="Q">194,1,5;0,0,0;194,1,5</option><option name="R">214,138,255;0,0,0;214,138,255</option><option name="S">255,223,10;0,0,0;255,223,10</option><option name="T">176,21,26;0,0,0;176,21,26</option><option name="V">21,255,17;0,0,0;21,255,17</option><option name="W">21,255,17;0,0,0;21,255,17</option><option name="Y">235,144,134;0,0,0;235,144,134</option><option name="U">100,100,100;0,0,0;100,100,100</option><option name="O">100,100,100;255,255,255;100,100,100</option><option name="B">100,100,100;255,255,255;100,100,100</option><option name="Z">100,100,100;255,255,255;100,100,100</option><option name="J">100,100,100;255,255,255;100,100,100</option><option name="X">100,100,100;255,255,255;100,100,100</option><option name="?">100,100,100;255,255,255;100,100,100</option><option name="*">0,0,0;170,170,170;0,0,0</option><option name="-">255,255,255;0,0,0;3,3,3</option></childOption><childOption name="backgroundAnimated"><option name="movingSequences">true</option><option name="movingResidues">false</option><option name="differentFrequencyBases">false</option></childOption><childOption name="byAnnotation"><option name="secondaryScheme">Default</option><option name="alwaysUseForegroundFromDefaultScheme">false</option><option name="annotationCheckboxes">true</option></childOption></childOption></translation><liveAnnotators><option name="com.biomatters.plugins.featureFinder.FeatureFinder_NUCLEOTIDEOn">false</option><option name="customComponent1" /><option name="customComponent2" /><option name="customComponent3" /><option name="customComponent4" /><option name="customComponent5" /><option name="divider_1" /><option name="ORF_Annotation_GeneratorOn">false</option><option name="customComponent6" /><option name="customComponent7" /><option name="customComponent8" /><option name="customComponent9" /><option name="customComponent10" /><childOption name="com.biomatters.plugins.featureFinder.FeatureFinder_NUCLEOTIDE"><option name="customComponent1" /><option name="customComponent2" /><childOption name="com.biomatters.plugins.featureFinder.FeatureFinder_NUCLEOTIDE"><option name="similarity">100</option><option name="service">LocalDocuments/Sample Documents/PlasMapper Features</option><option name="name">[]</option><option name="wordSize">10</option><option name="searchSubfolders">true</option><option name="includeTruncatedAnnotations">true</option><option name="gateway">true</option></childOption></childOption><childOption name="ORF_Annotation_Generator"><option name="customComponent1" /><option name="customComponent2" /><childOption name="ORF_Annotation_Generator"><option name="MinimumORFSize">100</option><option name="Genetic code">universal</option><option name="startCodons">TTG, CTG, ATG</option><option name="includeInteriors">false</option><option name="assumeStartStopOutside">false</option></childOption></childOption></liveAnnotators><restrictionSites><option name="com.biomatters.plugins.restrictionAnalysis.RestrictionSiteAnnotationGeneratorOn">false</option><option name="customComponent1" /><option name="customComponent2" /><option name="customComponent3" /><option name="customComponent4" /><option name="divider_1" /><option name="customComponent5" /><childOption name="com.biomatters.plugins.restrictionAnalysis.RestrictionSiteAnnotationGenerator"><option name="customComponent1" /><option name="customComponent2" /><childOption name="com.biomatters.plugins.restrictionAnalysis.RestrictionSiteAnnotationGenerator"><option name="enzymeSetDocument">blunt_cutters_(commercially_available)</option><option name="doRestrictCutters">true</option><option name="minCutters">4</option><option name="doRestrictPalindromes">false</option><option name="restrictPalindromes">palindromic</option><option name="doRestrictHitters">true</option><option name="hits">(1, 2)</option><option name="targetRegionType">anywhere</option><option name="excluded">(1, 2)</option><option name="grabExcludeRangeOption">[1,688)</option><option name="selectedEnzymes">-1</option><option name="lastSelectedDocumentIdentifer">commonly_used_enzymes</option><option name="customComponent1" /></childOption></childOption></restrictionSites></sequenceViewOptions><panel viewer="Sequence View" geneiousVersion="8.0.5" additionalXmlKey="splitViewsz-61n10bv" /><sequenceViewOptions geneiousVersion="8.0.5" additionalXmlKey="sequenceViewOptionsc-6an3mnw"><SequenceViewerState><zoom isMinimumZoom="true">0.009082152104031925</zoom><SequenceViewerSelectionState><selectedRegions /></SequenceViewerSelectionState><SequenceViewerLocation><sequenceNumber>1</sequenceNumber><residueNumber>2523</residueNumber><xOffset>1</xOffset><yOffset>-28</yOffset></SequenceViewerLocation></SequenceViewerState><translation><option name="frame">Frame1</option><option name="customComponent1" /><option name="relativeTo">sequence</option><childOption name="translationColors"><option name="colors">background1</option><option name="customComponent1" /><option name="customComponent2" /><option name="customComponent3" /><option name="foreground1DummyButton" /><option name="rasMolForegroundDummyButton">RasMol</option><option name="background1DummyButton" /><option name="hydrophobicityDummyButton">Hydrophobicity</option><option name="polarityDummyButton">Polarity</option><option name="rasMolBackgroundDummyButton">RasMol</option><option name="clustalProteinDummyButton">Clustal</option><option name="macCladeProteinDummyButton">MacClade</option><option name="backgroundAnimatedDummyButton">Animated :-)</option><option name="byAnnotationDummyButton">By Annotation</option><childOption name="foreground1"><option name="A">255,255,255;0,0,0;3,3,3</option><option name="C">255,255,255;175,161,1;250,230,4</option><option name="D">255,255,255;178,0,0;254,0,0</option><option name="E">255,255,255;255,0,255;255,0,255</option><option name="F">255,255,255;64,64,64;91,91,91</option><option name="G">255,255,255;107,142,35;152,202,50</option><option name="H">255,255,255;139,69,19;198,98,27</option><option name="I">255,255,255;46,139,87;65,198,124</option><option name="K">255,255,255;0,0,255;0,0,255</option><option name="L">255,255,255;176,48,96;251,68,137</option><option name="M">255,255,255;199,21,133;255,30,190</option><option name="N">255,255,255;0,178,178;0,254,254</option><option name="P">255,255,255;255,200,0;255,255,0</option><option name="Q">255,255,255;70,130,180;100,185,255</option><option name="R">255,255,255;95,158,160;135,225,228</option><option name="S">255,255,255;250,128,114;255,182,162</option><option name="T">255,255,255;244,164,96;255,234,137</option><option name="V">255,255,255;0,178,0;0,254,0</option><option name="W">255,255,255;178,122,122;254,174,174</option><option name="Y">255,255,255;0,100,0;0,142,0</option><option name="U">255,255,255;184,134,11;255,191,15</option><option name="O">255,255,255;0,0,0;3,3,3</option><option name="B">255,255,255;0,0,0;3,3,3</option><option name="Z">255,255,255;0,0,0;3,3,3</option><option name="J">255,255,255;0,0,0;3,3,3</option><option name="X">255,255,255;0,0,0;3,3,3</option><option name="?">255,255,255;0,0,0;3,3,3</option><option name="*">255,255,255;0,0,0;3,3,3</option><option name="-">255,255,255;0,0,0;3,3,3</option></childOption><childOption name="rasMolForeground"><option name="A">255,255,255;200,200,200;255,255,255</option><option name="C">255,255,255;230,230,0;255,255,0</option><option name="D">255,255,255;230,10,10;255,14,14</option><option name="E">255,255,255;230,10,10;255,14,14</option><option name="F">255,255,255;50,50,170;71,71,242</option><option name="G">255,255,255;235,235,235;255,255,255</option><option name="H">255,255,255;130,130,210;185,185,255</option><option name="I">255,255,255;15,130,15;21,185,21</option><option name="K">255,255,255;20,90,255;28,128,255</option><option name="L">255,255,255;15,130,15;21,185,21</option><option name="M">255,255,255;230,230,0;255,255,0</option><option name="N">255,255,255;0,220,220;0,255,255</option><option name="P">255,255,255;220,150,130;255,214,185</option><option name="Q">255,255,255;0,220,220;0,255,255</option><option name="R">255,255,255;20,90,255;28,128,255</option><option name="S">255,255,255;250,150,0;255,214,0</option><option name="T">255,255,255;250,150,0;255,214,0</option><option name="V">255,255,255;15,130,15;21,185,21</option><option name="W">255,255,255;180,90,180;255,128,255</option><option name="Y">255,255,255;50,50,170;71,71,242</option><option name="U">255,255,255;0,0,0;3,3,3</option><option name="O">255,255,255;0,0,0;3,3,3</option><option name="B">255,255,255;0,0,0;3,3,3</option><option name="Z">255,255,255;0,0,0;3,3,3</option><option name="J">255,255,255;0,0,0;3,3,3</option><option name="X">255,255,255;0,0,0;3,3,3</option><option name="?">255,255,255;0,0,0;3,3,3</option><option name="*">255,255,255;0,0,0;3,3,3</option><option name="-">255,255,255;0,0,0;3,3,3</option></childOption><childOption name="background1"><option name="A">192,192,192;0,0,0;192,192,192</option><option name="C">251,231,2;0,0,0;251,231,2</option><option name="D">255,120,120;0,0,0;255,120,120</option><option name="E">255,0,255;0,0,0;255,0,255</option><option name="F">240,230,140;0,0,0;240,230,140</option><option name="G">152,202,50;0,0,0;152,202,50</option><option name="H">255,140,38;0,0,0;255,140,38</option><option name="I">65,198,124;0,0,0;65,198,124</option><option name="K">135,206,250;0,0,0;135,206,250</option><option name="L">251,68,137;0,0,0;251,68,137</option><option name="M">255,42,255;0,0,0;255,42,255</option><option name="N">0,255,255;0,0,0;0,255,255</option><option name="P">255,255,0;0,0,0;255,255,0</option><option name="Q">100,185,255;0,0,0;100,185,255</option><option name="R">135,225,228;0,0,0;135,225,228</option><option name="S">255,182,162;0,0,0;255,182,162</option><option name="T">255,234,137;0,0,0;255,234,137</option><option name="V">0,255,0;0,0,0;0,255,0</option><option name="W">255,175,175;0,0,0;255,175,175</option><option name="Y">173,255,47;0,0,0;173,255,47</option><option name="U">255,191,15;0,0,0;255,191,15</option><option name="O">100,100,100;255,255,255;100,100,100</option><option name="B">100,100,100;255,255,255;100,100,100</option><option name="Z">100,100,100;255,255,255;100,100,100</option><option name="J">100,100,100;255,255,255;100,100,100</option><option name="X">100,100,100;255,255,255;100,100,100</option><option name="?">100,100,100;255,255,255;100,100,100</option><option name="*">0,0,0;170,170,170;0,0,0</option><option name="-">255,255,255;0,0,0;3,3,3</option></childOption><childOption name="hydrophobicity"><option name="A">157,0,98;255,255,255;157,0,98</option><option name="C">173,0,82;255,255,255;173,0,82</option><option name="D">7,0,248;255,255,255;7,0,248</option><option name="E">10,0,245;255,255,255;10,0,245</option><option name="F">255,0,0;255,255,255;255,0,0</option><option name="G">127,0,128;255,255,255;127,0,128</option><option name="H">42,0,213;255,255,255;42,0,213</option><option name="I">240,0,15;255,255,255;240,0,15</option><option name="K">72,0,183;255,255,255;72,0,183</option><option name="L">240,0,15;255,255,255;240,0,15</option><option name="M">188,0,67;255,255,255;188,0,67</option><option name="N">60,0,195;255,255,255;60,0,195</option><option name="P">181,0,74;255,255,255;181,0,74</option><option name="Q">64,0,191;255,255,255;64,0,191</option><option name="R">0,0,255;255,255,255;0,0,255</option><option name="S">91,0,164;255,255,255;91,0,164</option><option name="T">114,0,141;255,255,255;114,0,141</option><option name="V">210,0,45;255,255,255;210,0,45</option><option name="W">223,0,32;255,255,255;223,0,32</option><option name="Y">224,0,31;255,255,255;224,0,31</option><option name="U">100,100,100;255,255,255;100,100,100</option><option name="O">100,100,100;255,255,255;100,100,100</option><option name="B">100,100,100;255,255,255;100,100,100</option><option name="Z">100,100,100;255,255,255;100,100,100</option><option name="J">100,100,100;255,255,255;100,100,100</option><option name="X">100,100,100;255,255,255;100,100,100</option><option name="?">100,100,100;255,255,255;100,100,100</option><option name="*">0,0,0;170,170,170;0,0,0</option><option name="-">255,255,255;0,0,0;3,3,3</option></childOption><childOption name="polarity"><option name="A">175,161,1;255,255,255;175,161,1</option><option name="C">0,178,0;255,255,255;0,178,0</option><option name="D">178,0,0;255,255,255;178,0,0</option><option name="E">178,0,0;255,255,255;178,0,0</option><option name="F">175,161,1;255,255,255;175,161,1</option><option name="G">175,161,1;255,255,255;175,161,1</option><option name="H">0,0,178;255,255,255;0,0,178</option><option name="I">175,161,1;255,255,255;175,161,1</option><option name="K">0,0,178;255,255,255;0,0,178</option><option name="L">175,161,1;255,255,255;175,161,1</option><option name="M">175,161,1;255,255,255;175,161,1</option><option name="N">0,178,0;255,255,255;0,178,0</option><option name="P">175,161,1;255,255,255;175,161,1</option><option name="Q">0,178,0;255,255,255;0,178,0</option><option name="R">0,0,178;255,255,255;0,0,178</option><option name="S">0,178,0;255,255,255;0,178,0</option><option name="T">0,178,0;255,255,255;0,178,0</option><option name="V">175,161,1;255,255,255;175,161,1</option><option name="W">175,161,1;255,255,255;175,161,1</option><option name="Y">0,178,0;255,255,255;0,178,0</option><option name="U">0,178,0;255,255,255;0,178,0</option><option name="O">100,100,100;255,255,255;100,100,100</option><option name="B">100,100,100;255,255,255;100,100,100</option><option name="Z">100,100,100;255,255,255;100,100,100</option><option name="J">100,100,100;255,255,255;100,100,100</option><option name="X">100,100,100;255,255,255;100,100,100</option><option name="?">100,100,100;255,255,255;100,100,100</option><option name="*">0,0,0;170,170,170;0,0,0</option><option name="-">255,255,255;0,0,0;3,3,3</option></childOption><childOption name="rasMolBackground"><option name="A">200,200,200;0,0,0;200,200,200</option><option name="C">230,230,0;0,0,0;230,230,0</option><option name="D">230,10,10;0,0,0;230,10,10</option><option name="E">230,10,10;0,0,0;230,10,10</option><option name="F">50,50,170;0,0,0;50,50,170</option><option name="G">235,235,235;0,0,0;235,235,235</option><option name="H">130,130,210;0,0,0;130,130,210</option><option name="I">15,130,15;0,0,0;15,130,15</option><option name="K">20,90,255;0,0,0;20,90,255</option><option name="L">15,130,15;0,0,0;15,130,15</option><option name="M">230,230,0;0,0,0;230,230,0</option><option name="N">0,220,220;0,0,0;0,220,220</option><option name="P">220,150,130;0,0,0;220,150,130</option><option name="Q">0,220,220;0,0,0;0,220,220</option><option name="R">20,90,255;0,0,0;20,90,255</option><option name="S">250,150,0;0,0,0;250,150,0</option><option name="T">250,150,0;0,0,0;250,150,0</option><option name="V">15,130,15;0,0,0;15,130,15</option><option name="W">180,90,180;0,0,0;180,90,180</option><option name="Y">50,50,170;0,0,0;50,50,170</option><option name="U">100,100,100;0,0,0;100,100,100</option><option name="O">100,100,100;255,255,255;100,100,100</option><option name="B">100,100,100;255,255,255;100,100,100</option><option name="Z">100,100,100;255,255,255;100,100,100</option><option name="J">100,100,100;255,255,255;100,100,100</option><option name="X">100,100,100;255,255,255;100,100,100</option><option name="?">100,100,100;255,255,255;100,100,100</option><option name="*">0,0,0;170,170,170;0,0,0</option><option name="-">255,255,255;0,0,0;3,3,3</option></childOption><childOption name="clustalProtein"><option name="A">255,255,255;0,0,0;255,255,255</option><option name="C">255,255,255;0,0,0;255,255,255</option><option name="D">255,255,255;0,0,0;255,255,255</option><option name="E">255,255,255;0,0,0;255,255,255</option><option name="F">0,130,255;0,0,0;0,130,255</option><option name="G">255,165,0;0,0,0;255,165,0</option><option name="H">255,0,0;0,0,0;255,0,0</option><option name="I">0,178,0;0,0,0;0,178,0</option><option name="K">255,0,0;0,0,0;255,0,0</option><option name="L">0,178,0;0,0,0;0,178,0</option><option name="M">0,178,0;0,0,0;0,178,0</option><option name="N">255,255,255;0,0,0;255,255,255</option><option name="P">255,165,0;0,0,0;255,165,0</option><option name="Q">255,255,255;0,0,0;255,255,255</option><option name="R">255,0,0;0,0,0;255,0,0</option><option name="S">255,165,0;0,0,0;255,165,0</option><option name="T">255,165,0;0,0,0;255,165,0</option><option name="V">0,178,0;0,0,0;0,178,0</option><option name="W">0,130,255;0,0,0;0,130,255</option><option name="Y">0,130,255;0,0,0;0,130,255</option><option name="U">255,255,255;0,0,0;255,255,255</option><option name="O">100,100,100;255,255,255;100,100,100</option><option name="B">100,100,100;255,255,255;100,100,100</option><option name="Z">100,100,100;255,255,255;100,100,100</option><option name="J">100,100,100;255,255,255;100,100,100</option><option name="X">100,100,100;255,255,255;100,100,100</option><option name="?">100,100,100;255,255,255;100,100,100</option><option name="*">0,0,0;170,170,170;0,0,0</option><option name="-">255,255,255;0,0,0;255,255,255</option></childOption><childOption name="macCladeProtein"><option name="A">130,233,255;0,0,0;130,233,255</option><option name="C">255,171,255;0,0,0;255,171,255</option><option name="D">174,168,118;0,0,0;174,168,118</option><option name="E">191,185,136;0,0,0;191,185,136</option><option name="F">148,182,255;0,0,0;148,182,255</option><option name="G">227,6,176;0,0,0;227,6,176</option><option name="H">185,20,255;0,0,0;185,20,255</option><option name="I">79,155,255;0,0,0;79,155,255</option><option name="K">167,13,227;0,0,0;167,13,227</option><option name="L">0,18,184;170,170,170;0,18,184</option><option name="M">94,181,181;0,0,0;94,181,181</option><option name="N">255,0,12;0,0,0;255,0,12</option><option name="P">20,184,110;0,0,0;20,184,110</option><option name="Q">194,1,5;0,0,0;194,1,5</option><option name="R">214,138,255;0,0,0;214,138,255</option><option name="S">255,223,10;0,0,0;255,223,10</option><option name="T">176,21,26;0,0,0;176,21,26</option><option name="V">21,255,17;0,0,0;21,255,17</option><option name="W">21,255,17;0,0,0;21,255,17</option><option name="Y">235,144,134;0,0,0;235,144,134</option><option name="U">100,100,100;0,0,0;100,100,100</option><option name="O">100,100,100;255,255,255;100,100,100</option><option name="B">100,100,100;255,255,255;100,100,100</option><option name="Z">100,100,100;255,255,255;100,100,100</option><option name="J">100,100,100;255,255,255;100,100,100</option><option name="X">100,100,100;255,255,255;100,100,100</option><option name="?">100,100,100;255,255,255;100,100,100</option><option name="*">0,0,0;170,170,170;0,0,0</option><option name="-">255,255,255;0,0,0;3,3,3</option></childOption><childOption name="backgroundAnimated"><option name="movingSequences">true</option><option name="movingResidues">false</option><option name="differentFrequencyBases">false</option></childOption><childOption name="byAnnotation"><option name="secondaryScheme">Default</option><option name="alwaysUseForegroundFromDefaultScheme">false</option><option name="annotationCheckboxes">true</option></childOption></childOption></translation><liveAnnotators><option name="com.biomatters.plugins.featureFinder.FeatureFinder_NUCLEOTIDEOn">false</option><option name="customComponent1" /><option name="customComponent2" /><option name="customComponent3" /><option name="customComponent4" /><option name="customComponent5" /><option name="divider_1" /><option name="ORF_Annotation_GeneratorOn">false</option><option name="customComponent6" /><option name="customComponent7" /><option name="customComponent8" /><option name="customComponent9" /><option name="customComponent10" /><childOption name="com.biomatters.plugins.featureFinder.FeatureFinder_NUCLEOTIDE"><option name="customComponent1" /><option name="customComponent2" /><childOption name="com.biomatters.plugins.featureFinder.FeatureFinder_NUCLEOTIDE"><option name="similarity">100</option><option name="service">LocalDocuments/Sample Documents/PlasMapper Features</option><option name="name">[]</option><option name="wordSize">10</option><option name="searchSubfolders">true</option><option name="includeTruncatedAnnotations">true</option><option name="gateway">true</option></childOption></childOption><childOption name="ORF_Annotation_Generator"><option name="customComponent1" /><option name="customComponent2" /><childOption name="ORF_Annotation_Generator"><option name="MinimumORFSize">100</option><option name="Genetic code">universal</option><option name="startCodons">ATG, TTG, CTG</option><option name="includeInteriors">false</option><option name="assumeStartStopOutside">false</option></childOption></childOption></liveAnnotators><restrictionSites><option name="com.biomatters.plugins.restrictionAnalysis.RestrictionSiteAnnotationGeneratorOn">false</option><option name="customComponent1" /><option name="customComponent2" /><option name="customComponent3" /><option name="customComponent4" /><option name="divider_1" /><option name="customComponent5" /><childOption name="com.biomatters.plugins.restrictionAnalysis.RestrictionSiteAnnotationGenerator"><option name="customComponent1" /><option name="customComponent2" /><childOption name="com.biomatters.plugins.restrictionAnalysis.RestrictionSiteAnnotationGenerator"><option name="enzymeSetDocument">all_enzymes</option><option name="doRestrictCutters">true</option><option name="minCutters">4</option><option name="doRestrictPalindromes">false</option><option name="restrictPalindromes">palindromic</option><option name="doRestrictHitters">true</option><option name="hits">(1, 2)</option><option name="targetRegionType">anywhere</option><option name="excluded">(1, 2)</option><option name="grabExcludeRangeOption">[1,5031)</option><option name="selectedEnzymes">-1</option><option name="lastSelectedDocumentIdentifer">commonly_used_enzymes</option><option name="customComponent1" /></childOption></childOption></restrictionSites></sequenceViewOptions><panel viewer="Sequence View" geneiousVersion="8.0.5" additionalXmlKey="splitViewsgi-6fdy3s1" /><sequenceViewOptions geneiousVersion="8.0.5" additionalXmlKey="sequenceViewOptionsMulti"><SequenceViewerState><zoom isMinimumZoom="true">0.005412595698362459</zoom><SequenceViewerSelectionState><selectedRegions /></SequenceViewerSelectionState><SequenceViewerLocation><sequenceNumber>0</sequenceNumber><residueNumber>2529</residueNumber><xOffset>1</xOffset><yOffset>43</yOffset></SequenceViewerLocation></SequenceViewerState><translation><option name="frame">Frame1</option><option name="customComponent1" /><option name="relativeTo">sequence</option><childOption name="translationColors"><option name="colors">background1</option><option name="customComponent1" /><option name="customComponent2" /><option name="customComponent3" /><option name="foreground1DummyButton" /><option name="rasMolForegroundDummyButton">RasMol</option><option name="background1DummyButton" /><option name="hydrophobicityDummyButton">Hydrophobicity</option><option name="polarityDummyButton">Polarity</option><option name="rasMolBackgroundDummyButton">RasMol</option><option name="clustalProteinDummyButton">Clustal</option><option name="macCladeProteinDummyButton">MacClade</option><option name="backgroundAnimatedDummyButton">Animated :-)</option><option name="byAnnotationDummyButton">By Annotation</option><childOption name="foreground1"><option name="A">255,255,255;0,0,0;3,3,3</option><option name="C">255,255,255;175,161,1;250,230,4</option><option name="D">255,255,255;178,0,0;254,0,0</option><option name="E">255,255,255;255,0,255;255,0,255</option><option name="F">255,255,255;64,64,64;91,91,91</option><option name="G">255,255,255;107,142,35;152,202,50</option><option name="H">255,255,255;139,69,19;198,98,27</option><option name="I">255,255,255;46,139,87;65,198,124</option><option name="K">255,255,255;0,0,255;0,0,255</option><option name="L">255,255,255;176,48,96;251,68,137</option><option name="M">255,255,255;199,21,133;255,30,190</option><option name="N">255,255,255;0,178,178;0,254,254</option><option name="P">255,255,255;255,200,0;255,255,0</option><option name="Q">255,255,255;70,130,180;100,185,255</option><option name="R">255,255,255;95,158,160;135,225,228</option><option name="S">255,255,255;250,128,114;255,182,162</option><option name="T">255,255,255;244,164,96;255,234,137</option><option name="V">255,255,255;0,178,0;0,254,0</option><option name="W">255,255,255;178,122,122;254,174,174</option><option name="Y">255,255,255;0,100,0;0,142,0</option><option name="U">255,255,255;184,134,11;255,191,15</option><option name="O">255,255,255;0,0,0;3,3,3</option><option name="B">255,255,255;0,0,0;3,3,3</option><option name="Z">255,255,255;0,0,0;3,3,3</option><option name="J">255,255,255;0,0,0;3,3,3</option><option name="X">255,255,255;0,0,0;3,3,3</option><option name="?">255,255,255;0,0,0;3,3,3</option><option name="*">255,255,255;0,0,0;3,3,3</option><option name="-">255,255,255;0,0,0;3,3,3</option></childOption><childOption name="rasMolForeground"><option name="A">255,255,255;200,200,200;255,255,255</option><option name="C">255,255,255;230,230,0;255,255,0</option><option name="D">255,255,255;230,10,10;255,14,14</option><option name="E">255,255,255;230,10,10;255,14,14</option><option name="F">255,255,255;50,50,170;71,71,242</option><option name="G">255,255,255;235,235,235;255,255,255</option><option name="H">255,255,255;130,130,210;185,185,255</option><option name="I">255,255,255;15,130,15;21,185,21</option><option name="K">255,255,255;20,90,255;28,128,255</option><option name="L">255,255,255;15,130,15;21,185,21</option><option name="M">255,255,255;230,230,0;255,255,0</option><option name="N">255,255,255;0,220,220;0,255,255</option><option name="P">255,255,255;220,150,130;255,214,185</option><option name="Q">255,255,255;0,220,220;0,255,255</option><option name="R">255,255,255;20,90,255;28,128,255</option><option name="S">255,255,255;250,150,0;255,214,0</option><option name="T">255,255,255;250,150,0;255,214,0</option><option name="V">255,255,255;15,130,15;21,185,21</option><option name="W">255,255,255;180,90,180;255,128,255</option><option name="Y">255,255,255;50,50,170;71,71,242</option><option name="U">255,255,255;0,0,0;3,3,3</option><option name="O">255,255,255;0,0,0;3,3,3</option><option name="B">255,255,255;0,0,0;3,3,3</option><option name="Z">255,255,255;0,0,0;3,3,3</option><option name="J">255,255,255;0,0,0;3,3,3</option><option name="X">255,255,255;0,0,0;3,3,3</option><option name="?">255,255,255;0,0,0;3,3,3</option><option name="*">255,255,255;0,0,0;3,3,3</option><option name="-">255,255,255;0,0,0;3,3,3</option></childOption><childOption name="background1"><option name="A">192,192,192;0,0,0;192,192,192</option><option name="C">251,231,2;0,0,0;251,231,2</option><option name="D">255,120,120;0,0,0;255,120,120</option><option name="E">255,0,255;0,0,0;255,0,255</option><option name="F">240,230,140;0,0,0;240,230,140</option><option name="G">152,202,50;0,0,0;152,202,50</option><option name="H">255,140,38;0,0,0;255,140,38</option><option name="I">65,198,124;0,0,0;65,198,124</option><option name="K">135,206,250;0,0,0;135,206,250</option><option name="L">251,68,137;0,0,0;251,68,137</option><option name="M">255,42,255;0,0,0;255,42,255</option><option name="N">0,255,255;0,0,0;0,255,255</option><option name="P">255,255,0;0,0,0;255,255,0</option><option name="Q">100,185,255;0,0,0;100,185,255</option><option name="R">135,225,228;0,0,0;135,225,228</option><option name="S">255,182,162;0,0,0;255,182,162</option><option name="T">255,234,137;0,0,0;255,234,137</option><option name="V">0,255,0;0,0,0;0,255,0</option><option name="W">255,175,175;0,0,0;255,175,175</option><option name="Y">173,255,47;0,0,0;173,255,47</option><option name="U">255,191,15;0,0,0;255,191,15</option><option name="O">100,100,100;255,255,255;100,100,100</option><option name="B">100,100,100;255,255,255;100,100,100</option><option name="Z">100,100,100;255,255,255;100,100,100</option><option name="J">100,100,100;255,255,255;100,100,100</option><option name="X">100,100,100;255,255,255;100,100,100</option><option name="?">100,100,100;255,255,255;100,100,100</option><option name="*">0,0,0;170,170,170;0,0,0</option><option name="-">255,255,255;0,0,0;3,3,3</option></childOption><childOption name="hydrophobicity"><option name="A">157,0,98;255,255,255;157,0,98</option><option name="C">173,0,82;255,255,255;173,0,82</option><option name="D">7,0,248;255,255,255;7,0,248</option><option name="E">10,0,245;255,255,255;10,0,245</option><option name="F">255,0,0;255,255,255;255,0,0</option><option name="G">127,0,128;255,255,255;127,0,128</option><option name="H">42,0,213;255,255,255;42,0,213</option><option name="I">240,0,15;255,255,255;240,0,15</option><option name="K">72,0,183;255,255,255;72,0,183</option><option name="L">240,0,15;255,255,255;240,0,15</option><option name="M">188,0,67;255,255,255;188,0,67</option><option name="N">60,0,195;255,255,255;60,0,195</option><option name="P">181,0,74;255,255,255;181,0,74</option><option name="Q">64,0,191;255,255,255;64,0,191</option><option name="R">0,0,255;255,255,255;0,0,255</option><option name="S">91,0,164;255,255,255;91,0,164</option><option name="T">114,0,141;255,255,255;114,0,141</option><option name="V">210,0,45;255,255,255;210,0,45</option><option name="W">223,0,32;255,255,255;223,0,32</option><option name="Y">224,0,31;255,255,255;224,0,31</option><option name="U">100,100,100;255,255,255;100,100,100</option><option name="O">100,100,100;255,255,255;100,100,100</option><option name="B">100,100,100;255,255,255;100,100,100</option><option name="Z">100,100,100;255,255,255;100,100,100</option><option name="J">100,100,100;255,255,255;100,100,100</option><option name="X">100,100,100;255,255,255;100,100,100</option><option name="?">100,100,100;255,255,255;100,100,100</option><option name="*">0,0,0;170,170,170;0,0,0</option><option name="-">255,255,255;0,0,0;3,3,3</option></childOption><childOption name="polarity"><option name="A">175,161,1;255,255,255;175,161,1</option><option name="C">0,178,0;255,255,255;0,178,0</option><option name="D">178,0,0;255,255,255;178,0,0</option><option name="E">178,0,0;255,255,255;178,0,0</option><option name="F">175,161,1;255,255,255;175,161,1</option><option name="G">175,161,1;255,255,255;175,161,1</option><option name="H">0,0,178;255,255,255;0,0,178</option><option name="I">175,161,1;255,255,255;175,161,1</option><option name="K">0,0,178;255,255,255;0,0,178</option><option name="L">175,161,1;255,255,255;175,161,1</option><option name="M">175,161,1;255,255,255;175,161,1</option><option name="N">0,178,0;255,255,255;0,178,0</option><option name="P">175,161,1;255,255,255;175,161,1</option><option name="Q">0,178,0;255,255,255;0,178,0</option><option name="R">0,0,178;255,255,255;0,0,178</option><option name="S">0,178,0;255,255,255;0,178,0</option><option name="T">0,178,0;255,255,255;0,178,0</option><option name="V">175,161,1;255,255,255;175,161,1</option><option name="W">175,161,1;255,255,255;175,161,1</option><option name="Y">0,178,0;255,255,255;0,178,0</option><option name="U">0,178,0;255,255,255;0,178,0</option><option name="O">100,100,100;255,255,255;100,100,100</option><option name="B">100,100,100;255,255,255;100,100,100</option><option name="Z">100,100,100;255,255,255;100,100,100</option><option name="J">100,100,100;255,255,255;100,100,100</option><option name="X">100,100,100;255,255,255;100,100,100</option><option name="?">100,100,100;255,255,255;100,100,100</option><option name="*">0,0,0;170,170,170;0,0,0</option><option name="-">255,255,255;0,0,0;3,3,3</option></childOption><childOption name="rasMolBackground"><option name="A">200,200,200;0,0,0;200,200,200</option><option name="C">230,230,0;0,0,0;230,230,0</option><option name="D">230,10,10;0,0,0;230,10,10</option><option name="E">230,10,10;0,0,0;230,10,10</option><option name="F">50,50,170;0,0,0;50,50,170</option><option name="G">235,235,235;0,0,0;235,235,235</option><option name="H">130,130,210;0,0,0;130,130,210</option><option name="I">15,130,15;0,0,0;15,130,15</option><option name="K">20,90,255;0,0,0;20,90,255</option><option name="L">15,130,15;0,0,0;15,130,15</option><option name="M">230,230,0;0,0,0;230,230,0</option><option name="N">0,220,220;0,0,0;0,220,220</option><option name="P">220,150,130;0,0,0;220,150,130</option><option name="Q">0,220,220;0,0,0;0,220,220</option><option name="R">20,90,255;0,0,0;20,90,255</option><option name="S">250,150,0;0,0,0;250,150,0</option><option name="T">250,150,0;0,0,0;250,150,0</option><option name="V">15,130,15;0,0,0;15,130,15</option><option name="W">180,90,180;0,0,0;180,90,180</option><option name="Y">50,50,170;0,0,0;50,50,170</option><option name="U">100,100,100;0,0,0;100,100,100</option><option name="O">100,100,100;255,255,255;100,100,100</option><option name="B">100,100,100;255,255,255;100,100,100</option><option name="Z">100,100,100;255,255,255;100,100,100</option><option name="J">100,100,100;255,255,255;100,100,100</option><option name="X">100,100,100;255,255,255;100,100,100</option><option name="?">100,100,100;255,255,255;100,100,100</option><option name="*">0,0,0;170,170,170;0,0,0</option><option name="-">255,255,255;0,0,0;3,3,3</option></childOption><childOption name="clustalProtein"><option name="A">255,255,255;0,0,0;255,255,255</option><option name="C">255,255,255;0,0,0;255,255,255</option><option name="D">255,255,255;0,0,0;255,255,255</option><option name="E">255,255,255;0,0,0;255,255,255</option><option name="F">0,130,255;0,0,0;0,130,255</option><option name="G">255,165,0;0,0,0;255,165,0</option><option name="H">255,0,0;0,0,0;255,0,0</option><option name="I">0,178,0;0,0,0;0,178,0</option><option name="K">255,0,0;0,0,0;255,0,0</option><option name="L">0,178,0;0,0,0;0,178,0</option><option name="M">0,178,0;0,0,0;0,178,0</option><option name="N">255,255,255;0,0,0;255,255,255</option><option name="P">255,165,0;0,0,0;255,165,0</option><option name="Q">255,255,255;0,0,0;255,255,255</option><option name="R">255,0,0;0,0,0;255,0,0</option><option name="S">255,165,0;0,0,0;255,165,0</option><option name="T">255,165,0;0,0,0;255,165,0</option><option name="V">0,178,0;0,0,0;0,178,0</option><option name="W">0,130,255;0,0,0;0,130,255</option><option name="Y">0,130,255;0,0,0;0,130,255</option><option name="U">255,255,255;0,0,0;255,255,255</option><option name="O">100,100,100;255,255,255;100,100,100</option><option name="B">100,100,100;255,255,255;100,100,100</option><option name="Z">100,100,100;255,255,255;100,100,100</option><option name="J">100,100,100;255,255,255;100,100,100</option><option name="X">100,100,100;255,255,255;100,100,100</option><option name="?">100,100,100;255,255,255;100,100,100</option><option name="*">0,0,0;170,170,170;0,0,0</option><option name="-">255,255,255;0,0,0;255,255,255</option></childOption><childOption name="macCladeProtein"><option name="A">130,233,255;0,0,0;130,233,255</option><option name="C">255,171,255;0,0,0;255,171,255</option><option name="D">174,168,118;0,0,0;174,168,118</option><option name="E">191,185,136;0,0,0;191,185,136</option><option name="F">148,182,255;0,0,0;148,182,255</option><option name="G">227,6,176;0,0,0;227,6,176</option><option name="H">185,20,255;0,0,0;185,20,255</option><option name="I">79,155,255;0,0,0;79,155,255</option><option name="K">167,13,227;0,0,0;167,13,227</option><option name="L">0,18,184;170,170,170;0,18,184</option><option name="M">94,181,181;0,0,0;94,181,181</option><option name="N">255,0,12;0,0,0;255,0,12</option><option name="P">20,184,110;0,0,0;20,184,110</option><option name="Q">194,1,5;0,0,0;194,1,5</option><option name="R">214,138,255;0,0,0;214,138,255</option><option name="S">255,223,10;0,0,0;255,223,10</option><option name="T">176,21,26;0,0,0;176,21,26</option><option name="V">21,255,17;0,0,0;21,255,17</option><option name="W">21,255,17;0,0,0;21,255,17</option><option name="Y">235,144,134;0,0,0;235,144,134</option><option name="U">100,100,100;0,0,0;100,100,100</option><option name="O">100,100,100;255,255,255;100,100,100</option><option name="B">100,100,100;255,255,255;100,100,100</option><option name="Z">100,100,100;255,255,255;100,100,100</option><option name="J">100,100,100;255,255,255;100,100,100</option><option name="X">100,100,100;255,255,255;100,100,100</option><option name="?">100,100,100;255,255,255;100,100,100</option><option name="*">0,0,0;170,170,170;0,0,0</option><option name="-">255,255,255;0,0,0;3,3,3</option></childOption><childOption name="backgroundAnimated"><option name="movingSequences">true</option><option name="movingResidues">false</option><option name="differentFrequencyBases">false</option></childOption><childOption name="byAnnotation"><option name="secondaryScheme">Default</option><option name="alwaysUseForegroundFromDefaultScheme">false</option><option name="annotationCheckboxes">true</option></childOption></childOption></translation><liveAnnotators><option name="com.biomatters.plugins.featureFinder.FeatureFinder_NUCLEOTIDEOn">false</option><option name="customComponent1" /><option name="customComponent2" /><option name="customComponent3" /><option name="customComponent4" /><option name="customComponent5" /><option name="divider_1" /><option name="ORF_Annotation_GeneratorOn">false</option><option name="customComponent6" /><option name="customComponent7" /><option name="customComponent8" /><option name="customComponent9" /><option name="customComponent10" /><childOption name="com.biomatters.plugins.featureFinder.FeatureFinder_NUCLEOTIDE"><option name="customComponent1" /><option name="customComponent2" /><childOption name="com.biomatters.plugins.featureFinder.FeatureFinder_NUCLEOTIDE"><option name="similarity">100</option><option name="service">LocalDocuments/Sample Documents/PlasMapper Features</option><option name="name">[]</option><option name="wordSize">10</option><option name="searchSubfolders">true</option><option name="includeTruncatedAnnotations">true</option><option name="gateway">true</option></childOption></childOption><childOption name="ORF_Annotation_Generator"><option name="customComponent1" /><option name="customComponent2" /><childOption name="ORF_Annotation_Generator"><option name="MinimumORFSize">100</option><option name="Genetic code">universal</option><option name="startCodons">TTG, CTG, ATG</option><option name="includeInteriors">false</option><option name="assumeStartStopOutside">false</option></childOption></childOption></liveAnnotators><restrictionSites><option name="com.biomatters.plugins.restrictionAnalysis.RestrictionSiteAnnotationGeneratorOn">false</option><option name="customComponent1" /><option name="customComponent2" /><option name="customComponent3" /><option name="customComponent4" /><option name="divider_1" /><option name="customComponent5" /><childOption name="com.biomatters.plugins.restrictionAnalysis.RestrictionSiteAnnotationGenerator"><option name="customComponent1" /><option name="customComponent2" /><childOption name="com.biomatters.plugins.restrictionAnalysis.RestrictionSiteAnnotationGenerator"><option name="enzymeSetDocument">all_enzymes</option><option name="doRestrictCutters">true</option><option name="minCutters">4</option><option name="doRestrictPalindromes">false</option><option name="restrictPalindromes">palindromic</option><option name="doRestrictHitters">true</option><option name="hits">(1, 2)</option><option name="targetRegionType">anywhere</option><option name="excluded">(1, 2)</option><option name="grabExcludeRangeOption">[1,5031)</option><option name="selectedEnzymes">-1</option><option name="lastSelectedDocumentIdentifer">commonly_used_enzymes</option><option name="customComponent1" /></childOption></childOption></restrictionSites></sequenceViewOptions><winsequenceViewOptions geneiousVersion="8.0.5" additionalXmlKey="winsequenceViewOptions"><SequenceViewerState><zoom>0.49999999999999994</zoom><SequenceViewerSelectionState><selectedRegions><element class="com.biomatters.plugins.sequenceviewer.selection.SelectedRegion"><SelectedRegion><residues><XMLSerialisableRootElement><from>0</from><to>0</to></XMLSerialisableRootElement></residues><sequences><XMLSerialisableRootElement><from>0</from><to>1</to></XMLSerialisableRootElement></sequences></SelectedRegion></element></selectedRegions></SequenceViewerSelectionState><SequenceViewerLocation><sequenceNumber>0</sequenceNumber><residueNumber>0</residueNumber><xOffset>-3</xOffset><yOffset>-296</yOffset></SequenceViewerLocation></SequenceViewerState><translation><option name="frame">Frame1</option><option name="customComponent1" /><option name="relativeTo">sequence</option><childOption name="translationColors"><option name="colors">background1</option><option name="customComponent1" /><option name="customComponent2" /><option name="customComponent3" /><option name="foreground1DummyButton" /><option name="rasMolForegroundDummyButton">RasMol</option><option name="background1DummyButton" /><option name="hydrophobicityDummyButton">Hydrophobicity</option><option name="polarityDummyButton">Polarity</option><option name="rasMolBackgroundDummyButton">RasMol</option><option name="clustalProteinDummyButton">Clustal</option><option name="macCladeProteinDummyButton">MacClade</option><option name="backgroundAnimatedDummyButton">Animated :-)</option><option name="byAnnotationDummyButton">By Annotation</option><childOption name="foreground1"><option name="A">255,255,255;0,0,0;3,3,3</option><option name="C">255,255,255;175,161,1;250,230,4</option><option name="D">255,255,255;178,0,0;254,0,0</option><option name="E">255,255,255;255,0,255;255,0,255</option><option name="F">255,255,255;64,64,64;91,91,91</option><option name="G">255,255,255;107,142,35;152,202,50</option><option name="H">255,255,255;139,69,19;198,98,27</option><option name="I">255,255,255;46,139,87;65,198,124</option><option name="K">255,255,255;0,0,255;0,0,255</option><option name="L">255,255,255;176,48,96;251,68,137</option><option name="M">255,255,255;199,21,133;255,30,190</option><option name="N">255,255,255;0,178,178;0,254,254</option><option name="P">255,255,255;255,200,0;255,255,0</option><option name="Q">255,255,255;70,130,180;100,185,255</option><option name="R">255,255,255;95,158,160;135,225,228</option><option name="S">255,255,255;250,128,114;255,182,162</option><option name="T">255,255,255;244,164,96;255,234,137</option><option name="V">255,255,255;0,178,0;0,254,0</option><option name="W">255,255,255;178,122,122;254,174,174</option><option name="Y">255,255,255;0,100,0;0,142,0</option><option name="U">255,255,255;184,134,11;255,191,15</option><option name="O">255,255,255;0,0,0;3,3,3</option><option name="B">255,255,255;0,0,0;3,3,3</option><option name="Z">255,255,255;0,0,0;3,3,3</option><option name="J">255,255,255;0,0,0;3,3,3</option><option name="X">255,255,255;0,0,0;3,3,3</option><option name="?">255,255,255;0,0,0;3,3,3</option><option name="*">255,255,255;0,0,0;3,3,3</option><option name="-">255,255,255;0,0,0;3,3,3</option></childOption><childOption name="rasMolForeground"><option name="A">255,255,255;200,200,200;255,255,255</option><option name="C">255,255,255;230,230,0;255,255,0</option><option name="D">255,255,255;230,10,10;255,14,14</option><option name="E">255,255,255;230,10,10;255,14,14</option><option name="F">255,255,255;50,50,170;71,71,242</option><option name="G">255,255,255;235,235,235;255,255,255</option><option name="H">255,255,255;130,130,210;185,185,255</option><option name="I">255,255,255;15,130,15;21,185,21</option><option name="K">255,255,255;20,90,255;28,128,255</option><option name="L">255,255,255;15,130,15;21,185,21</option><option name="M">255,255,255;230,230,0;255,255,0</option><option name="N">255,255,255;0,220,220;0,255,255</option><option name="P">255,255,255;220,150,130;255,214,185</option><option name="Q">255,255,255;0,220,220;0,255,255</option><option name="R">255,255,255;20,90,255;28,128,255</option><option name="S">255,255,255;250,150,0;255,214,0</option><option name="T">255,255,255;250,150,0;255,214,0</option><option name="V">255,255,255;15,130,15;21,185,21</option><option name="W">255,255,255;180,90,180;255,128,255</option><option name="Y">255,255,255;50,50,170;71,71,242</option><option name="U">255,255,255;0,0,0;3,3,3</option><option name="O">255,255,255;0,0,0;3,3,3</option><option name="B">255,255,255;0,0,0;3,3,3</option><option name="Z">255,255,255;0,0,0;3,3,3</option><option name="J">255,255,255;0,0,0;3,3,3</option><option name="X">255,255,255;0,0,0;3,3,3</option><option name="?">255,255,255;0,0,0;3,3,3</option><option name="*">255,255,255;0,0,0;3,3,3</option><option name="-">255,255,255;0,0,0;3,3,3</option></childOption><childOption name="background1"><option name="A">192,192,192;0,0,0;192,192,192</option><option name="C">251,231,2;0,0,0;251,231,2</option><option name="D">255,120,120;0,0,0;255,120,120</option><option name="E">255,0,255;0,0,0;255,0,255</option><option name="F">240,230,140;0,0,0;240,230,140</option><option name="G">152,202,50;0,0,0;152,202,50</option><option name="H">255,140,38;0,0,0;255,140,38</option><option name="I">65,198,124;0,0,0;65,198,124</option><option name="K">135,206,250;0,0,0;135,206,250</option><option name="L">251,68,137;0,0,0;251,68,137</option><option name="M">255,42,255;0,0,0;255,42,255</option><option name="N">0,255,255;0,0,0;0,255,255</option><option name="P">255,255,0;0,0,0;255,255,0</option><option name="Q">100,185,255;0,0,0;100,185,255</option><option name="R">135,225,228;0,0,0;135,225,228</option><option name="S">255,182,162;0,0,0;255,182,162</option><option name="T">255,234,137;0,0,0;255,234,137</option><option name="V">0,255,0;0,0,0;0,255,0</option><option name="W">255,175,175;0,0,0;255,175,175</option><option name="Y">173,255,47;0,0,0;173,255,47</option><option name="U">255,191,15;0,0,0;255,191,15</option><option name="O">100,100,100;255,255,255;100,100,100</option><option name="B">100,100,100;255,255,255;100,100,100</option><option name="Z">100,100,100;255,255,255;100,100,100</option><option name="J">100,100,100;255,255,255;100,100,100</option><option name="X">100,100,100;255,255,255;100,100,100</option><option name="?">100,100,100;255,255,255;100,100,100</option><option name="*">0,0,0;170,170,170;0,0,0</option><option name="-">255,255,255;0,0,0;3,3,3</option></childOption><childOption name="hydrophobicity"><option name="A">157,0,98;255,255,255;157,0,98</option><option name="C">173,0,82;255,255,255;173,0,82</option><option name="D">7,0,248;255,255,255;7,0,248</option><option name="E">10,0,245;255,255,255;10,0,245</option><option name="F">255,0,0;255,255,255;255,0,0</option><option name="G">127,0,128;255,255,255;127,0,128</option><option name="H">42,0,213;255,255,255;42,0,213</option><option name="I">240,0,15;255,255,255;240,0,15</option><option name="K">72,0,183;255,255,255;72,0,183</option><option name="L">240,0,15;255,255,255;240,0,15</option><option name="M">188,0,67;255,255,255;188,0,67</option><option name="N">60,0,195;255,255,255;60,0,195</option><option name="P">181,0,74;255,255,255;181,0,74</option><option name="Q">64,0,191;255,255,255;64,0,191</option><option name="R">0,0,255;255,255,255;0,0,255</option><option name="S">91,0,164;255,255,255;91,0,164</option><option name="T">114,0,141;255,255,255;114,0,141</option><option name="V">210,0,45;255,255,255;210,0,45</option><option name="W">223,0,32;255,255,255;223,0,32</option><option name="Y">224,0,31;255,255,255;224,0,31</option><option name="U">100,100,100;255,255,255;100,100,100</option><option name="O">100,100,100;255,255,255;100,100,100</option><option name="B">100,100,100;255,255,255;100,100,100</option><option name="Z">100,100,100;255,255,255;100,100,100</option><option name="J">100,100,100;255,255,255;100,100,100</option><option name="X">100,100,100;255,255,255;100,100,100</option><option name="?">100,100,100;255,255,255;100,100,100</option><option name="*">0,0,0;170,170,170;0,0,0</option><option name="-">255,255,255;0,0,0;3,3,3</option></childOption><childOption name="polarity"><option name="A">175,161,1;255,255,255;175,161,1</option><option name="C">0,178,0;255,255,255;0,178,0</option><option name="D">178,0,0;255,255,255;178,0,0</option><option name="E">178,0,0;255,255,255;178,0,0</option><option name="F">175,161,1;255,255,255;175,161,1</option><option name="G">175,161,1;255,255,255;175,161,1</option><option name="H">0,0,178;255,255,255;0,0,178</option><option name="I">175,161,1;255,255,255;175,161,1</option><option name="K">0,0,178;255,255,255;0,0,178</option><option name="L">175,161,1;255,255,255;175,161,1</option><option name="M">175,161,1;255,255,255;175,161,1</option><option name="N">0,178,0;255,255,255;0,178,0</option><option name="P">175,161,1;255,255,255;175,161,1</option><option name="Q">0,178,0;255,255,255;0,178,0</option><option name="R">0,0,178;255,255,255;0,0,178</option><option name="S">0,178,0;255,255,255;0,178,0</option><option name="T">0,178,0;255,255,255;0,178,0</option><option name="V">175,161,1;255,255,255;175,161,1</option><option name="W">175,161,1;255,255,255;175,161,1</option><option name="Y">0,178,0;255,255,255;0,178,0</option><option name="U">0,178,0;255,255,255;0,178,0</option><option name="O">100,100,100;255,255,255;100,100,100</option><option name="B">100,100,100;255,255,255;100,100,100</option><option name="Z">100,100,100;255,255,255;100,100,100</option><option name="J">100,100,100;255,255,255;100,100,100</option><option name="X">100,100,100;255,255,255;100,100,100</option><option name="?">100,100,100;255,255,255;100,100,100</option><option name="*">0,0,0;170,170,170;0,0,0</option><option name="-">255,255,255;0,0,0;3,3,3</option></childOption><childOption name="rasMolBackground"><option name="A">200,200,200;0,0,0;200,200,200</option><option name="C">230,230,0;0,0,0;230,230,0</option><option name="D">230,10,10;0,0,0;230,10,10</option><option name="E">230,10,10;0,0,0;230,10,10</option><option name="F">50,50,170;0,0,0;50,50,170</option><option name="G">235,235,235;0,0,0;235,235,235</option><option name="H">130,130,210;0,0,0;130,130,210</option><option name="I">15,130,15;0,0,0;15,130,15</option><option name="K">20,90,255;0,0,0;20,90,255</option><option name="L">15,130,15;0,0,0;15,130,15</option><option name="M">230,230,0;0,0,0;230,230,0</option><option name="N">0,220,220;0,0,0;0,220,220</option><option name="P">220,150,130;0,0,0;220,150,130</option><option name="Q">0,220,220;0,0,0;0,220,220</option><option name="R">20,90,255;0,0,0;20,90,255</option><option name="S">250,150,0;0,0,0;250,150,0</option><option name="T">250,150,0;0,0,0;250,150,0</option><option name="V">15,130,15;0,0,0;15,130,15</option><option name="W">180,90,180;0,0,0;180,90,180</option><option name="Y">50,50,170;0,0,0;50,50,170</option><option name="U">100,100,100;0,0,0;100,100,100</option><option name="O">100,100,100;255,255,255;100,100,100</option><option name="B">100,100,100;255,255,255;100,100,100</option><option name="Z">100,100,100;255,255,255;100,100,100</option><option name="J">100,100,100;255,255,255;100,100,100</option><option name="X">100,100,100;255,255,255;100,100,100</option><option name="?">100,100,100;255,255,255;100,100,100</option><option name="*">0,0,0;170,170,170;0,0,0</option><option name="-">255,255,255;0,0,0;3,3,3</option></childOption><childOption name="clustalProtein"><option name="A">255,255,255;0,0,0;255,255,255</option><option name="C">255,255,255;0,0,0;255,255,255</option><option name="D">255,255,255;0,0,0;255,255,255</option><option name="E">255,255,255;0,0,0;255,255,255</option><option name="F">0,130,255;0,0,0;0,130,255</option><option name="G">255,165,0;0,0,0;255,165,0</option><option name="H">255,0,0;0,0,0;255,0,0</option><option name="I">0,178,0;0,0,0;0,178,0</option><option name="K">255,0,0;0,0,0;255,0,0</option><option name="L">0,178,0;0,0,0;0,178,0</option><option name="M">0,178,0;0,0,0;0,178,0</option><option name="N">255,255,255;0,0,0;255,255,255</option><option name="P">255,165,0;0,0,0;255,165,0</option><option name="Q">255,255,255;0,0,0;255,255,255</option><option name="R">255,0,0;0,0,0;255,0,0</option><option name="S">255,165,0;0,0,0;255,165,0</option><option name="T">255,165,0;0,0,0;255,165,0</option><option name="V">0,178,0;0,0,0;0,178,0</option><option name="W">0,130,255;0,0,0;0,130,255</option><option name="Y">0,130,255;0,0,0;0,130,255</option><option name="U">255,255,255;0,0,0;255,255,255</option><option name="O">100,100,100;255,255,255;100,100,100</option><option name="B">100,100,100;255,255,255;100,100,100</option><option name="Z">100,100,100;255,255,255;100,100,100</option><option name="J">100,100,100;255,255,255;100,100,100</option><option name="X">100,100,100;255,255,255;100,100,100</option><option name="?">100,100,100;255,255,255;100,100,100</option><option name="*">0,0,0;170,170,170;0,0,0</option><option name="-">255,255,255;0,0,0;255,255,255</option></childOption><childOption name="macCladeProtein"><option name="A">130,233,255;0,0,0;130,233,255</option><option name="C">255,171,255;0,0,0;255,171,255</option><option name="D">174,168,118;0,0,0;174,168,118</option><option name="E">191,185,136;0,0,0;191,185,136</option><option name="F">148,182,255;0,0,0;148,182,255</option><option name="G">227,6,176;0,0,0;227,6,176</option><option name="H">185,20,255;0,0,0;185,20,255</option><option name="I">79,155,255;0,0,0;79,155,255</option><option name="K">167,13,227;0,0,0;167,13,227</option><option name="L">0,18,184;170,170,170;0,18,184</option><option name="M">94,181,181;0,0,0;94,181,181</option><option name="N">255,0,12;0,0,0;255,0,12</option><option name="P">20,184,110;0,0,0;20,184,110</option><option name="Q">194,1,5;0,0,0;194,1,5</option><option name="R">214,138,255;0,0,0;214,138,255</option><option name="S">255,223,10;0,0,0;255,223,10</option><option name="T">176,21,26;0,0,0;176,21,26</option><option name="V">21,255,17;0,0,0;21,255,17</option><option name="W">21,255,17;0,0,0;21,255,17</option><option name="Y">235,144,134;0,0,0;235,144,134</option><option name="U">100,100,100;0,0,0;100,100,100</option><option name="O">100,100,100;255,255,255;100,100,100</option><option name="B">100,100,100;255,255,255;100,100,100</option><option name="Z">100,100,100;255,255,255;100,100,100</option><option name="J">100,100,100;255,255,255;100,100,100</option><option name="X">100,100,100;255,255,255;100,100,100</option><option name="?">100,100,100;255,255,255;100,100,100</option><option name="*">0,0,0;170,170,170;0,0,0</option><option name="-">255,255,255;0,0,0;3,3,3</option></childOption><childOption name="backgroundAnimated"><option name="movingSequences">true</option><option name="movingResidues">false</option><option name="differentFrequencyBases">false</option></childOption><childOption name="byAnnotation"><option name="secondaryScheme">Default</option><option name="alwaysUseForegroundFromDefaultScheme">false</option><option name="annotationCheckboxes">true</option></childOption></childOption></translation><liveAnnotators><option name="com.biomatters.plugins.featureFinder.FeatureFinder_NUCLEOTIDEOn">false</option><option name="customComponent1" /><option name="customComponent2" /><option name="customComponent3" /><option name="customComponent4" /><option name="customComponent5" /><option name="divider_1" /><option name="ORF_Annotation_GeneratorOn">false</option><option name="customComponent6" /><option name="customComponent7" /><option name="customComponent8" /><option name="customComponent9" /><option name="customComponent10" /><childOption name="com.biomatters.plugins.featureFinder.FeatureFinder_NUCLEOTIDE"><option name="customComponent1" /><option name="customComponent2" /><childOption name="com.biomatters.plugins.featureFinder.FeatureFinder_NUCLEOTIDE"><option name="similarity">100</option><option name="service">LocalDocuments/Sample Documents/PlasMapper Features</option><option name="name">[]</option><option name="wordSize">10</option><option name="searchSubfolders">true</option><option name="includeTruncatedAnnotations">true</option><option name="gateway">true</option></childOption></childOption><childOption name="ORF_Annotation_Generator"><option name="customComponent1" /><option name="customComponent2" /><childOption name="ORF_Annotation_Generator"><option name="MinimumORFSize">100</option><option name="Genetic code">universal</option><option name="startCodons">CTG, ATG, TTG</option><option name="includeInteriors">false</option><option name="assumeStartStopOutside">false</option></childOption></childOption></liveAnnotators><restrictionSites><option name="com.biomatters.plugins.restrictionAnalysis.RestrictionSiteAnnotationGeneratorOn">true</option><option name="customComponent1" /><option name="customComponent2" /><option name="customComponent3" /><option name="customComponent4" /><option name="divider_1" /><option name="customComponent5" /><childOption name="com.biomatters.plugins.restrictionAnalysis.RestrictionSiteAnnotationGenerator"><option name="customComponent1" /><option name="customComponent2" /><childOption name="com.biomatters.plugins.restrictionAnalysis.RestrictionSiteAnnotationGenerator"><option name="enzymeSetDocument">all_enzymes</option><option name="doRestrictCutters">true</option><option name="minCutters">4</option><option name="doRestrictPalindromes">false</option><option name="restrictPalindromes">palindromic</option><option name="doRestrictHitters">true</option><option name="hits">(1, 2)</option><option name="targetRegionType">anywhere</option><option name="excluded">(1, 2)</option><option name="grabExcludeRangeOption">[1,4256)</option><option name="selectedEnzymes">-1</option><option name="lastSelectedDocumentIdentifer">commonly_used_enzymes</option><option name="customComponent1" /></childOption></childOption></restrictionSites></winsequenceViewOptions><panel viewer="Sequence View" geneiousVersion="8.0.5" additionalXmlKey="splitViews4v-6fsfklm" /><sequenceViewOptions geneiousVersion="8.0.5" additionalXmlKey="sequenceViewOptions15-5lxuqh8"><SequenceViewerState><zoom isMinimumZoom="true">0.00862345755332324</zoom><SequenceViewerSelectionState><selectedRegions /></SequenceViewerSelectionState><SequenceViewerLocation><sequenceNumber>1</sequenceNumber><residueNumber>2524</residueNumber><xOffset>0</xOffset><yOffset>45</yOffset></SequenceViewerLocation></SequenceViewerState><translation><option name="frame">Frame1</option><option name="customComponent1" /><option name="relativeTo">sequence</option><childOption name="translationColors"><option name="colors">background1</option><option name="customComponent1" /><option name="customComponent2" /><option name="customComponent3" /><option name="foreground1DummyButton" /><option name="rasMolForegroundDummyButton">RasMol</option><option name="background1DummyButton" /><option name="hydrophobicityDummyButton">Hydrophobicity</option><option name="polarityDummyButton">Polarity</option><option name="rasMolBackgroundDummyButton">RasMol</option><option name="clustalProteinDummyButton">Clustal</option><option name="macCladeProteinDummyButton">MacClade</option><option name="backgroundAnimatedDummyButton">Animated :-)</option><option name="byAnnotationDummyButton">By Annotation</option><childOption name="foreground1"><option name="A">255,255,255;0,0,0;3,3,3</option><option name="C">255,255,255;175,161,1;250,230,4</option><option name="D">255,255,255;178,0,0;254,0,0</option><option name="E">255,255,255;255,0,255;255,0,255</option><option name="F">255,255,255;64,64,64;91,91,91</option><option name="G">255,255,255;107,142,35;152,202,50</option><option name="H">255,255,255;139,69,19;198,98,27</option><option name="I">255,255,255;46,139,87;65,198,124</option><option name="K">255,255,255;0,0,255;0,0,255</option><option name="L">255,255,255;176,48,96;251,68,137</option><option name="M">255,255,255;199,21,133;255,30,190</option><option name="N">255,255,255;0,178,178;0,254,254</option><option name="P">255,255,255;255,200,0;255,255,0</option><option name="Q">255,255,255;70,130,180;100,185,255</option><option name="R">255,255,255;95,158,160;135,225,228</option><option name="S">255,255,255;250,128,114;255,182,162</option><option name="T">255,255,255;244,164,96;255,234,137</option><option name="V">255,255,255;0,178,0;0,254,0</option><option name="W">255,255,255;178,122,122;254,174,174</option><option name="Y">255,255,255;0,100,0;0,142,0</option><option name="U">255,255,255;184,134,11;255,191,15</option><option name="O">255,255,255;0,0,0;3,3,3</option><option name="B">255,255,255;0,0,0;3,3,3</option><option name="Z">255,255,255;0,0,0;3,3,3</option><option name="J">255,255,255;0,0,0;3,3,3</option><option name="X">255,255,255;0,0,0;3,3,3</option><option name="?">255,255,255;0,0,0;3,3,3</option><option name="*">255,255,255;0,0,0;3,3,3</option><option name="-">255,255,255;0,0,0;3,3,3</option></childOption><childOption name="rasMolForeground"><option name="A">255,255,255;200,200,200;255,255,255</option><option name="C">255,255,255;230,230,0;255,255,0</option><option name="D">255,255,255;230,10,10;255,14,14</option><option name="E">255,255,255;230,10,10;255,14,14</option><option name="F">255,255,255;50,50,170;71,71,242</option><option name="G">255,255,255;235,235,235;255,255,255</option><option name="H">255,255,255;130,130,210;185,185,255</option><option name="I">255,255,255;15,130,15;21,185,21</option><option name="K">255,255,255;20,90,255;28,128,255</option><option name="L">255,255,255;15,130,15;21,185,21</option><option name="M">255,255,255;230,230,0;255,255,0</option><option name="N">255,255,255;0,220,220;0,255,255</option><option name="P">255,255,255;220,150,130;255,214,185</option><option name="Q">255,255,255;0,220,220;0,255,255</option><option name="R">255,255,255;20,90,255;28,128,255</option><option name="S">255,255,255;250,150,0;255,214,0</option><option name="T">255,255,255;250,150,0;255,214,0</option><option name="V">255,255,255;15,130,15;21,185,21</option><option name="W">255,255,255;180,90,180;255,128,255</option><option name="Y">255,255,255;50,50,170;71,71,242</option><option name="U">255,255,255;0,0,0;3,3,3</option><option name="O">255,255,255;0,0,0;3,3,3</option><option name="B">255,255,255;0,0,0;3,3,3</option><option name="Z">255,255,255;0,0,0;3,3,3</option><option name="J">255,255,255;0,0,0;3,3,3</option><option name="X">255,255,255;0,0,0;3,3,3</option><option name="?">255,255,255;0,0,0;3,3,3</option><option name="*">255,255,255;0,0,0;3,3,3</option><option name="-">255,255,255;0,0,0;3,3,3</option></childOption><childOption name="background1"><option name="A">192,192,192;0,0,0;192,192,192</option><option name="C">251,231,2;0,0,0;251,231,2</option><option name="D">255,120,120;0,0,0;255,120,120</option><option name="E">255,0,255;0,0,0;255,0,255</option><option name="F">240,230,140;0,0,0;240,230,140</option><option name="G">152,202,50;0,0,0;152,202,50</option><option name="H">255,140,38;0,0,0;255,140,38</option><option name="I">65,198,124;0,0,0;65,198,124</option><option name="K">135,206,250;0,0,0;135,206,250</option><option name="L">251,68,137;0,0,0;251,68,137</option><option name="M">255,42,255;0,0,0;255,42,255</option><option name="N">0,255,255;0,0,0;0,255,255</option><option name="P">255,255,0;0,0,0;255,255,0</option><option name="Q">100,185,255;0,0,0;100,185,255</option><option name="R">135,225,228;0,0,0;135,225,228</option><option name="S">255,182,162;0,0,0;255,182,162</option><option name="T">255,234,137;0,0,0;255,234,137</option><option name="V">0,255,0;0,0,0;0,255,0</option><option name="W">255,175,175;0,0,0;255,175,175</option><option name="Y">173,255,47;0,0,0;173,255,47</option><option name="U">255,191,15;0,0,0;255,191,15</option><option name="O">100,100,100;255,255,255;100,100,100</option><option name="B">100,100,100;255,255,255;100,100,100</option><option name="Z">100,100,100;255,255,255;100,100,100</option><option name="J">100,100,100;255,255,255;100,100,100</option><option name="X">100,100,100;255,255,255;100,100,100</option><option name="?">100,100,100;255,255,255;100,100,100</option><option name="*">0,0,0;170,170,170;0,0,0</option><option name="-">255,255,255;0,0,0;3,3,3</option></childOption><childOption name="hydrophobicity"><option name="A">157,0,98;255,255,255;157,0,98</option><option name="C">173,0,82;255,255,255;173,0,82</option><option name="D">7,0,248;255,255,255;7,0,248</option><option name="E">10,0,245;255,255,255;10,0,245</option><option name="F">255,0,0;255,255,255;255,0,0</option><option name="G">127,0,128;255,255,255;127,0,128</option><option name="H">42,0,213;255,255,255;42,0,213</option><option name="I">240,0,15;255,255,255;240,0,15</option><option name="K">72,0,183;255,255,255;72,0,183</option><option name="L">240,0,15;255,255,255;240,0,15</option><option name="M">188,0,67;255,255,255;188,0,67</option><option name="N">60,0,195;255,255,255;60,0,195</option><option name="P">181,0,74;255,255,255;181,0,74</option><option name="Q">64,0,191;255,255,255;64,0,191</option><option name="R">0,0,255;255,255,255;0,0,255</option><option name="S">91,0,164;255,255,255;91,0,164</option><option name="T">114,0,141;255,255,255;114,0,141</option><option name="V">210,0,45;255,255,255;210,0,45</option><option name="W">223,0,32;255,255,255;223,0,32</option><option name="Y">224,0,31;255,255,255;224,0,31</option><option name="U">100,100,100;255,255,255;100,100,100</option><option name="O">100,100,100;255,255,255;100,100,100</option><option name="B">100,100,100;255,255,255;100,100,100</option><option name="Z">100,100,100;255,255,255;100,100,100</option><option name="J">100,100,100;255,255,255;100,100,100</option><option name="X">100,100,100;255,255,255;100,100,100</option><option name="?">100,100,100;255,255,255;100,100,100</option><option name="*">0,0,0;170,170,170;0,0,0</option><option name="-">255,255,255;0,0,0;3,3,3</option></childOption><childOption name="polarity"><option name="A">175,161,1;255,255,255;175,161,1</option><option name="C">0,178,0;255,255,255;0,178,0</option><option name="D">178,0,0;255,255,255;178,0,0</option><option name="E">178,0,0;255,255,255;178,0,0</option><option name="F">175,161,1;255,255,255;175,161,1</option><option name="G">175,161,1;255,255,255;175,161,1</option><option name="H">0,0,178;255,255,255;0,0,178</option><option name="I">175,161,1;255,255,255;175,161,1</option><option name="K">0,0,178;255,255,255;0,0,178</option><option name="L">175,161,1;255,255,255;175,161,1</option><option name="M">175,161,1;255,255,255;175,161,1</option><option name="N">0,178,0;255,255,255;0,178,0</option><option name="P">175,161,1;255,255,255;175,161,1</option><option name="Q">0,178,0;255,255,255;0,178,0</option><option name="R">0,0,178;255,255,255;0,0,178</option><option name="S">0,178,0;255,255,255;0,178,0</option><option name="T">0,178,0;255,255,255;0,178,0</option><option name="V">175,161,1;255,255,255;175,161,1</option><option name="W">175,161,1;255,255,255;175,161,1</option><option name="Y">0,178,0;255,255,255;0,178,0</option><option name="U">0,178,0;255,255,255;0,178,0</option><option name="O">100,100,100;255,255,255;100,100,100</option><option name="B">100,100,100;255,255,255;100,100,100</option><option name="Z">100,100,100;255,255,255;100,100,100</option><option name="J">100,100,100;255,255,255;100,100,100</option><option name="X">100,100,100;255,255,255;100,100,100</option><option name="?">100,100,100;255,255,255;100,100,100</option><option name="*">0,0,0;170,170,170;0,0,0</option><option name="-">255,255,255;0,0,0;3,3,3</option></childOption><childOption name="rasMolBackground"><option name="A">200,200,200;0,0,0;200,200,200</option><option name="C">230,230,0;0,0,0;230,230,0</option><option name="D">230,10,10;0,0,0;230,10,10</option><option name="E">230,10,10;0,0,0;230,10,10</option><option name="F">50,50,170;0,0,0;50,50,170</option><option name="G">235,235,235;0,0,0;235,235,235</option><option name="H">130,130,210;0,0,0;130,130,210</option><option name="I">15,130,15;0,0,0;15,130,15</option><option name="K">20,90,255;0,0,0;20,90,255</option><option name="L">15,130,15;0,0,0;15,130,15</option><option name="M">230,230,0;0,0,0;230,230,0</option><option name="N">0,220,220;0,0,0;0,220,220</option><option name="P">220,150,130;0,0,0;220,150,130</option><option name="Q">0,220,220;0,0,0;0,220,220</option><option name="R">20,90,255;0,0,0;20,90,255</option><option name="S">250,150,0;0,0,0;250,150,0</option><option name="T">250,150,0;0,0,0;250,150,0</option><option name="V">15,130,15;0,0,0;15,130,15</option><option name="W">180,90,180;0,0,0;180,90,180</option><option name="Y">50,50,170;0,0,0;50,50,170</option><option name="U">100,100,100;0,0,0;100,100,100</option><option name="O">100,100,100;255,255,255;100,100,100</option><option name="B">100,100,100;255,255,255;100,100,100</option><option name="Z">100,100,100;255,255,255;100,100,100</option><option name="J">100,100,100;255,255,255;100,100,100</option><option name="X">100,100,100;255,255,255;100,100,100</option><option name="?">100,100,100;255,255,255;100,100,100</option><option name="*">0,0,0;170,170,170;0,0,0</option><option name="-">255,255,255;0,0,0;3,3,3</option></childOption><childOption name="clustalProtein"><option name="A">255,255,255;0,0,0;255,255,255</option><option name="C">255,255,255;0,0,0;255,255,255</option><option name="D">255,255,255;0,0,0;255,255,255</option><option name="E">255,255,255;0,0,0;255,255,255</option><option name="F">0,130,255;0,0,0;0,130,255</option><option name="G">255,165,0;0,0,0;255,165,0</option><option name="H">255,0,0;0,0,0;255,0,0</option><option name="I">0,178,0;0,0,0;0,178,0</option><option name="K">255,0,0;0,0,0;255,0,0</option><option name="L">0,178,0;0,0,0;0,178,0</option><option name="M">0,178,0;0,0,0;0,178,0</option><option name="N">255,255,255;0,0,0;255,255,255</option><option name="P">255,165,0;0,0,0;255,165,0</option><option name="Q">255,255,255;0,0,0;255,255,255</option><option name="R">255,0,0;0,0,0;255,0,0</option><option name="S">255,165,0;0,0,0;255,165,0</option><option name="T">255,165,0;0,0,0;255,165,0</option><option name="V">0,178,0;0,0,0;0,178,0</option><option name="W">0,130,255;0,0,0;0,130,255</option><option name="Y">0,130,255;0,0,0;0,130,255</option><option name="U">255,255,255;0,0,0;255,255,255</option><option name="O">100,100,100;255,255,255;100,100,100</option><option name="B">100,100,100;255,255,255;100,100,100</option><option name="Z">100,100,100;255,255,255;100,100,100</option><option name="J">100,100,100;255,255,255;100,100,100</option><option name="X">100,100,100;255,255,255;100,100,100</option><option name="?">100,100,100;255,255,255;100,100,100</option><option name="*">0,0,0;170,170,170;0,0,0</option><option name="-">255,255,255;0,0,0;255,255,255</option></childOption><childOption name="macCladeProtein"><option name="A">130,233,255;0,0,0;130,233,255</option><option name="C">255,171,255;0,0,0;255,171,255</option><option name="D">174,168,118;0,0,0;174,168,118</option><option name="E">191,185,136;0,0,0;191,185,136</option><option name="F">148,182,255;0,0,0;148,182,255</option><option name="G">227,6,176;0,0,0;227,6,176</option><option name="H">185,20,255;0,0,0;185,20,255</option><option name="I">79,155,255;0,0,0;79,155,255</option><option name="K">167,13,227;0,0,0;167,13,227</option><option name="L">0,18,184;170,170,170;0,18,184</option><option name="M">94,181,181;0,0,0;94,181,181</option><option name="N">255,0,12;0,0,0;255,0,12</option><option name="P">20,184,110;0,0,0;20,184,110</option><option name="Q">194,1,5;0,0,0;194,1,5</option><option name="R">214,138,255;0,0,0;214,138,255</option><option name="S">255,223,10;0,0,0;255,223,10</option><option name="T">176,21,26;0,0,0;176,21,26</option><option name="V">21,255,17;0,0,0;21,255,17</option><option name="W">21,255,17;0,0,0;21,255,17</option><option name="Y">235,144,134;0,0,0;235,144,134</option><option name="U">100,100,100;0,0,0;100,100,100</option><option name="O">100,100,100;255,255,255;100,100,100</option><option name="B">100,100,100;255,255,255;100,100,100</option><option name="Z">100,100,100;255,255,255;100,100,100</option><option name="J">100,100,100;255,255,255;100,100,100</option><option name="X">100,100,100;255,255,255;100,100,100</option><option name="?">100,100,100;255,255,255;100,100,100</option><option name="*">0,0,0;170,170,170;0,0,0</option><option name="-">255,255,255;0,0,0;3,3,3</option></childOption><childOption name="backgroundAnimated"><option name="movingSequences">true</option><option name="movingResidues">false</option><option name="differentFrequencyBases">false</option></childOption><childOption name="byAnnotation"><option name="secondaryScheme">Default</option><option name="alwaysUseForegroundFromDefaultScheme">false</option><option name="annotationCheckboxes">true</option></childOption></childOption></translation><liveAnnotators><option name="com.biomatters.plugins.featureFinder.FeatureFinder_NUCLEOTIDEOn">false</option><option name="customComponent1" /><option name="customComponent2" /><option name="customComponent3" /><option name="customComponent4" /><option name="customComponent5" /><option name="divider_1" /><option name="ORF_Annotation_GeneratorOn">false</option><option name="customComponent6" /><option name="customComponent7" /><option name="customComponent8" /><option name="customComponent9" /><option name="customComponent10" /><childOption name="com.biomatters.plugins.featureFinder.FeatureFinder_NUCLEOTIDE"><option name="customComponent1" /><option name="customComponent2" /><childOption name="com.biomatters.plugins.featureFinder.FeatureFinder_NUCLEOTIDE"><option name="similarity">100</option><option name="service">LocalDocuments/Sample Documents/PlasMapper Features</option><option name="name">[]</option><option name="wordSize">10</option><option name="searchSubfolders">true</option><option name="includeTruncatedAnnotations">true</option><option name="gateway">true</option></childOption></childOption><childOption name="ORF_Annotation_Generator"><option name="customComponent1" /><option name="customComponent2" /><childOption name="ORF_Annotation_Generator"><option name="MinimumORFSize">100</option><option name="Genetic code">universal</option><option name="startCodons">CTG, ATG, TTG</option><option name="includeInteriors">false</option><option name="assumeStartStopOutside">false</option></childOption></childOption></liveAnnotators><restrictionSites><option name="com.biomatters.plugins.restrictionAnalysis.RestrictionSiteAnnotationGeneratorOn">false</option><option name="customComponent1" /><option name="customComponent2" /><option name="customComponent3" /><option name="customComponent4" /><option name="divider_1" /><option name="customComponent5" /><childOption name="com.biomatters.plugins.restrictionAnalysis.RestrictionSiteAnnotationGenerator"><option name="customComponent1" /><option name="customComponent2" /><childOption name="com.biomatters.plugins.restrictionAnalysis.RestrictionSiteAnnotationGenerator"><option name="enzymeSetDocument">all_enzymes</option><option name="doRestrictCutters">true</option><option name="minCutters">4</option><option name="doRestrictPalindromes">false</option><option name="restrictPalindromes">palindromic</option><option name="doRestrictHitters">true</option><option name="hits">(1, 2)</option><option name="targetRegionType">anywhere</option><option name="excluded">(1, 2)</option><option name="grabExcludeRangeOption">[1,5031)</option><option name="selectedEnzymes">-1</option><option name="lastSelectedDocumentIdentifer">commonly_used_enzymes</option><option name="customComponent1" /></childOption></childOption></restrictionSites></sequenceViewOptions><panel viewer="Sequence View" geneiousVersion="8.0.5" additionalXmlKey="splitViewsc-6an3mnw" /></additionalXml></geneiousDocument>
[truncated: 209,857 more chars]
