# Supplementary material for: Functional characterization of 5′ UTR cis-acting sequence elements that modulate translational efficiency in Plasmodium falciparum and humans
Source: Malar J. 2022 Jan 6;21:15. doi: 10.1186/s12936-021-04024-2 (PMC8739713; doi:10.1186/s12936-021-04024-2)
Supplement: Supplementary file 3 — Additional file 3. 5′ UTR sequences. The sequences of all the 5′ UTR sequences evaluated in this manuscript. [file 12936_2021_4024_MOESM3_ESM.fasta]

>Full_length_PF3D7_1428300
ATATAAAAAAATATATGCATTTAATAATAAATAGGAGAAAAAGTTGGATACGAAAAATAATAGGGGAAAAAAAAAATATTGTTATATATATATAATATATATATATAATATTAATTTATGCATATATTATTTATTATATATATTCCGATATTTATTACCAATTGTAAGCCCAAAATATTAATGTTAAAAAATACTTATTTTAAATATTATTAATTTATTATATTTTGTACGTAAAATTATTATTGTACATGTAAATAATTTGGATGAATGAATTGTTAATTATATAATATATTATTTATATTTATAAATAAATAATATATATTATATTAAAAGTAAATTTATACATACATATTTATGGTAATAGTAATTATAATTAATGTGGTATTTTCTTAAATATATATATATTATTATATATATATATATATATATTTATTTATTTTAATTATATATTTATGTATAAATATATTTTTTTCATATTTTTATTATTTTAAGAATTAAGTTATATTTTATTATATAATTTTTAAAAAAAATATTTTTAATACTTTTTTTTAAAATATAGAATGATATCTATATTCCATTTATAAAAATTAGATATTCATTAATATTATATATATTATATATATTTTATATATATTTATATATATTGAGAATTATTGTATTCCTTTTATATATTAATTATAATTTTTATTTATATTTTTACAAGTTCCATTATATATATATATATATATAAAATATATACTTTTATAAAATTTTTAAATATTAAAAAAAAAAAAAA
>549nt_PF3D7_1428300
GTACGTAAAATTATTATTGTACATGTAAATAATTTGGATGAATGAATTGTTAATTATATAATATATTATTTATATTTATAAATAAATAATATATATTATATTAAAAGTAAATTTATACATACATATTTATGGTAATAGTAATTATAATTAATGTGGTATTTTCTTAAATATATATATATTATTATATATATATATATATATATTTATTTATTTTAATTATATATTTATGTATAAATATATTTTTTTCATATTTTTATTATTTTAAGAATTAAGTTATATTTTATTATATAATTTTTAAAAAAAATATTTTTAATACTTTTTTTTAAAATATAGAATGATATCTATATTCCATTTATAAAAATTAGATATTCATTAATATTATATATATTATATATATTTTATATATATTTATATATATTGAGAATTATTGTATTCCTTTTATATATTAATTATAATTTTTATTTATATTTTTACAAGTTCCATTATATATATATATATATATAAAATATATACTTTTATAAAATTTTTAAATATTAAAAAAAAAAAAAA
>Full_length_PF3D7_1411400
TTATTAATAGATAATTATAAATTAAATATTTTTTTTTTAATTTTTTTTTTTTTTTCTTAATATCTTATTCTTATTTTTCTAAGGTGTATAATATATTTGTATAATAATACATACATTATTATATATATATAATATATTTTATTTTTATATTGTATTCATAAATGTGTATTATAAAAATTTATATTTTAAAAAAAAAAGAACAATATAAATATATATATATATATATATATAGTAATGTAAAACTTATATGTATTATTAAAATATTTTTAGATCTATAAATGACATAAATTATATATATATATATTTTTTTTTTTTTTATTATGTACATATATAATGTGTTTAAATATATACTTGTTTATTATAAGATAGAAGAAGATATAATAATATTTAATGCATAAAGATGTAGAATAAATTAGGTTATATATATATATATATATACATATTATTAGAAAAAGAAGAAATAAGAAGTAATAACATATATGTGTAAATATGTATTCATTACAAATGTTATAAAGTTAATTTGTTTATTTTATTTTACTTTTATTATTTTAATCTATTTTTTTTTTTTTTTTTTTTTTTTTTTTTTTTGTGTGTGTCACAATTTGTCTTTCCATTTTGATAAAATAAAAATGAAAGGTTTTTGTTATAATAGCATATATAAAAAATGAAGTAAGAAAAATAATATATATTATATATATTTGTTATACAATGATTTCTATGATATACTACC
>339nt_PF3D7_1411400
TGCATAAAGATGTAGAATAAATTAGGTTATATATATATATATATATACATATTATTAGAAAAAGAAGAAATAAGAAGTAATAACATATATGTGTAAATATGTATTCATTACAAATGTTATAAAGTTAATTTGTTTATTTTATTTTACTTTTATTATTTTAATCTATTTTTTTTTTTTTTTTTTTTTTTTTTTTTTTTGTGTGTGTCACAATTTGTCTTTCCATTTTGATAAAATAAAAATGAAAGGTTTTTGTTATAATAGCATATATAAAAAATGAAGTAAGAAAAATAATATATATTATATATATTTGTTATACAATGATTTCTATGATATACTACC
>A[WT]
GAGAATTATTGTATTCCTTTTATATATTAATTATAATTTTTATTTATATTTTTACAAGTTCCATTATATATATATATATATATAAAATATATACTTTTATAAAATTTTTAAATATTAAAAAAAAAAAAAA
>R[WT]
ATTTGTCTTTCCATTTTGATAAAATAAAAATGAAAGGTTTTTGTTATAATAGCATATATAAAAAATGAAGTAAGAAAAATAATATATATTATATATATTTGTTATACAATGATTTCTATGATATACTACC
>R[Δ1Δ2Δ3Δ4]
ATTTGTCTTTCCATTTTGATAAAATAAAAATCAAAGGTTTTTGTTATAATAGCATATATAAAAAATCAAGTAAGAAAAATAATATATATTATATATATTTGTTATACAATCATTTCTATCATATACTACC
>R[Δ1]
ATTTGTCTTTCCATTTTGATAAAATAAAAATGAAAGGTTTTTGTTATAATAGCATATATAAAAAATGAAGTAAGAAAAATAATATATATTATATATATTTGTTATACAATGATTTCTATCATATACTACC
>R[Δ2]
ATTTGTCTTTCCATTTTGATAAAATAAAAATGAAAGGTTTTTGTTATAATAGCATATATAAAAAATGAAGTAAGAAAAATAATATATATTATATATATTTGTTATACAATCATTTCTATGATATACTACC
>R[Δ3]
ATTTGTCTTTCCATTTTGATAAAATAAAAATGAAAGGTTTTTGTTATAATAGCATATATAAAAAATCAAGTAAGAAAAATAATATATATTATATATATTTGTTATACAATGATTTCTATGATATACTACC
>R[Δ4]
ATTTGTCTTTCCATTTTGATAAAATAAAAATCAAAGGTTTTTGTTATAATAGCATATATAAAAAATGAAGTAAGAAAAATAATATATATTATATATATTTGTTATACAATGATTTCTATGATATACTACC
>R[Δ1Δ2Δ4]
ATTTGTCTTTCCATTTTGATAAAATAAAAATCAAAGGTTTTTGTTATAATAGCATATATAAAAAATGAAGTAAGAAAAATAATATATATTATATATATTTGTTATACAATCATTTCTATCATATACTACC
>R[Δ1Δ3Δ4]
ATTTGTCTTTCCATTTTGATAAAATAAAAATCAAAGGTTTTTGTTATAATAGCATATATAAAAAATCAAGTAAGAAAAATAATATATATTATATATATTTGTTATACAATGATTTCTATCATATACTACC
>R[Δ2Δ3Δ4]
ATTTGTCTTTCCATTTTGATAAAATAAAAATCAAAGGTTTTTGTTATAATAGCATATATAAAAAATCAAGTAAGAAAAATAATATATATTATATATATTTGTTATACAATCATTTCTATGATATACTACC
>R[Δ1Δ2Δ3]
ATTTGTCTTTCCATTTTGATAAAATAAAAATGAAAGGTTTTTGTTATAATAGCATATATAAAAAATCAAGTAAGAAAAATAATATATATTATATATATTTGTTATACAATCATTTCTATCATATACTACC
>R[Δ1Δ2]
ATTTGTCTTTCCATTTTGATAAAATAAAAATGAAAGGTTTTTGTTATAATAGCATATATAAAAAATGAAGTAAGAAAAATAATATATATTATATATATTTGTTATACAATCATTTCTATCATATACTACC
>R[Δ1Δ3]
ATTTGTCTTTCCATTTTGATAAAATAAAAATGAAAGGTTTTTGTTATAATAGCATATATAAAAAATCAAGTAAGAAAAATAATATATATTATATATATTTGTTATACAATGATTTCTATCATATACTACC
>R[Δ1Δ4]
ATTTGTCTTTCCATTTTGATAAAATAAAAATCAAAGGTTTTTGTTATAATAGCATATATAAAAAATGAAGTAAGAAAAATAATATATATTATATATATTTGTTATACAATGATTTCTATCATATACTACC
>R[Δ2Δ3]
ATTTGTCTTTCCATTTTGATAAAATAAAAATGAAAGGTTTTTGTTATAATAGCATATATAAAAAATCAAGTAAGAAAAATAATATATATTATATATATTTGTTATACAATCATTTCTATGATATACTACC
>R[Δ2Δ4]
ATTTGTCTTTCCATTTTGATAAAATAAAAATCAAAGGTTTTTGTTATAATAGCATATATAAAAAATGAAGTAAGAAAAATAATATATATTATATATATTTGTTATACAATCATTTCTATGATATACTACC
>R[Δ3Δ4]
ATTTGTCTTTCCATTTTGATAAAATAAAAATCAAAGGTTTTTGTTATAATAGCATATATAAAAAATCAAGTAAGAAAAATAATATATATTATATATATTTGTTATACAATGATTTCTATGATATACTACC
>A[+1+2+3+4]
GAGAATTATTGTATTCCTTTTATATATTAATGATAATTTTTATTTATATTTTTACAAGTTCCATATGATATATATATATATATAAAATATATACTTTTATAAAATTTTATGATATTAATGAAAAAAAAAA
>A[+4]
GAGAATTATTGTATTCCTTTTATATATTAATGATAATTTTTATTTATATTTTTACAAGTTCCATATCATATATATATATATATAAAATATATACTTTTATAAAATTTTATCATATTAATCAAAAAAAAAA
>A[+3]
GAGAATTATTGTATTCCTTTTATATATTAATCATAATTTTTATTTATATTTTTACAAGTTCCATATGATATATATATATATATAAAATATATACTTTTATAAAATTTTATCATATTAATCAAAAAAAAAA
>A[+2]
GAGAATTATTGTATTCCTTTTATATATTAATCATAATTTTTATTTATATTTTTACAAGTTCCATATCATATATATATATATATAAAATATATACTTTTATAAAATTTTATGATATTAATCAAAAAAAAAA
>A[+1]
GAGAATTATTGTATTCCTTTTATATATTAATCATAATTTTTATTTATATTTTTACAAGTTCCATATCATATATATATATATATAAAATATATACTTTTATAAAATTTTATCATATTAATGAAAAAAAAAA
>R[Δ1Δ2Δ4]*
ATTTGTCTTTCCATTTTCATATAATAAAAATCAAAGGTTTTTGTTATATTTGCATATAAAAAAAATGAAGAAAGAAAAAAAATATATATTATATATATTTGTTATACAATCATTTCTATCATATACTACC
>R[uORF_-11]
ATTTGTCTTTCCATTTTGATAAAATAAAAATCAAAGGTTTTTGTTATAATAGCATATATAAGAAAAATAATATATATTATATATATTTGTTATACAATCATTTCTATCATATACTAAAAATGAAGAAACC
>R[uAUG_-11]
ATTTGTCTTTCCATTTTGATAAAATAAAAATCAAAGGTTTTTGTTATAATAGCATATATAAGAAAAATAATATATATTATATATATTTGTTATACAATCATTTCTATCATATACTAAAAATGAAGAAACC
>R[uORF_-38]
ATTTGTCTTTCCATTTTGATAAAATAAAAATCAAAGGTTTTTGTTATAATAGCATATATAAGAAAAATAATATATATTATATATATTTGAAAATGAAGAAATTATACAATCATTTCTATCATATACTACC
>R[uAUG_-38]
ATTTGTCTTTCCATTTTGATAAAATAAAAATCAAAGGTTTTTGTTATAATAGCATATATAAGAAAAATAATATATATTATATATATTTGAAAATGAAGAAATTATACAATCATTTCTATCATATACTACC
>R[uORF_-65]
ATTTGTCTTTCCATTTTGATAAAATAAAAATCAAAGGTTTTTGTTATAATAGCATATATAAGAAAATGAAGAAAAAAAATAATATATATTATATATATTTGTTATACAATCATTTCTATCATATACTACC
>R[uAUG_-65]
ATTTGTCTTTCCATTTTGATAAAATAAAAATCAAAGGTTTTTGTTATAATAGCATATATAAGAAAATGAAGAAAAAAAATAATATATATTATATATATTTGTTATACAATCATTTCTATCATATACTACC
>R[uORF_-92]
ATTTGTCTTTCCATTTTGATAAAATAAAAATCAAAAAAATGAAGAAAGGTTTTTGTTATAATAGCATATATAAGAAAAATAATATATATTATATATATTTGTTATACAATCATTTCTATCATATACTACC
>R[uAUG_-92]
ATTTGTCTTTCCATTTTGATAAAATAAAAATCAAAAAAATGAAGAAAGGTTTTTGTTATAATAGCATATATAAGAAAAATAATATATATTATATATATTTGTTATACAATCATTTCTATCATATACTACC
>R[uORF_-119]
ATTTGTCTAAAATGAAGAAATTCCATTTTGATAAAATAAAAATCAAAGGTTTTTGTTATAATAGCATATATAAGAAAAATAATATATATTATATATATTTGTTATACAATCATTTCTATCATATACTACC
>R[uAUG_-119]
ATTTGTCTAAAATGAAGAAATTCCATTTTGATAAAATAAAAATCAAAGGTTTTTGTTATAATAGCATATATAAGAAAAATAATATATATTATATATATTTGTTATACAATCATTTCTATCATATACTACC
>R[uORF_-12]
ATTTGTCTTTCCATTTTGATAAAATAAAAATCAAAGGTTTTTGTTATAATAGCATATATAAGAAAAATAATATATATTATATATATTTGTTATACAATCATTTCTATCATATACTAAAATGAAGTAAACC
>R[uAUG_-12]
ATTTGTCTTTCCATTTTCATATAATAAAAATCAAAGGTTTTTGTTATATTTGCATATAAAAGAAAAAAAATATATATTATATATATTTGTTATACAATCATTTCTATCATATACTAAAATGAAGAAAACC
>R[uORF_-39]
ATTTGTCTTTCCATTTTGATAAAATAAAAATCAAAGGTTTTTGTTATAATAGCATATATAAGAAAAATAATATATATTATATATATTTAAAATGAAGTAAGTTATACAATCATTTCTATCATATACTACC
>R[uAUG_-39]
ATTTGTCTTTCCATTTTCATATAATAAAAATCAAAGGTTTTTGTTATATTTGCATATAAAAGAAAAAAAATATATATTATATATATTTAAAATGAAGAAAGTTATACAATCATTTCTATCATATACTACC
>R[uORF_-66]/R[Δ1Δ2Δ4]
ATTTGTCTTTCCATTTTGATAAAATAAAAATCAAAGGTTTTTGTTATAATAGCATATATAAAAAATGAAGTAAGAAAAATAATATATATTATATATATTTGTTATACAATCATTTCTATCATATACTACC
>R[uAUG_-66]
ATTTGTCTTTCCATTTTCATATAATAAAAATCAAAGGTTTTTGTTATATTTGCATATAAAAAAAATGAAGAAAGAAAAAAAATATATATTATATATATTTGTTATACAATCATTTCTATCATATACTACC
>R[uORF_-93]
ATTTGTCTTTCCATTTTGATAAAATAAAAATCAAAAAATGAAGTAAAGGTTTTTGTTATAATAGCATATATAAGAAAAATAATATATATTATATATATTTGTTATACAATCATTTCTATCATATACTACC
>R[uAUG_-93]
ATTTGTCTTTCCATTTTCATATAATAAAAATCAAAAAATGAAGAAAAGGTTTTTGTTATATTTGCATATAAAAGAAAAAAAATATATATTATATATATTTGTTATACAATCATTTCTATCATATACTACC
>R[uORF_-122]
ATTTGTCAAAATGAAGTAATTTCCATTTTGATAAAATAAAAATCAAAGGTTTTTGTTATAATAGCATATATAAGAAAAATAATATATATTATATATATTTGTTATACAATCATTTCTATCATATACTACC
>R[uAUG_-122]
ATTTGTCAAAATGAAGAAATTTCCATTTTCATATAATAAAAATCAAAGGTTTTTGTTATATTTGCATATAAAAGAAAAAAAATATATATTATATATATTTGTTATACAATCATTTCTATCATATACTACC
>A[5%_CG_last_60nt]
GAGAATTATTGTATTCCTTTTATATATTAATTATAATTTTTATTTATATTTTTACAAGTTCCATTATATATATATATATATATAACATATATACTTTTATAAAATTTTTAAATATTAAAGAAAAAAAAAA
>A[10%_CG_last_60nt]
GAGAATTATTGTATTCCTTTTATATATTAATTATAATTTTTATTTATATTTTTACAAGTTCCATTATATATATAGATATATATAACATATATACTTTTATAAGATTTTTAAATCTTAAAGAAAAAAAAAA
>A[20%_CG_last_60nt]
GAGAATTATTGTATTCCTTTTATATATTAATTATAATTTTTATTTATATTTTTACAAGTTCCATTATATATCTAGATATAGATAACATATCTACGTTTATAAGATTTCTAAATCTTAAAGAAAGAAAAAA
>A[30%_CG_last_60nt]
GAGAATTATTGTATTCCTTTTATATATTAATTATAATTTTTATTTATATTTTTACAAGTTCCATTATATATCTAGATCTAGATAACAGATCTACGTTTCTAAGGTTTCTACATCGTAAAGAAAGAAAAAA
>R[Δ1Δ2Δ3Δ4_0%_CG_last_60nt]
ATTTGTCTTTCCATTTTGATAAAATAAAAATCAAAGGTTTTTGTTATAATAGCATATATAAAAAATCAAGTAATAAAAATAATATATATTATATATATTTATTATAAAATTATTTTTATAATATAATAAA
>R[Δ1Δ2Δ3Δ4_5%_CG_last_60nt]
ATTTGTCTTTCCATTTTGATAAAATAAAAATCAAAGGTTTTTGTTATAATAGCATATATAAAAAATCAAGTAATAAAAATAATATATATTATATATATTTATTATAAAATTATTTTTATAATATACTACC
>A[20nt_3'_of_R]
GAGAATTATTGTATTCCTTTTATATATTAATTATAATTTTTATTTATATTTTTACAAGTTCCATTATATATATATATATATATAAAATATATACTTTTATAAAATTTTTAGATTTCTATGATATACTACC
>A[40nt_3'_of_R]
GAGAATTATTGTATTCCTTTTATATATTAATTATAATTTTTATTTATATTTTTACAAGTTCCATTATATATATATATATATATAAAATATATATATATTTGTTATACAATGATTTCTATGATATACTACC
>A[60nt_3'_of_R]
GAGAATTATTGTATTCCTTTTATATATTAATTATAATTTTTATTTATATTTTTACAAGTTCCATTATATATAAGAAAAATAATATATATTATATATATTTGTTATACAATGATTTCTATGATATACTACC
>R[20nt_3'_of_A]
ATTTGTCTTTCCATTTTGATAAAATAAAAATGAAAGGTTTTTGTTATAATAGCATATATAAAAAATGAAGTAAGAAAAATAATATATATTATATATATTTGTTATACAATAATATTAAAAAAAAAAAAAA
>R[40nt_3'_of_A]
ATTTGTCTTTCCATTTTGATAAAATAAAAATGAAAGGTTTTTGTTATAATAGCATATATAAAAAATGAAGTAAGAAAAATAATATATATTATACTTTTATAAAATTTTTAAATATTAAAAAAAAAAAAAA
>R[60nt_3'_of_A]
ATTTGTCTTTCCATTTTGATAAAATAAAAATGAAAGGTTTTTGTTATAATAGCATATATAAAAAATGAAGTATATATATATATAAAATATATACTTTTATAAAATTTTTAAATATTAAAAAAAAAAAAAA
>A[10nt_5'_of_R]
ATTTGTCTTTGTATTCCTTTTATATATTAATTATAATTTTTATTTATATTTTTACAAGTTCCATTATATATATATATATATATAAAATATATACTTTTATAAAATTTTTAAATATTAAAAAAAAAAAAAA
>A[20nt_5'_of_R]
ATTTGTCTTTCCATTTTGATTATATATTAATTATAATTTTTATTTATATTTTTACAAGTTCCATTATATATATATATATATATAAAATATATACTTTTATAAAATTTTTAAATATTAAAAAAAAAAAAAA
>A[30nt_5'_of_R]
ATTTGTCTTTCCATTTTGATAAAATAAAAATTATAATTTTTATTTATATTTTTACAAGTTCCATTATATATATATATATATATAAAATATATACTTTTATAAAATTTTTAAATATTAAAAAAAAAAAAAA
>R[Δ1:Δ2:Δ3:Δ4_10nt_5'_of_A]
GAGAATTATTCCATTTTGATAAAATAAAAATCAAAGGTTTTTGTTATAATAGCATATATAAAAAATCAAGTAAGAAAAATAATATATATTATATATATTTGTTATACAATCATTTCTATCATATACTACC
>R[Δ1:Δ2:Δ3:Δ4_20nt_5'_of_A]
GAGAATTATTGTATTCCTTTAAAATAAAAATCAAAGGTTTTTGTTATAATAGCATATATAAAAAATCAAGTAAGAAAAATAATATATATTATATATATTTGTTATACAATCATTTCTATCATATACTACC
>R[Δ1:Δ2:Δ3:Δ4_30nt_5'_of_A]
GAGAATTATTGTATTCCTTTTATATATTAATCAAAGGTTTTTGTTATAATAGCATATATAAAAAATCAAGTAAGAAAAATAATATATATTATATATATTTGTTATACAATCATTTCTATCATATACTACC
